# Supplementary material for: Multi-omics reveals that streptomycin sulfate induces obesity in Halyomorpha halys by disrupting the gut microbiome-metabolome axis
Source: iScience. 2026 Jun 30;29(7):116612. doi: 10.1016/j.isci.2026.116612 (PMC13378138; doi:10.1016/j.isci.2026.116612)
Supplement: Table S1. Primers of the selected genes for quantitative real-time PCR [file mmc2.xlsx]

## Sheet: Sheet1
Table S1 Primers of the selected genes for quantitative real-time PCR
Abbreviation	Gene name	Forward primer(5’-3’)	Reverse primer(5’-3’)
ADH	alcohol dehydrogenase [NADP(+)] B-like	ACGATGTGACTGTATGCGCT	ACCTTAGGAGAACCTGGGCA
ALDH2	aldehyde dehydrogenase, mitochondrial	ATCGCTCCCTGGAACTTTGG	GCCAGCCTCCTTCATCAACT
ELO	very long chain fatty acid elongase AAEL008004	TCCTTTAACAAGACGGCGGC	TCGCAAGCTCTCCTACCTCT
ALDH7A1	aldehyde dehydrogenase 7 family member A1	CTTCAATTTCCCCGTTGCCG	GCAACCGCTGTAAGAGGAGT
FBA	fructose-bisphosphate aldolase	TGTGAACCTGGACGCAATCA	ATTCATCCTGAGCTGCCTCG
G3PP	glycerol-3-phosphatephosphatase-like	GCTGCTTCAGGGAGAAAGGA	CATCGCCAACGAACAGAGTC
