# Supplementary material for: Multi-omics reveals that streptomycin sulfate induces obesity in Halyomorpha halys by disrupting the gut microbiome-metabolome axis
Source: iScience. 2026 Jun 30;29(7):116612. doi: 10.1016/j.isci.2026.116612 (PMC13378138; doi:10.1016/j.isci.2026.116612)
Supplement: Table S2. SM-induced differential metabolites in female H. halys [file mmc3.xlsx]

## Sheet: Sheet1
Table S2 SM-induced differential metabolites in female H. halys
ID	meanControl	meanTreat	foldChange	log2FoldChange	pvalue	FDR	F_CTR1	F_CTR2	F_CTR3	F_CTR4	F_CTR5	F_CTR6	F_SM1	F_SM2	F_SM3	F_SM4	F_SM5	F_SM6	vip	RT [min]	m/z	Name	Reference Ion	Formula	InChI Key	Total score	HMDB	KEGG	Super_Class	Class	Sub_Class	KEGG class1	KEGG class2	KEGG class3	CASNo	Regulation
MN10114.neg	10003149.8680069	12731731.4615191	1.27277223969612	0.347974274652206	0.325207113743048	0.708159772578075	12678455.5862851	10760090.7194513	11114557.9318556	8919233.10337594	7090768.1400171	9455793.72705613	14979916.2809479	11310258.1982252	20371809.5998072	6389287.18037684	9473000.25284868	13866117.2569087	0.870010118982529	4.524	293.102	Tutin	[M-H]-	C15H18O6	CCAZWUJBLXKBAY-UHFFFAOYSA-N	83.1		C09570	Organoheterocyclic compounds	Lactones	Gamma butyrolactones	Lipids	PR Prenol lipids	PR01 Isoprenoids	#2571-22-4	Nodiff
MN10121.neg	2217804.12473594	1917382.58446819	0.864540994889021	-0.209994	0.801482662166165	0.931648731141536	7284601.58424065	2125852.07662678	108890.219358345	22671.5440125053	2244067.73303548	1520741.59114189	2526178.02304261	1783973.38263855	20232.4141876279	1574605.68018198	1362512.97497614	4236793.03178221	0.271732271300872	3.994	293.138	(1s,5s,6z,8s,9s,12r)-6,8,9-trimethyl-4-oxo-13-oxatricyclo[6.5.0.0,]tridec-6-en-5-yl hydrogen carbonate	[M-H]-	C16H22O5	ZTDAXDJMADMJGU-YUPMNWRTSA-N	83.2			Lipids and lipid-like molecules	Prenol lipids	Sesquiterpenoids					Nodiff
MN10129.neg	35206001.5031369	50986521.0129101	1.44823379071796	0.534294517810212	0.152186748845946	0.586349351016834	29994788.7752498	30474559.8407285	24734187.6098291	37626167.7801293	28710741.1810269	59695563.8318579	106228341.793729	37111999.504913	41772015.4860746	44960029.2123253	41870077.9224337	33976662.1579848	1.13238222230997	5.549	293.178	Myrsinone	[M-H]-	C17H26O4	JPFXYNDBKFIYLX-UHFFFAOYSA-N	86.8	HMDB0040646		Lipids and lipid-like molecules	Prenol lipids	Quinone and hydroquinone lipids				#145040-57-9	Nodiff
MN10130.neg	57302819.4240649	77504867.9147409	1.35254894425303	0.435680801337494	0.454029057216923	0.780435584829957	63475376.1149958	69472352.0043772	220449.487607195	46691969.5061992	53178114.8184088	110778654.612801	188043467.100544	68844122.2745562	77671099.8003821	79798366.3752971	11661012.2840795	39011139.6535863	0.624066391813478	5.487	293.178	Myristyl sulfate	[M-H]-	C14H30O4S	URLJMZWTXZTZRR-UHFFFAOYSA-N	92.6			Organic acids and derivatives	Organic sulfuric acids and derivatives	Sulfuric acid esters					Nodiff
MN10132.neg	17458231.0782389	1638734.21451795	0.0938659940502552	-3.41325	0.120516748024691	0.549955101435451	940731.926593928	6142286.82188376	31669619.9293306	50157202.1748348	15720994.4388921	118551.177898301	477233.840896391	6576854.82693465	752095.002042985	138892.150403104	420815.808755096	1466513.6580755	1.25525556521395	5.87	293.211	3-Oxo-2-(2-entenyl)cyclopentaneoctanoic acid	[M-H]-	C18H30O3	BZXZFDKIRZBJEP-JMTMCXQRSA-N	91.6	HMDB0301805	C04780	Lipids and lipid-like molecules	Fatty Acyls	Eicosanoids	Lipids	FA Fatty acyls	FA02 Octadecanoids	#204135-86-4	Nodiff
MN10174.neg	4274277.14436404	5975708.44630518	1.39806293426354	0.48342930556764	0.212413612813959	0.633349254666818	2164614.85939274	3604539.62716995	7737348.21210012	3607959.7818401	2099973.36538358	6431227.02029775	7472055.49852273	4640199.74985794	5573087.81438348	7606842.23116079	2467742.37577627	8094323.00812985	1.05092951578303	4.062	294.137	Sumatriptan	[M-H]-	C14H21N3O2S	KQKPFRSPSRPDEB-UHFFFAOYSA-N	70	HMDB0005037	C07319	Organoheterocyclic compounds	Indoles and derivatives	Tryptamines and derivatives				#103628-46-2	Nodiff
MN10211.neg	8121836.57324558	4529353.05109628	0.557675965312645	-0.842501	0.0310315619690723	0.432647466866324	6449385.25169851	10456574.5419382	10420998.1231686	10641596.7891827	7191068.06897435	3571396.66451115	3987140.41058733	8775514.98500544	3330719.7095053	3580991.90562105	3113401.17173518	4388350.12412336	1.62106285711205	5.69	295.226	(+/-)12(13)-DiHOME	[M-H]-	C18H34O4	CQSLTKIXAJTQGA-RIDHJDLKSA-N	92.7	HMDB0004705	C14829	Lipids and lipid-like molecules	Fatty Acyls	Fatty acids and conjugates	Lipids	FA Fatty acyls	FA01 Fatty Acids and Conjugates; FA02 Octadecanoids	#7293-40-5	Down
MN10212.neg	2957090.05411507	2017341.2094988	0.682204861056389	-0.551723	0.0237133826275015	0.422169732651525	2627973.17098915	3143886.62457261	2630157.57447989	3457301.12995902	3641731.77305906	2241490.05163067	1514271.93813775	2826556.24017876	2322885.30217281	1926606.11342924	1229138.19422584	2284589.4688484	1.74483123904537	6.272	295.226	()9(10)-EpOME	[M-H]-	C18H32O3	FBUKMFOXMZRGRB-XKJZPFPASA-N	85.4	HMDB0004701	C14825	Lipids and lipid-like molecules	Fatty Acyls	Fatty acids and conjugates	Lipids	FA Fatty acyls	FA02 Octadecanoids		Down
MN10214.neg	5945788.73616652	4862932.18883325	0.817878401775939	-0.290042	0.585307501495588	0.847139689837857	6007397.43329413	3635379.29043911	2828729.50141104	3694010.76092832	6109730.98315972	13399484.4477668	5731255.28460552	2765815.01168914	8308416.49759927	1545129.76554055	5222387.08735715	5604589.48620788	0.525571643678217	6.415	295.226	18-Hydroxyoctadecadienoic acid	[M-H]-	C18H32O3	LSFQETKRPYYPIB-UHFFFAOYSA-N	75.9	HMDB0244806		Lipids and lipid-like molecules	Fatty Acyls	Lineolic acids and derivatives					Nodiff
MN10215.neg	7980034.62964331	5785213.08327133	0.724960899515534	-0.464025	0.209379911725858	0.63103648306946	6316662.5753916	8339396.07635434	6831157.33485108	12651338.0845371	10064269.1308206	3677384.57590516	6720913.41793112	6250838.15609119	4279355.81762954	7002524.95361754	4437788.44312578	6019857.7112328	1.01580513696782	6.1	295.226	13-HODE	[M-H]-	C18H32O3	HNICUWMFWZBIFP-IRQZEAMPSA-N	85.6	HMDB0004667	C14762	Lipids and lipid-like molecules	Fatty Acyls	Lineolic acids and derivatives	Lipids	FA Fatty acyls	FA02 Octadecanoids	#29623-28-7	Nodiff
MN10244.neg	2632591.74228891	2411163.36242655	0.915889586560108	-0.126754	0.471181874309395	0.787048668631319	2630526.35304185	1733466.19524894	3347386.32577437	2664584.16328668	2658300.73124125	2761286.68514039	2768261.9984552	2349889.47786433	2516879.27485751	2445454.24611071	2325815.89033732	2060679.28693421	0.65494313753666	1.331	296.099	N2-Methylguanosine	[M-H]-	C11H15N5O5	SLEHROROQDYRAW-KQYNXXCUSA-N	80	HMDB0005862		Nucleosides, nucleotides, and analogues	Purine nucleosides					#2140-77-4	Nodiff
MN10273.neg	1322669.62059332	823075.120420785	0.622283227501342	-0.684357	0.431950068966584	0.769046297057096	2456328.28280389	945001.036603588	1119219.07092476	1844694.62550812	240496.855505906	1330277.85221364	808333.706350203	979044.934815612	667717.255936035	522266.677724237	1005357.62383364	955730.523864985	0.654907062944936	3.2	297.054	N-Acetylserotonin sulfate	[M-H]-	C12H14N2O5S	UCAJZNVFRVLULS-UHFFFAOYSA-N	83.3	HMDB0060834		Organic acids and derivatives	Carboxylic acids and derivatives	Carboxylic acid derivatives				#94840-68-3	Nodiff
MN10287.neg	80105007.0509058	71702660.0678726	0.895108342257636	-0.159866	0.665469359835812	0.883233984150799	101751294.030919	107793176.233676	46847410.1288335	111750959.965088	55469702.5330107	57017499.4139075	70439797.2126433	76418858.5558557	102121848.689733	35726915.6400005	83858748.5423222	61649791.7666806	0.376535639695808	4.553	297.18	17-Dihydroexemestane	[M-H]-	C20H26O2	NFDPYPMRHKQTDM-UHFFFAOYSA-N	84.9	HMDB0244765		Lipids and lipid-like molecules	Steroids and steroid derivatives	Androstane steroids					Nodiff
MN10291.neg	335715.194976169	250091.417594152	0.74495114113588	-0.424782	0.669803992482819	0.884507984012374	480445.675159645	518868.187422103	44682.4780927821	697467.100564076	118657.804283195	154169.924335215	118795.343226096	145774.109327694	511676.447276453	40319.1735530789	523089.262076171	160894.170105417	0.386001239128789	4.552	297.209	8E-Heptadecenedioic acid	[M-H]-	C17H30O4	VDTSYDDUGXHLDV-OWOJBTEDSA-N	88.8			Lipids and lipid-like molecules	Fatty Acyls	Fatty acids and conjugates					Nodiff
MN10293.neg	137459754.882206	109161586.320892	0.794134882711207	-0.332544	0.703437261475987	0.896773854300558	61013865.6437958	243645338.231093	62569833.8501199	166127271.190312	244975753.254855	46426467.123062	211819363.386487	148690003.495828	46395213.379845	47130780.8311211	108217116.342113	92717040.4899592	0.313577739695609	6.451	297.242	3-Oxooctadecanoic acid	[M-H]-	C18H34O3	YQGGUZWHNVQJMF-UHFFFAOYSA-N	92.8	HMDB0010736		Lipids and lipid-like molecules	Fatty Acyls	Fatty acids and conjugates					Nodiff
MN10320.neg	5908145.15466423	5632518.32485915	0.953347992882762	-0.0689252	0.934498286785038	0.979435816137627	6526008.8013851	7774152.26366545	5291154.14853531	5937621.64824253	2314708.40743674	7605225.65872023	4431714.48785594	3529389.98871172	7136433.25285467	8234789.24468995	5564816.68242752	4897966.29261512	0.0864034027172274	5.427	298.05	8-Anilino-1-naphthalenesulfonic acid	[M-H]-	C16H13NO3S	FWEOQOXTVHGIFQ-UHFFFAOYSA-N	76	HMDB0061854	C11326	Benzenoids	Naphthalenes	Naphthalene sulfonic acids and derivatives				#82-76-8	Nodiff
MN10321.neg	29999650.9600085	27470028.2850639	0.915678263113235	-0.127087	0.703488588642207	0.896773854300558	51352753.3132702	27598148.6494596	20835072.6233103	35065880.5059045	20866608.860309	24279441.8077975	39436982.3221859	30402745.7381174	23603464.789724	15018210.3909805	32594982.2530624	23763784.2163132	0.298006550220597	1.083	298.068	4-methyl-N-(1-methyl-3-phenyl-1H-pyrazol-5-yl)-1,2,3-thiadiazole-5-carboxamide	[M-H]-	C14H13N5OS		77.6										Nodiff
MN10325.neg	21197175.3698199	24678810.6191121	1.16424996201377	0.219400835087127	0.469700546565468	0.78639258174976	38179695.9163519	18440385.1774272	21226716.1119088	22192762.7434925	16163322.5955335	10980169.6742055	23143721.6210104	32121575.1342916	13968961.7770274	16970914.4842097	36792624.2031197	25075066.4950136	0.703247221322859	5.298	298.086	3-Phenylbenzo[f]quinoline-1-carboxylic acid	[M-H]-	C20H13NO2	LVGBEBWTJLZXJN-UHFFFAOYSA-N	82.4										Nodiff
MN10330.neg	14995679.1859691	20318117.3171766	1.35493144826594	0.438219861358783	0.228639443223607	0.643338800634312	20025235.0231451	14651513.7263909	21996850.1653398	9434783.8823963	6203911.94213737	17661780.3764053	24320693.0293713	2.32664e+07	15766723.4167831	15462308.2679109	10870345.573924	32222222.4872403	1.07883152745494	4.294	298.11	(2E)-N-[2-Hydroxy-2-(4-hydroxyphenyl)ethyl]-3-(4-hydroxyphenyl)acrylamide	[M-H]-	C17H17NO4		85.4										Nodiff
MN10341.neg	9326504.71371652	7951467.89674633	0.852566759018743	-0.230115	0.509490162666688	0.80557285024463	12231509.6303128	12440933.9145146	5689885.66473512	13135133.2335919	6691207.28038205	5770358.55876265	6981244.91988469	9397125.21726386	12671645.7747318	2853479.00641417	7972921.3626543	7832391.09952913	0.555142569432862	4.732	298.165	(4Z,6Z)-3-Hydroxyocta-4,6-dienoylcarnitine	[M-H]-	C15H25NO5	QKNCMQMSACJOGG-UHFFFAOYSA-N	77.5	HMDB0241727		Lipids and lipid-like molecules	Fatty Acyls	Fatty acid esters					Nodiff
MN10368.neg	521176.278121398	846815.10387172	1.62481513342108	0.700275581975817	0.290798304499077	0.68334725214014	318802.360299165	305704.900404946	729430.887411804	901898.680837908	856266.816927547	14954.0228470196	585380.627917068	602383.370501981	1043907.96073933	2073780.06134255	243880.479506679	531558.123222712	0.970097880375703	4.55	299.089	2,2'-Dihydroxy-4',6'-dimethoxychalcone	[M-H]-	C17H16O5	ONIYXBSQSPCBOF-BQYQJAHWSA-N	82.6			Phenylpropanoids and polyketides	Linear 1,3-diarylpropanoids	Chalcones and dihydrochalcones					Nodiff
MN10376.neg	3166378.98074518	1970451.97657653	0.622304527840443	-0.684307	0.586012219387724	0.847492637473983	405013.367802117	628785.031888254	3765685.87569402	1065623.09112473	7419710.48965272	5713456.02830922	1154302.08000335	787212.589590536	1150032.04497326	6658780.16626423	483696.586314191	1588688.39231361	0.510707362768891	5.034	299.185	13,14-dihydro-15-keto-tetranor Prostaglandin F1	[M-H]-	C16H28O5	UIZLUZTVNFGFMX-KBUPBQIOSA-N	73.8			Lipids and lipid-like molecules	Fatty Acyls	Eicosanoids					Nodiff
MN10380.neg	846394790.558445	1207754465.29848	1.42693986160006	0.512924533692717	0.220681363100894	0.638423728496678	1092849149.24135	711600076.803558	523706218.655268	1080533329.59451	872270565.228087	797409403.827898	1622145201.82175	1326691015.10582	540827489.319333	727186983.737655	1856239374.4359	1173436727.37044	1.05865998372591	7.034	299.257	3-hydroxystearic acid	[M-H]-	C18H36O3	POMQYTSPMKEQNB-UHFFFAOYSA-N	92.9			Lipids and lipid-like molecules	Fatty Acyls	Fatty acids and conjugates					Nodiff
MN10389.neg	10227075.835841	11059634.8056386	1.08140733315772	0.112910044660354	0.312587128066214	0.698678703293165	1.03915e+07	10094061.8166503	11476704.8877892	12017875.9665256	6979547.66787398	10402796.0137569	11926170.4827688	10883195.6053439	11692710.7210722	10694355.5126905	10042150.6606586	11119225.8512975	0.902286787439757	7.451	299.775	2,3,4-Tribromopyrrole	[M-H]-	C4H2Br3N	KYSLACCYHUAOAK-UHFFFAOYSA-N	76.3			Organohalogen compounds	Aryl halides	Aryl bromides					Nodiff
MN10400.neg	25871562.2154118	31484608.6442968	1.21695815591458	0.283279563045585	0.120944159022117	0.550548703673169	30104396.6402609	17990718.043804	20418101.8785578	28802880.6287843	27393981.1598851	30519294.9411785	35257210.6177218	22854608.850847	35919765.5834851	32958267.304178	35260795.5630567	26657003.9464923	1.22196736782803	0.652	300.048	N-Acetyl-D-galactosamine-6-phosphate	[M-H]-	C8H16NO9P	BRGMHAYQAZFZDJ-KEWYIRBNSA-N	87.9		C06376	Organic oxygen compounds	Organooxygen compounds	Carbohydrates and carbohydrate conjugates					Nodiff
MN10410.neg	13024762.7463109	11351502.4213808	0.871532375865809	-0.198374	0.0191483015358917	0.405991017794024	12752521.0861575	12647003.6702204	14742774.4330334	12869293.8967755	11783340.0099972	13353643.3816812	11196681.8936208	12977751.4484642	10875498.7865406	9782785.12354054	12022614.7887078	11253682.4874108	1.78761420361147	5.321	300.123	Augustamine	[M-H]-	C17H19NO4	CBTLTHNUFAXDBE-ZSPYGSQVNA-N	85.8	HMDB0248722		Organoheterocyclic compounds	Benzopyrans	2-benzopyrans					Down
MN10417.neg	9566869.63633488	7230608.94566742	0.755796746535108	-0.40393	0.355041545179846	0.725660781555883	12676165.9804843	13518161.5292839	6837871.05533406	13858857.6833463	4808281.98015383	5701879.5894069	6115769.53982478	9421370.99946873	7921171.66579419	2831864.86741368	9693316.59237249	7400160.00913064	0.75790754402111	5.274	300.162	Ractopamine	[M-H]-	C18H23NO3	YJQZYXCXBBCEAQ-UGSOOPFHSA-N	76.6	HMDB0240368		Benzenoids	Phenols	1-hydroxy-2-unsubstituted benzenoids				#66734-12-1	Nodiff
MN10423.neg	7643647.8841431	10822285.7498974	1.41585351836372	0.501672014529886	0.0951670433853124	0.5143841031023	3505303.5415265	7282807.53347984	8190609.11858105	5365077.49890848	4909959.12917982	16608130.4831829	11099745.7161932	10045072.8587786	10871536.1129833	13618130.7552385	7226935.67801228	12072293.3781785	1.35644224157366	4.213	300.217	N-Lauroyl Threonine	[M-H]-	C16H31NO4	BHPUZXHJBNPVQQ-UHFFFAOYSA-N	76.1	HMDB0242041		Organic acids and derivatives	Carboxylic acids and derivatives	Amino acids, peptides, and analogues					Nodiff
MN10467.neg	2682448.57360418	4357057.03842007	1.62428353009052	0.699803487050432	0.667015238815426	0.884177715071219	1637252.11083733	1590314.14688284	5354146.52263728	2157720.57931871	73744.3406323731	5281513.74131654	7172467.53978623	7847877.08202241	4569831.94360363	595117.246912479	154426.143663392	5802622.2745323	0.394800687273087	5.723	301.216	(1R,2E,6R,8S,11E)-3,8,12,16-tetramethyl-7,18-dioxatricyclo[13.3.0.06,8]octadeca-2,11,15-triene	[M-H]-	C20H30O2	KPAMHMMBEADFDP-PTVTUDBTSA-N	72.6			Lipids and lipid-like molecules	Prenol lipids	Diterpenoids					Nodiff
MN10485.neg	100289840.725994	92759265.9584467	0.924911888252753	-0.112612	0.257229302964829	0.661921071689366	110787556.831298	111641637.752736	83068849.0656609	100990298.575298	102261170.986406	92989531.1445634	85806659.9156497	93936252.4408159	100608318.338718	77307375.2428798	92680232.9160401	106216756.896577	0.916679018573214	0.978	302.065	6-Benzyloxy-1H-indole-2-carboxylic acid	[M-H]-	C16H13NO3	LRPMQYYRQWFNIA-UHFFFAOYSA-N	71.8			Organoheterocyclic compounds	Indoles and derivatives	Indolecarboxylic acids and derivatives					Nodiff
MN10486.neg	10092620.286982	5519897.67062671	0.546924139982417	-0.870587	0.53362072741306	0.819978564545433	2105261.17643485	2988592.19698044	31460096.847518	6762165.39291568	6101364.75866109	11138241.3493818	7224439.70853072	4416777.09741359	4655535.88327037	9815735.93992014	2451030.66332242	4555866.73130305	0.564812602872667	3.666	302.069	Hpmpa	[M-H]-	C9H14N5O5P	FRPXSOOHWNMLPH-UHFFFAOYSA-N	84.6	HMDB0253216		Organoheterocyclic compounds	Imidazopyrimidines	Purines and purine derivatives					Nodiff
MN10493.neg	3.14106e+06	6697301.20815459	2.13218207530908	1.09233064069069	0.0459761861000999	0.446012689378656	3022953.31827727	2615070.15855484	5396564.78399276	2726258.28821218	1801693.44951214	3283790.11287083	7255389.30381243	5909451.80438938	7212397.08624362	6830974.08619865	1808300.80065957	11167294.1676239	1.65446191452124	3.567	302.105	3-amino-2,6-diphenyl-4,7-dihydro-2H-pyrazolo[3,4-d]pyrimidin-4-one	[M-H]-	C17H13N5O	SNFMWHUWGFNLRO-UHFFFAOYSA-N	86.1			Organoheterocyclic compounds	Azoles	Pyrazoles					Up
MN10525.neg	4502845.66641338	2675312.42903744	0.594138157785983	-0.75113	0.249959229985968	0.656358818059314	2762676.2250609	5655334.84891255	5781067.93759651	7527789.24021313	4476077.78699476	814127.95970242	673226.047425847	3331840.48305379	1318582.50187827	2339140.21900788	1924786.75545807	6464298.56740078	0.88596737652625	3.319	303.017	Sinapic acid sulfate	[M-H]-	C11H12O8S	KJWQVTFGBFEXMV-ONEGZZNKSA-N	71.4	HMDB0060020		Phenylpropanoids and polyketides	Cinnamic acids and derivatives	Hydroxycinnamic acids and derivatives				#2283338-09-8	Nodiff
MN10529.neg	4327540.47521051	8171135.79561488	1.88817085418881	0.916989315196857	0.30743431219403	0.694233916574147	3550853.32424006	2901492.9677473	1985952.82684192	2029089.77776558	861253.162924506	14636600.7917437	13851410.8575841	700793.33378456	15721658.7463472	10513820.4004762	4011242.12038251	4227889.31511471	0.825047051395028	2.56	303.064	9-Nitro-3a,4,5,9b-tetrahydro-3H-cyclopenta[c]quinoline-4,6-dicarboxylic acid	[M-H]-	C14H12N2O6	CTXNQOWRJIPUOM-UHFFFAOYSA-N	84.3			Organoheterocyclic compounds	Quinolines and derivatives	Nitroquinolines and derivatives					Nodiff
MN10608.neg	168329671.805835	121321953.896667	0.720740155880599	-0.472449	0.0115744428645621	0.398232514570386	133078871.127758	220404472.893343	163198445.653069	180956054.452012	183174879.910293	129165306.798533	140714594.900823	137363470.028886	100841615.089754	122004501.128724	110444933.687185	116562608.544632	1.89339587167726	0.913	305.016	Uridine 2',3'-cyclic phosphate	[M-H]-	C9H11N2O8P	HWDMHJDYMFRXOX-XVFCMESISA-N	70.3	HMDB0011640	C02355	Nucleosides, nucleotides, and analogues	Pyrimidine nucleotides	Cyclic pyrimidine nucleotides	Nucleic acids	Cyclic nucleotides	2',3'-Cyclic nucleotides	#40632-52-8	Down
MN10617.neg	12041167.0424217	4237489.56733259	0.351916849289081	-1.50669	0.160345616284082	0.595433641662608	2220969.96617837	2547777.97105333	18532041.8693714	15158901.9638589	8068981.98367858	25718328.5003899	5325280.92719691	4101899.86390158	5466367.32326923	2644104.23890398	4965830.17483914	2921454.87588469	1.29324404803041	4.461	305.101	Dihydroxy Analogue of Mycophenolic Acid	[M-H]-	C16H18O6		77.8										Nodiff
MN10620.neg	7789231.77249107	10673091.1755057	1.37023669178768	0.454425122801755	0.243189014472718	0.652647614948952	12949578.6141121	2689332.17712397	7997235.88202135	8449550.00733531	3898475.2255915	10751218.7287622	8882185.76716431	5633830.29210195	10210669.5104485	13841120.0949436	17965737.1820348	7505004.20634082	0.968573332521089	1.517	305.134	N-(6-Aminohexyl)-1-Naphthalenesulfonamide	[M-H]-	C16H22N2O2S	FVJRBJIENDRNBE-UHFFFAOYSA-N	80.3	HMDB0255017		Benzenoids	Naphthalenes	Naphthalene sulfonic acids and derivatives					Nodiff
MN10653.neg	17419096.1901899	22460657.758142	1.28942727641583	0.366730407549107	0.249300067107455	0.655852951334925	31521602.2304739	18926984.0322352	11419331.4646591	20651645.4642009	13199853.4096017	8795160.53996859	24960977.4992507	22697682.4178615	19558026.8188469	10771451.6548387	26713790.7431513	30062017.4149029	1.04693671037176	2.813	306.075	L-Glutathione (reduced)	[M-H]-	C10H17N3O6S	RWSXRVCMGQZWBV-WDSKDSINSA-N	79.6			Organic acids and derivatives	Carboxylic acids and derivatives	Amino acids, peptides, and analogues					Nodiff
MN10659.neg	25757899.1221461	12931155.6470823	0.502026799070906	-0.994164	0.12038535189805	0.549746275390277	29948549.3185053	50394054.7162966	9648073.19344849	30145382.115303	25524058.2857874	8887277.10353608	10590307.0849438	18803286.5972354	12207268.4558543	4750797.14890619	13506614.4498066	17728660.1457477	1.23549301883481	4.131	306.181	Benztropinum	[M-H]-	C21H25NO	GIJXKZJWITVLHI-UHFFFAOYSA-N	73.5	HMDB0242507		Benzenoids	Benzene and substituted derivatives	Diphenylmethanes					Nodiff
MN10753.neg	2836697.60671836	4924221.60928502	1.73589937736847	0.795683323370639	0.171935768996905	0.604426840798377	1348088.59628395	2055496.60501858	2682207.34614037	4321254.98003805	1840274.22720263	4772863.88562656	5570069.87500467	3772770.30966608	3495775.87157062	1697277.04097023	3588242.64859615	11421193.9099024	1.13884595923037	4.159	308.149	8-Hydroxyondansetron	[M-H]-	C18H19N3O2	XVDKMEPUFIAQFH-UHFFFAOYSA-N	73.4	HMDB0247435		Organoheterocyclic compounds	Indoles and derivatives	Carbazoles					Nodiff
MN10754.neg	3875785.1692135	12630084.4556857	3.25871633856544	1.70430377528733	0.971539511982286	0.990297112771389	1746960.27297771	4140007.50962897	5757255.30071525	7200252.82493761	2289278.72945348	2120956.37756795	25755065.6178529	22206395.3166911	19784673.7162818	15822.8934753799	867530.235180175	7151018.95463256	0.0292107040987802	2.009	308.149	1,3-Dibenzylisoquinoline	[M-H]-	C23H19N	BJWWOUUGCAPHOV-UHFFFAOYSA-N	71	HMDB0249266		Phenylpropanoids and polyketides	Diarylheptanoids	Linear diarylheptanoids					Nodiff
MN10804.neg	8690250.67024411	16072130.4523904	1.84944382645051	0.887091481844983	0.820634082171221	0.939916317087274	1630068.86115414	2632773.70462102	2507124.44933171	6680611.81192167	11564214.3035202	27126710.8909159	70185512.2577183	1443139.59123186	13157295.9307545	2141856.99008489	3836992.93744871	5667985.00710412	0.133705022967433	4.774	309.173	2,9-dihydroxy-11-(hydroxymethyl)-8,11-dimethyl-3-methylidenetricyclo[6.3.0.0,]undecan-4-yl acetate	[M-H]-	C17H26O5		86.1										Nodiff
MN10883.neg	479292.246235764	595068.752916063	1.24155722857938	0.312150762912095	0.500412260767777	0.801655042831454	410293.727347012	305703.818477748	855080.530298345	491446.228200782	291817.748624882	521411.424465814	369146.569852949	991290.433108022	452372.66648351	442603.061093173	326747.639060242	988252.147898482	0.628412659454969	3.083	311.117	Hyrtioreticulin A	[M-H]-	C16H16N4O3	VXURZHPEJYLPGK-KGLIPLIRSA-N	83.1			Alkaloids and derivatives	Harmala alkaloids						Nodiff
MN10890.neg	36287953.1966778	3.28928e+07	0.906439055215749	-0.141718	0.0128459049426282	0.398232514570386	36913201.5973722	37623402.5844013	36494027.7790955	36799575.0188744	37692777.3333613	32204734.8669622	31860424.1713905	32375050.7474445	30479242.8561621	33826809.8755566	35500610.8209629	33314769.5963431	1.80533502222502	6.049	311.2	Avarone	[M-H]-	C21H28O2	VPRHEJGLNUDEEH-LWILDLIXSA-N	91.1			Lipids and lipid-like molecules	Prenol lipids	Quinone and hydroquinone lipids					Down
MN10892.neg	75140840.3072395	47860231.613468	0.636940329889509	-0.65077	0.336437855351054	0.714610849217941	62785847.6119902	9327298.32194244	93586090.3520527	62780928.0110306	117559834.417528	104805043.128893	4936497.37291241	27416496.2598453	1.11266e+08	33669073.7253696	29499465.4727423	80373434.7330385	0.832853894269999	3.713	311.207	1-[(3as,5ar,9as,9br,11r,11as)-11-hydroxy-9a,11a-dimethyl-3h,3ah,5h,5ah,6h,9h,9bh,10h,11h-cyclopenta[a]phenanthren-1-yl]ethanone	[M-H]-	C21H28O2	ITYUAJICTPVCOY-AMXFCOLJSA-N	71.3			Lipids and lipid-like molecules	Steroids and steroid derivatives	Oxosteroids					Nodiff
MN10894.neg	1.01887e+07	3276316.61104095	0.321562752931944	-1.63683	0.031573857810945	0.432963544691512	3461964.53864029	9653735.12650356	19086790.2594677	19275077.1706477	6947830.81854911	2706992.22469166	2011250.16992137	8923842.26311381	1916261.3410584	2308103.9925151	1471365.43067736	3027076.46895964	1.64360222836163	5.271	311.221	9-HPODE	[M-H]-	C18H32O4	JGUNZIWGNMQSBM-SIGMCMEVSA-N	79.2	HMDB0242602		Lipids and lipid-like molecules	Fatty Acyls	Lineolic acids and derivatives					Down
MN10918.neg	1324168.87037306	680658.072509173	0.514026637944911	-0.960085	0.0667911424228583	0.478978456093239	581731.464465645	1323469.36469928	1864072.39126763	2022832.37786762	1627262.47120883	525645.152729344	508741.715556468	1584672.93805722	316415.647056981	666470.201382599	563510.17382269	444137.75917908	1.45162221670077	2.735	312.024	6-[(4-Bromobenzoyl)amino]hexanoic acid	[M-2H]2-	C13H16BrNO3	BHPARCQOYICZJO-UHFFFAOYSA-N	75.8										Nodiff
MN10925.neg	10265769.8843524	14019403.3542135	1.3656455884115	0.449583124782769	0.0735929163950032	0.484484575338909	13016830.3683389	9176070.27682155	13656959.0295303	6642614.17378257	8389526.07088098	10712619.3867602	14130755.4769396	16910012.0247398	18733136.7633051	11731779.4640495	8817588.01170817	13793148.3845388	1.45548864127541	3.608	312.09	Amoxapine	[M-H]-	C17H16ClN3O	QWGDMFLQWFTERH-UHFFFAOYSA-N	87.2	HMDB0014683		Organoheterocyclic compounds	Benzoxazepines	Dibenzoxazepines				#14028-44-5	Nodiff
MN10929.neg	109212558.505056	114906958.328097	1.05214052212482	0.0733274014304429	0.57302178276737	0.839944723847419	120315244.270137	112603151.625855	82385880.7462674	127487706.820345	110396751.535126	102086616.032603	119207422.530978	124027709.993603	129903845.921573	88342574.7461048	101998037.331745	125962159.444579	0.501300960953174	1.115	312.093	{2-[2-(Cyclohexylamino)-2-oxoethoxy]phenyl}phosphonic acid	[M-H]-	C14H20NO5P	BDUNSMHXJWSVKK-UHFFFAOYSA-N	72.6										Nodiff
MN10937.neg	1762430.62640949	2650702.44410382	1.50400384808562	0.588808258243569	0.157764023780182	0.593504858613109	2950340.35040017	350431.847446525	1200938.18644626	1331086.82916894	669281.979257061	4072504.56573799	1867843.62368194	1734949.45671066	1614505.25505751	4482383.57312844	3646366.60357251	2558166.15247189	1.18718043307458	3.553	312.144	Sematilide	[M-H]-	C14H23N3O3S	KHYPYQZQJSBPIX-UHFFFAOYSA-N	77.1	HMDB0258221		Benzenoids	Benzene and substituted derivatives	Sulfanilides					Nodiff
MN10979.neg	7886188.58032999	4244940.05585718	0.538275240646041	-0.893584	0.425655778690703	0.766172339217303	6390788.26329368	18394547.6109517	6808739.82395705	11065716.3077781	4013062.55595322	644276.92004617	4577880.8461596	6394295.56997397	4848423.38888334	2203114.38966045	7013877.18897175	432048.951493994	0.68541000137824	3.575	313.223	THC	[M-H]-	C21H30O2	CYQFCXCEBYINGO-SJORKVTESA-N	78.7	HMDB0014613	C06972	Organoheterocyclic compounds	Benzopyrans	1-benzopyrans	Lipids	PK Polyketides	PK13 Aromatic polyketides	#1972-08-3	Nodiff
MN10987.neg	9795204.36908257	2717381.63200823	0.277419595305773	-1.84986	0.0754836524039012	0.485390439852654	1505743.60015704	12198937.9917685	26016552.0202409	8362632.66582061	8504992.21008992	2182367.72641844	1378110.21077588	4880716.56231655	1271050.24382874	1503838.05435767	2335687.32862767	4934887.39214287	1.42093410437454	5.239	313.237	()9(10)-DiHOME	[M-2H]2-	C18H34O4	XEBKSQSGNGRGDW-YFHOEESVSA-N	85.9	HMDB0004704		Lipids and lipid-like molecules	Fatty Acyls	Fatty acids and conjugates				#125356-86-7	Nodiff
MN11018.neg	12918301.332571	10937611.1419599	0.846675647237209	-0.240119	0.351596684401845	0.723756805344035	11215543.0206221	7661359.79505754	18599180.4161717	11581613.2975197	13501346.0441719	14950765.4218831	11851201.4479858	8614232.79503872	8283527.86895435	7475500.70845841	11440963.8806233	17960240.1506986	0.756399355636968	3.842	314.105	Bumetrizole	[M-2H]2-	C17H18ClN3O	OCWYEMOEOGEQAN-UHFFFAOYSA-N	85.8			Organoheterocyclic compounds	Azoles	Triazoles					Nodiff
MN11025.neg	952899.321640501	1507759.53576754	1.58228629355281	0.662010659810773	0.0469956222781192	0.446012689378656	614697.613181117	587870.504775592	1092513.09436739	1792603.88753556	504010.53006853	1125700.29991482	1521964.65215694	1580046.62082721	1248803.31602796	2248234.74876643	1095975.54778623	1351532.32904045	1.59875319771584	3.47	314.123	Di-deacetyl adrogolide	[M-H]-	C18H21NO2S	REHAKLRYABHSQJ-UHFFFAOYSA-N	84.8	HMDB0247722		Organoheterocyclic compounds	Quinolines and derivatives	Quinolones and derivatives					Up
MN11027.neg	10983222.9827359	8580163.08344485	0.781206308651996	-0.356224	0.0367298272038124	0.439943115940664	11136574.1745368	12615893.9656929	8253766.35641394	10695541.5748107	12767423.6859784	10430138.1389825	7164669.02205539	8753880.73828105	6503803.14308451	10708614.8289622	10406862.514016	7943148.25426997	1.63876882708845	5.776	314.138	Codeine N-oxide	[M-H]-	C18H21NO4	CHXADVIPZJDMIZ-CJZRMHABNA-N	87.2	HMDB0033948		Alkaloids and derivatives	Morphinans					#3688-65-1	Down
MN11028.neg	6985217.71589199	5810173.99571832	0.831781374902555	-0.265724	0.0241929447586554	0.422714175789442	6827181.13870171	7394198.41662278	6218981.56803802	7061639.41776291	8249743.47367411	6159562.28055239	5268119.37932276	6005001.50131122	4908402.03694905	6616074.95948674	6742843.93294061	5320602.16429955	1.73185000516497	5.934	314.138	N-(4-Hydroxyphenethyl)-3-(4-Hydroxy-3-Methoxyphenyl)Propanamide	[M-H]-	C18H21NO4	XLIPDHTUSRZSKE-UHFFFAOYSA-N	86.7			Benzenoids	Phenols	Methoxyphenols					Down
MN11072.neg	2737692.78954165	1933035.23724908	0.706081867415341	-0.502093	0.2078259930968	0.629830703470468	2645169.65965668	4757299.14571681	1537262.61796952	3682846.43453673	1784852.24369769	2018726.63567248	2326026.20848626	2110363.50698601	2529695.72348805	958068.815940734	2184616.28724376	1489440.88134968	1.06939859060587	4.199	315.191	Phytocassane E	[M-H]-	C20H28O3	MMRGGLJWHXYKLZ-QYCIOXNFSA-N	75.9	HMDB0031773		Lipids and lipid-like molecules	Prenol lipids	Diterpenoids				#181524-78-7	Nodiff
MN11074.neg	15593200.0010524	22060651.6761838	1.41476102882634	0.500558384051572	0.0583775940708016	0.463365663598815	10388126.0679589	14043370.0545966	18401429.9677932	14829501.6452464	10182320.5616501	25714451.7090693	25868462.3067668	16180826.8719486	25206970.4524652	26245003.484564	15670835.9021033	23191811.0392552	1.48371081238714	3.851	315.191	Prostaglandin A2	[M-H]-	C20H30O4	MYHXHCUNDDAEOZ-BMZFSJBMSA-N	70.1	HMDB0002752	C05953	Lipids and lipid-like molecules	Fatty Acyls	Eicosanoids	Lipids	Eicosanoids	Prostaglandins	#13345-50-1	Nodiff
MN11075.neg	5661781.42066832	8945162.88003819	1.57992020804334	0.65985169867642	0.394851663450965	0.748471608314963	5573797.86257875	1785967.3645657	8700723.1464528	2535729.29489577	4123159.12322477	11251311.7322921	11283403.0899969	1835897.75676045	8076889.45696847	4729254.54694618	6519785.96183155	21225746.4677256	0.746753632785401	4.819	315.195	Phytocassane A	[M-H]-	C20H28O3	XVEOIKIXOSKAFL-BLZCMGPPSA-N	71.2	HMDB0041056		Lipids and lipid-like molecules	Prenol lipids	Diterpenoids				#166547-21-3	Nodiff
MN11076.neg	13381056.4743746	12154067.9122951	0.908304059217654	-0.138753	0.932815993063865	0.978751284319963	6910669.84678684	6628675.56291233	18268600.3618274	11558030.5753956	10786997.5962143	26133364.9031112	11176521.8109015	12078153.6997971	12984112.0873213	15167411.0538456	11112359.1144885	10405849.7074168	0.00747109898289045	3.639	315.227	Cannabigerol	[M-H]-	C21H32O2	QXACEHWTBCFNSA-SFQUDFHCSA-N	80.2		C20219	Lipids and lipid-like molecules	Prenol lipids	Monoterpenoids	Lipids	PK Polyketides	PK15 Phenolic lipids	#25654-31-3	Nodiff
MN11113.neg	4465620.06600869	2980425.06050697	0.667415726472861	-0.583342	0.490573308647958	0.796847154847492	3374059.81897682	10608294.4824645	1918960.60815646	6617531.59269699	2963080.60701059	1311793.28674676	2183007.75988589	6017592.53269887	2750631.6423407	1050773.36478507	2935257.42264384	2945287.64068747	0.565345109088362	5.461	316.19	Nateglinide	[M-H]-	C19H27NO3	OELFLUMRDSZNSF-YJEKIOLLSA-N	88.9	HMDB0014869	C12508	Organic acids and derivatives	Carboxylic acids and derivatives	Amino acids, peptides, and analogues				#105816-04-4	Nodiff
MN11143.neg	1852987.63283642	1801582.05780306	0.972258004250855	-0.0405889	0.58103251086295	0.844273998582663	1718454.34131327	123626.685792096	999485.690922776	2676817.29261924	41994.1769877916	5557547.60938337	3816019.72875791	389942.84430789	1238102.60666487	582558.577563262	4168104.51786372	614764.071660695	0.44786521324784	4.245	317.151	2-bromopalmitaldehyde	[M-H]-	C16H31BrO	UNCLDPYYBFIMJH-UHFFFAOYSA-N	83.7										Nodiff
MN11174.neg	5013521.56202977	2855392.91227521	0.569538372767899	-0.812135	0.00956145794317028	0.385991914267435	6239465.15831404	5726013.5919172	2823498.12401327	4429637.91795743	6.91983e+06	3942680.2851097	2695309.29393416	2542773.04732983	2114821.77563407	3522638.25770115	3324640.54648386	2932174.55256819	1.94544376945686	1.034	318.059	5-{[2-(4-Chlorophenyl)ethyl]amino}-3-methyl-5-oxopentanoic acid	[M-H]-	C14H18ClNO3		71.9										Down
MN11180.neg	2741132.44144363	3623494.25796934	1.32189682015547	0.40260957256471	0.140972594116102	0.574359361165122	1396961.54822995	1350882.47336758	3154894.55122354	4075631.45353149	3171254.58410902	3297170.03820019	3878478.87731845	3047552.2315032	3034142.20568452	4881677.56115759	3283732.3470538	3615382.32509846	1.21870426942186	3.379	318.083	1-(2-Naphthylsulfonyl)-3-piperidinecarboxylic acid	[M-H]-	C16H17NO4S		71.1										Nodiff
MN11221.neg	10348126.0610692	10989652.0808928	1.06199441483778	0.0867761788473193	0.691532626485222	0.892028546405403	14224600.9747345	8164137.08660564	11081369.7999043	10174562.8429763	6107019.70440099	12337065.9577935	11287630.1699334	9995172.83847769	14794910.1632614	6551023.44699711	11971514.3746006	11337661.4920866	0.342621363701542	4.724	319.117	(4E)-6-(4-(-D-glucopyranosyloxy)-1,3-dihydro-6-methoxy-7-methyl-3-oxo-5-isobenzofuranyl)-4-methyl-4-hexenoic acid	[M-H]-	C23H30O11		87										Nodiff
MN11295.neg	71567142.7665072	45526124.6879259	0.636131651035142	-0.652603	0.00632689896031086	0.374047384363612	81267596.7177182	62796464.9907848	72764743.1346592	68061125.3625348	68696971.3601482	75815955.0331978	48547580.4681925	51390399.5351807	49067735.0001232	43141665.2827785	54932916.5918413	26076451.2494395	2.16945895177962	1.038	321.048	Thymidine 5'-monophosphate	[M-H]-	C10H15N2O8P	GYOZYWVXFNDGLU-XLPZGREQSA-N	85.9	HMDB0001227	C00364	Nucleosides, nucleotides, and analogues	Pyrimidine nucleotides	Pyrimidine deoxyribonucleotides	Nucleic acids	Nucleotides	Deoxyribonucleotides	#365-07-1	Down
MN11312.neg	1485366.2519603	2022081.55218986	1.36133532690758	0.445022478215599	0.695128563629056	0.893925914419011	982296.312943994	2837529.81153225	1405373.38624591	1456848.28340822	2012652.20960494	217497.508026464	3018754.46535562	4687309.23951221	13363.9576249362	348604.224562393	1245910.36030203	2818547.06578197	0.268471981871401	6.19	321.242	5-[(1S,2R,4aR)-5-(Hydroxymethyl)-1,2,4a-trimethyl-1,2,3,4,4a,7,8,8a-octahydro-1-naphthalenyl]-3-methylpentanoic acid	[M-H]-	C20H34O3	FVXAJZRADGVLQM-FVUCEDHYSA-N	73.9			Lipids and lipid-like molecules	Prenol lipids	Diterpenoids					Nodiff
MN11329.neg	26306881.0508502	17424059.425381	0.662338473029202	-0.594359	0.0203413228107037	0.411531883803402	28016298.6420797	25203796.429926	23716710.5076371	27777613.8715999	26827031.321344	26299835.5325146	22203686.8653303	19524694.9365132	20063329.7089982	17392185.6648456	16571010.0008833	8789449.3757153	1.98045116460775	0.67	322.043	Cytidine-5'-monophosphate	[M-H]-	C9H14N3O8P	IERHLVCPSMICTF-XVFCMESIBY	86.3	HMDB0000095	C00055	Nucleosides, nucleotides, and analogues	Pyrimidine nucleotides	Pyrimidine ribonucleotides	Nucleic acids	Nucleotides	Ribonucleotides	#63-37-6	Down
MN11369.neg	117639541.075001	94890343.0503535	0.806619459607176	-0.31004	0.158313869034186	0.593619783662092	152528542.051023	90446891.4630089	104552220.272387	105814320.834895	106394282.515324	146100989.313368	117228476.362933	78989219.6714848	102869908.363529	110385311.280375	106880370.578845	52988772.0449542	1.23687802513757	0.924	323.027	Uridine 5'-monophosphate	[M-H]-	C9H13N2O9P	DJJCXFVJDGTHFX-XVFCMESISA-N	86.2	HMDB0000288	C00105	Nucleosides, nucleotides, and analogues	Pyrimidine nucleotides	Pyrimidine ribonucleotides	Nucleic acids	Nucleotides	Ribonucleotides	#58-97-9	Nodiff
MN11370.neg	7910341.1570124	9392860.19667901	1.18741530993924	0.247824619727578	0.452124228759515	0.778734103616035	3472204.94449386	2880065.13098058	5790477.96108643	11481333.7959154	10564157.9865031	13273807.123095	5639485.73283951	6603985.55511244	6640151.60147796	16220669.7842367	7809055.58215033	13443812.9242571	0.611460615814938	0.672	323.027	Uridine monophosphate (UMP)	[M-H]-	C9H13N2O9P	DJJCXFVJDGTHFX-XVFCMESISA-N	73.3			Nucleosides, nucleotides, and analogues	Pyrimidine nucleotides	Pyrimidine ribonucleotides					Nodiff
MN11380.neg	8244656.71830426	10220709.9932137	1.23967684070124	0.309964087483378	0.453133906324405	0.779472699489299	10002307.2807445	689156.454589169	12248715.3170854	12220244.7680254	8583854.30671418	5723662.18266689	12928682.5109757	17156733.8418082	12818546.2402365	3590861.9351192	7147642.55036197	7681792.88078049	0.649894247754994	2.835	323.087	S-4'-Hydroxywarfarin	[M-H]-	C19H16O5	UNTPHJKCRGFOFJ-HNNXBMFYSA-N	87	HMDB0013881		Phenylpropanoids and polyketides	Homoisoflavonoids	Homoisoflavones					Nodiff
MN11392.neg	54522016.0689548	61151066.2005241	1.12158483140435	0.165538743222145	0.644020896042917	0.874662792338142	44645027.8730161	55334841.5710358	45696960.904981	68188614.1279354	102429506.531687	10837145.4050733	63170157.2473868	104140500.901741	22578367.3101115	53010910.9049487	38263570.2588646	85742890.5800921	0.488274457811064	6.602	323.257	Diisocyanoadociane	[M-H]-	C22H32N2	XLVAONKBFLGZSE-OXEUSEQRSA-N	76.4										Nodiff
MN11415.neg	5683139.60512438	7086495.44041299	1.24693319763309	0.318384177256602	0.464223417022026	0.784071713660888	1828301.55483138	3984415.79064912	14257719.9961498	5939441.00857942	2486635.7670231	5602323.51351346	4842315.97079803	7242888.26220067	5553253.99215654	16969527.6814846	3008333.12619323	4902653.60964489	0.617070527794608	0.89	324.074	1-[4-Methyl-6-(trifluoromethyl)-2-pyrimidinyl]-3-piperidinecarboxylic acid	[M-H]-	C12H14F3N3O2		83.5										Nodiff
MN11430.neg	24077738.2878768	20756698.8766498	0.862070125876433	-0.214123	0.485504826036057	0.793896609132332	16229748.9492522	17639268.0199416	27580465.6454917	18084395.8506141	26879457.8272171	38053093.4347443	25200325.7676251	21450015.5676719	19936939.3522814	23596596.5263231	10928203.6027928	23428112.4432044	0.62460307426724	3.571	324.192	L-Proline, 1-(1-L-leucyl-L-prolyl)-	[M-H]-	C16H27N3O4	DPURXCQCHSQPAN-UHFFFAOYSA-N	77.6	HMDB0253022		Organic acids and derivatives	Carboxylic acids and derivatives	Amino acids, peptides, and analogues					Nodiff
MN11471.neg	22109186.8804397	26067547.7728905	1.1790369276743	0.237608904524867	0.567088607924201	0.83765338324453	20033151.5854503	23707563.2267046	19110754.7102534	19805705.9368634	16438783.2961985	33559162.5271678	37337795.0527638	32017579.4181603	19025558.2404574	11978941.4094496	22403905.8905721	3.36415e+07	0.499955431150068	5.753	325.183	4-Dodecylbenzenesulfonic acid	[M-H]-	C18H30O3S	KWXICGTUELOLSQ-UHFFFAOYSA-N	85.8	HMDB0059915		Benzenoids	Benzene and substituted derivatives	Benzenesulfonic acids and derivatives					Nodiff
MN11472.neg	3325922.3223676	5549289.02649559	1.6684962812196	0.738548471014076	0.991598198217698	0.99660371718114	8459817.82062917	1697708.59695209	2467614.32701915	3170450.47484272	2544323.11776243	1615619.59700001	15798117.9957474	1544140.6611372	1309347.30378143	1546795.02460889	727594.02129579	12369739.1524028	0.0916898037303878	5.887	325.183	12,17;13,17-Diepoxy-16-hydroxy-9Z-octadecenoic acid	[M-H]-	C18H30O5	AXRADOFMFPTYAS-VURMDHGXSA-N	90.1			Lipids and lipid-like molecules	Fatty Acyls	Fatty acids and conjugates					Nodiff
MN11475.neg	6292873.99424244	3215234.55148763	0.510932612734556	-0.968795	0.201216964319678	0.626401870601032	18076633.9940174	3721870.72087298	2309969.18606979	5967321.11745785	4735032.03506065	2946416.91197597	3903302.57879266	2958180.79285753	4931095.27513231	1830672.13551265	3647150.36817012	2021006.15846053	1.06703551009891	4.89	325.201	2,3-dinor Prostaglandin E1	[M-H]-	C18H30O5	GTUGBRJEKVKOKQ-LRSAKWJDSA-N	81.5			Lipids and lipid-like molecules	Fatty Acyls	Eicosanoids					Nodiff
MN11476.neg	2.02432e+07	17759206.4035819	0.87729128099052	-0.188872	0.0240233261394682	0.422714175789442	19488573.1415153	21544565.6469566	19491827.4332209	18475477.4370607	23387749.0106038	19071168.3551626	16084786.413634	17079015.4018062	16711649.3385589	19994246.6022518	18822841.1718159	17862699.4934243	1.72310548784452	6.458	325.216	20-HDoHE	[M-H]-	C22H32O3	YUZXOJOCNGKDNI-LFVREGEGSA-N	85.1	HMDB0060048		Lipids and lipid-like molecules	Fatty Acyls	Fatty acids and conjugates					Down
MN11480.neg	851890525.131626	901922936.789735	1.05873103430793	0.0823361259164208	0.919691229509311	0.973552651722266	818860664.227556	778061657.004663	820450625.205645	1014498862.52391	1061625943.92515	617845397.902835	1134159587.85171	1408339228.13245	486619153.039852	786248641.940885	860441069.87706	735729939.89645	0.120043781296884	7.177	325.273	2-oxo-eicosanoic acid	[M-H]-	C20H38O3	PQDRWMYDXMMMBP-UHFFFAOYSA-N	90.2			Lipids and lipid-like molecules	Fatty Acyls	Fatty acids and conjugates					Nodiff
MN11504.neg	15016972.8759762	16519617.2120075	1.10006306520239	0.137586233974201	0.550145040271782	0.828132863791975	15074074.3864222	13394472.9462406	15730035.9588509	23144198.3126405	11550630.1110649	11208425.5406382	19806908.180758	12989233.6244653	11207155.3111511	23595877.8848608	15700890.8476697	15817637.4231401	0.568533108407707	1.466	326.099	6-Hydroxystaurosporinone	[M-H]-	C20H13N3O2	DQYBRTASHMYDJG-UHFFFAOYSA-N	80.8			Organoheterocyclic compounds	Indoles and derivatives	Indoles					Nodiff
MN11541.neg	25353615.2467145	19064579.2567293	0.751947170895077	-0.411297	0.215540445445643	0.634928968713561	35095619.6656156	16466166.409446	14636535.1144054	27134497.2818934	23414375.992394	35374497.0165328	12934020.3172874	27065458.307501	16609836.4674118	21720511.9969695	25270106.7809956	10787541.6702104	1.09559959314739	1.121	327.093	Girisopam	[M-H]-	C18H17ClN2O2	VQYLGVVODFDFNK-UHFFFAOYSA-N	86.6	HMDB0252729		Organoheterocyclic compounds	Benzodiazepines						Nodiff
MN11544.neg	6219409.06626577	4829693.26902672	0.776551794160492	-0.364846	0.160688073002628	0.595904820514608	4963712.64562593	5447119.36836356	5080023.42841029	6162405.99554125	10715347.3353624	4947845.62429122	3801651.77589805	5201871.14051457	3541203.1268941	5004042.90397408	6150027.25546929	5279363.41141022	1.16718782450566	6.615	327.125	(1R,5S,5'S,6S,9R)-5'-(furan-3-yl)-4-methylidenespiro[10-oxatricyclo[7.2.1.01,6]dodecane-5,3'-oxolane]-2',11-dione	[M-H]-	C19H20O5	JQNMAEHFTQBROH-JXMROGBWSA-N	90.4			Phenylpropanoids and polyketides	Linear 1,3-diarylpropanoids						Nodiff
MN11548.neg	5410685.79801508	23355866.948471	4.31661859889168	2.10990162701393	0.022756277752203	0.421107421831362	3164193.8112674	2855523.82960659	8355163.22828961	5697202.48881467	6577838.55342101	5814192.8766912	10333998.5293956	9630481.79473864	15813673.4006825	80581595.8541547	6958353.39174682	16817098.7201075	1.80616657103124	4.586	327.143	3-hydroxy-3-[(4,7,7-trimethyl-3-bicyclo[2.2.1]heptanyl)oxycarbonyl]pentanedioic acid	[M-H]-	C16H24O7		84.5										Up
MN11554.neg	111674380.196246	87467316.2029541	0.783235295770146	-0.352482	0.93427526876692	0.979435816137627	167823764.958532	160528085.506698	96560213.8033206	144479019.944623	98930666.6914183	1724530.27288128	160546735.484583	87211874.1756677	70982005.7292427	26747842.2594041	155970684.560284	23344755.0085432	0.127238948335452	3.547	327.202	Longithorol C	[M-H]-	C21H28O3	HVZGTYJQAXSGCR-NFCMTNTENA-N	72.6										Nodiff
MN11558.neg	51896901.3363712	63984683.5427738	1.23291915114653	0.302078197904389	0.51196330607632	0.806556151642861	34874870.0550789	91908070.5932717	40719376.234732	42377694.7678319	59414373.786053	42087022.5812599	44958212.8433218	83203887.271776	50762549.6467395	30466957.612032	53971326.8896195	120545166.993154	0.603673168973475	6.436	327.289	3-hydroxyicosanoic Acid	[M-H]-	C20H40O3	XXKHCFPQYSMGCI-UHFFFAOYSA-N	87.4	HMDB0062566		Lipids and lipid-like molecules	Fatty Acyls	Fatty acids and conjugates					Nodiff
MN11576.neg	42702398.1240386	45238407.1180043	1.05938797597735	0.0832310392941978	0.494911920937004	0.799311350214879	49414354.7484389	39561113.5872151	46960626.1892049	40945636.7172638	43556696.8387794	35775960.6633296	46646425.0572007	37550114.6113371	37688778.4155526	54356319.061092	46799711.4212409	48389094.1416026	0.680827144040087	0.927	328.044	cAMP	[M-H]-	C10H12N5O6P	IVOMOUWHDPKRLL-UHFFFAOYSA-N	87.6	HMDB0000058	C00575	Nucleosides, nucleotides, and analogues	Purine nucleotides	Cyclic purine nucleotides	Nucleic acids	Cyclic nucleotides	3',5'-Cyclic nuclcleotides	#60-92-4	Nodiff
MN11579.neg	22293572.6551505	11179209.1354958	0.501454356752148	-0.99581	0.755155052118273	0.915051121802539	6031760.07938845	3072983.06974083	10135086.2465067	5330082.5941826	4499285.9304005	104692238.010684	10079602.0361369	11107979.6680361	16075859.8709238	9381569.99438474	5392862.86135549	15037380.3821377	0.214207980543471	3.782	328.084	7-Hydroxyamoxapine	[M-H]-	C17H16ClN3O2	MEUGUMOVYNSGEW-UHFFFAOYSA-N	85.3	HMDB0060799		Organoheterocyclic compounds	Benzoxazepines	Dibenzoxazepines				#37081-76-8	Nodiff
MN11584.neg	43223051.4077944	92880963.1921897	2.14887566164383	1.10358200788461	0.0498835554362364	0.450707731268148	49585095.9197795	9677295.51249941	76938315.3282837	19587856.6939688	6103204.63057937	97446540.3616557	92345673.0102323	76104992.1775081	85868144.9558063	73137449.591854	142057804.292145	87771715.1255923	1.65880967760452	3.853	328.094	Opiniazide	[M-H]-	C16H15N3O5	HSYFNANHKYNZNI-GIJQJNRQSA-N	84.3			Benzenoids	Benzene and substituted derivatives	Benzoic acids and derivatives					Up
MN11591.neg	1157517.1803039	4136024.36631381	3.57318615800407	1.83721107827614	0.031157650505491	0.432647466866324	1049995.11750846	1150431.70420805	2392916.48148176	769329.249697209	526247.368732736	1056183.1601952	3096568.56795097	4116806.65574692	4155935.61495678	4541915.01717391	547303.724923745	8357616.61713051	1.76782480050743	4.376	328.121	3-Epimacronine	[M-H]-	C18H19NO5	VDUHVXXNLXFPLR-WNRNVDISSA-N	70.1		C12178	Alkaloids and derivatives	Amaryllidaceae alkaloids	Lycorine-type amaryllidaceae alkaloids					Up
MN11596.neg	4000886.59435193	3666005.24540048	0.916298215144562	-0.126111	0.176071354041881	0.607334329386567	3971212.4536392	4382376.59175228	4214102.16756441	3983200.32240835	3519022.64236673	3935405.38838063	3174414.54858619	3363317.68573233	3185749.01295118	4292381.14614667	3871985.99873182	4108183.0802547	1.08901793497949	6.354	328.154	6-Naloxol	[M-H]-	C19H23NO4	HMWHERQFMBEHNG-AQQQZIQISA-N	82.1			Benzenoids	Phenanthrenes and derivatives						Nodiff
MN11642.neg	19809410.6577084	7565755.79184299	0.381927353749867	-1.38863	0.0454590632459037	0.446012689378656	6833656.51270709	26576155.0863203	22065835.5849854	38885838.5925599	18931242.1379139	5563736.03176402	5175107.3245657	19155788.9374435	5657283.88584766	3640443.77074637	4388807.63320177	7377103.19925295	1.5610867814034	4.46	329.232	(15Z)-9,12,13-Trihydroxy-15-octadecenoic acid	[M-H]-	C18H34O5	DNWUYCUUEGGVPR-CLTKARDFSA-N	85.6			Lipids and lipid-like molecules	Fatty Acyls	Fatty acids and conjugates					Down
MN11688.neg	3616528.06727395	3610759.7691247	0.998405017729173	-0.00230291	0.271023008796757	0.670651857844987	1325257.2359857	874166.795759419	2729529.56429507	1366728.62884148	589732.534681053	14813753.644081	2617047.31489847	3921419.65619246	2961626.0074706	5892886.26146872	1718956.71197862	4552622.66273934	0.91699737553118	3.127	330.1	Citbrasine	[M-H]-	C17H17NO6	QYPQTPVQPNLXHV-UHFFFAOYSA-N	85.6	HMDB0037797		Organoheterocyclic compounds	Quinolines and derivatives	Benzoquinolines				#86680-34-4	Nodiff
MN11735.neg	4296968.66825146	6353436.54668601	1.47858572803403	0.564217892984138	0.456778375352088	0.781275180160348	8787550.98087491	743444.917125914	5584738.64889098	1435495.17480898	2531599.03879552	6698983.24901245	9985279.22575256	603784.543843528	6958785.64562473	5579248.97315183	7256568.36607157	7736952.52567185	0.650308466218502	4.591	331.19	5-[2-(3-Furyl)ethyl]-8-hydroxy-5,6,8a-trimethyl-3,4,4a,5,6,7,8,8a-octahydro-1-naphthalenecarboxylic acid	[M-H]-	C20H28O4	XWKYXEIGWQYOCY-UHFFFAOYSA-N	83.9			Lipids and lipid-like molecules	Prenol lipids	Diterpenoids					Nodiff
MN11767.neg	1052312.00111656	5158786.73947813	4.90233574643678	2.29346929349323	0.039338826628153	0.445973264845782	1893771.68443603	391097.611409378	2298177.04907574	390142.02339576	398877.272220148	941806.366162295	8059956.70972266	2329484.41751647	5113894.6620973	9603149.33222632	338090.886463873	5508144.42884213	1.67614982954035	3.029	332.079	N-[3-(2H-Tetrazol-5-yl)phenyl]-3-(trifluoromethyl)benzamide	[M-H]-	C15H10F3N5O		76.1										Up
MN11769.neg	2176096.69908966	1067183.7285951	0.490411905427523	-1.02793	0.0598818279622661	0.467670842307348	3537253.08705678	1190352.25651281	1807710.72026768	2536847.23889029	2876079.20787862	1108337.68393177	1178213.16694547	1406011.01699992	480849.055598287	226203.44601008	1795289.39280747	1316536.29320939	1.48458085728256	5.054	332.095	Norchelerythrine	[M-H]-	C20H15NO4	JGUNQXPMULKFNY-UHFFFAOYSA-N	84.8	HMDB0255726	C12226	Organoheterocyclic compounds	Quinolines and derivatives	Benzoquinolines				#6900-99-8	Nodiff
MN11773.neg	2603982.94392795	1206325.19426376	0.463261557483205	-1.1101	0.317546347463411	0.702737304624107	529145.124779018	1693875.4803272	1870329.14608913	1758712.63494774	8506075.17255706	1265760.10486755	930082.137472122	1297780.71463818	1079081.2654254	1066709.95264077	1.01504e+06	1849255.24889711	0.891634392762089	3.105	332.116	D-alpha-Glutamyl-D-tryptophan	[M-H]-	C16H19N3O5		73										Nodiff
MN11806.neg	3308648.31526389	3241775.5803006	0.979788503161613	-0.0294577	0.701684928511854	0.896406741540113	3075314.28795547	2140611.20734856	3393183.35997429	3385033.38952608	3710312.93989212	4147434.70688685	1319010.97948143	3659430.2827026	4913932.27116608	4154370.37529883	2141366.67164921	3262542.90150547	0.368795685082142	0.635	333.032	Betanmn	[M-H]-	C11H15N2O8P	DAYLJWODMCOQEW-TURQNECASA-N	75.1	HMDB0000229	C00455	Nucleosides, nucleotides, and analogues	Pyridine nucleotides	Nicotinamide nucleotides				#1094-61-7	Nodiff
MN11808.neg	2447324.08999009	2739439.25145281	1.11936104525653	0.162675446670478	0.50289232921693	0.803193838204008	3176167.67154388	2503032.68586433	1963843.88139975	1475445.4827475	2472235.27743562	3093219.54094948	3527644.96221839	2200468.29526535	2223310.23608511	1842726.44572728	3533536.6306734	3108948.93874732	0.585592028265061	0.583	333.038	Aplicyanin B	[M-H]-	C14H15BrN4O	BXUVFNWDBMCEKT-UHFFFAOYSA-N	84.3			Organoheterocyclic compounds	Indoles and derivatives	Indoles					Nodiff
MN11810.neg	75963839.1179317	81297629.9219419	1.07021486625669	0.097900474535784	0.33557483098368	0.713693986226867	77781884.8438463	70774389.6343028	87511858.3251886	77617390.8872258	64865087.0255708	77232423.9914559	68687305.2188271	83135644.6579109	87440294.7453168	88593366.596837	69723058.1658267	90206110.146933	0.858638920543055	0.742	333.057	Arborescidine D	[M-H]-	C16H19BrN2O	SEKCREXSGCGPFK-DZGCQCFKSA-N	90.5			Organoheterocyclic compounds	Indoles and derivatives	Pyridoindoles					Nodiff
MN11816.neg	8214646.14899891	12235807.6704866	1.48951122769637	0.574838998431904	0.137287209484275	0.569447001135218	5637921.98409068	4295942.61945266	14456074.3630721	11451486.0981282	7442763.83645307	6003687.99279676	21331033.7100881	7668084.50570825	7916551.72751167	9096534.53758149	10687531.6172878	16715109.9247425	1.26351674162506	1.687	333.111	Karanjachromene	[M-H]-	C21H18O4	QCLBGWSAIHOGCA-UHFFFAOYSA-N	72			Phenylpropanoids and polyketides	Flavonoids	Pyranoflavonoids					Nodiff
MN11822.neg	7847723.39335303	6362064.51865538	0.810689189688313	-0.302779	0.414877808160131	0.759596333962228	7463996.01219755	4259845.1123054	7134192.34424253	5292707.2798778	8388303.29472198	14547296.3167729	11036179.6357042	4008332.4051816	6970005.85552786	4365937.97115841	7487592.76667423	4.30434e+06	0.768046748075386	3.758	333.145	2-bromo-hexadecanoic acid	[M-H]-	C16H31BrO2	DPRAYRYQQAXQPE-UHFFFAOYSA-N	93.3			Lipids and lipid-like molecules	Fatty Acyls	Fatty acids and conjugates					Nodiff
MN11829.neg	455250.64074263	568666.577829487	1.24912856114128	0.320921967719343	0.64750079219235	0.876027650866773	252878.45703263	22015.6355575409	336410.251266077	84063.6679067962	535079.279752773	1501056.55293996	683810.977888336	423602.005759726	558853.85987326	150064.967604346	33613.1743068013	1562054.48154445	0.398235561932757	3.739	333.204	15-keto Prostaglandin E1	[M-H]-	C20H32O5	VXPBDCBTMSKCKZ-XQHNHVHJSA-N	78.4	HMDB0001320	C04654	Lipids and lipid-like molecules	Fatty Acyls	Eicosanoids	Lipids	FA Fatty acyls	FA03 Eicosanoids	#22973-19-9	Nodiff
MN11833.neg	407368837.975208	521199013.084785	1.27942779245305	0.355498727752911	0.0647724595588653	0.478269373106369	384736016.010848	363326354.688197	446260566.282222	472147311.433263	360309907.196931	417432872.239785	408646819.044773	575337147.579009	442536816.000933	730565355.574979	559476060.846671	410631879.462342	1.49655609148986	7	333.227	11-chloro-12-hydroxy-octadecanoic acid	[M-H]-	C18H35ClO3	ORELREQLYAGMOB-UHFFFAOYSA-N	80.9			Lipids and lipid-like molecules	Fatty Acyls	Fatty acids and conjugates					Nodiff
MN11874.neg	5758403.84380481	8187875.07117348	1.42190011212611	0.507820119808284	0.812120588494792	0.936962778762099	6768126.54226954	4613450.49499066	5016313.17784015	2496512.57557415	6287069.41603399	9368950.85612038	8876928.31754662	3781275.03719086	21214232.4662399	1861611.5810876	573267.08828033	12819935.9366956	0.194438573894118	6.904	334.204	Bicyclo Prostaglandin E2	[M-H]-	C20H30O4	CGCZPIJMGKLVTQ-UHFFFAOYSA-N	82.1	HMDB0249187		Lipids and lipid-like molecules	Fatty Acyls	Eicosanoids					Nodiff
MN11898.neg	1160394.26852942	495258.381797271	0.426801816614382	-1.22836	0.0782997630453369	0.489364466614499	1608142.33920548	1146683.8478723	230032.824466054	1042702.25130097	2007421.80586266	927382.542469031	317617.661319404	56981.4202758512	216620.762913115	403107.733621417	1285370.7672316	691851.94542224	1.41690206686322	1.039	335.022	2-Phosphonobutanoic acid	[M-H]-	C4H9O5P	PWSXRGRLZKVHLW-UHFFFAOYSA-N	77.6										Nodiff
MN11968.neg	2585234.45976793	1489121.94398236	0.576010403372091	-0.795833	0.0434690836449981	0.446012689378656	2828940.95189752	2196637.31994257	1994127.88330902	3830427.63162424	3529282.29683216	1131990.6750021	1408808.88260307	2255538.27608378	1062833.3353807	1254579.27978066	1338298.53375116	1614673.35629478	1.56690892669026	6.169	336.253	linoleoyl glycine	[M-H]-	C20H35NO3	YCRHZEHWEYAHCO-HZJYTTRNSA-N	92.6			Organic acids and derivatives	Carboxylic acids and derivatives	Amino acids, peptides, and analogues					Down
MN11992.neg	31634896.8775559	2.68521e+07	0.848812484996303	-0.236482	0.209996837861156	0.631748406061835	32059671.7134159	37514910.7339019	30725922.5467314	24793634.947048	33291180.2060483	31424061.1181898	39122502.2167642	20470104.0993713	17522465.3022852	25476330.143494	37375708.8614232	21145461.9641021	1.08151426475132	2.942	337.061	AICAR	[M-H]-	C9H15N4O8P	NOTGFIUVDGNKRI-YMXUGJOKNA-N	74.5	HMDB0001517	C04677	Nucleosides, nucleotides, and analogues	Imidazole ribonucleosides and ribonucleotides	1-ribosyl-imidazolecarboxamides				#3031-94-5	Nodiff
MN12089.neg	13955744.7732255	15379606.6203243	1.10202693372772	0.140159484054783	0.405861991679288	0.75499784808227	14622840.0011125	10660105.1527054	11765792.2573725	12355260.8073411	14421068.1207382	19909402.3000831	17862341.7055251	12867894.9132604	12182825.5454173	14880749.625182	19962148.0069682	14521679.925593	0.662641288980998	7.398	339.198	Norethindrone acetate	[M-H]-	C22H28O3	IMONTRJLAWHYGT-ZCPXKWAGSA-N	86.1	HMDB0255731	C08152	Lipids and lipid-like molecules	Steroids and steroid derivatives	Steroid esters				#51-98-9	Nodiff
MN12093.neg	9247682.25925197	7753538.14195903	0.838430422304129	-0.254237	0.0280996388811213	0.430329753954759	8534357.98700038	10908757.629029	7716752.14538838	9695283.30368531	9974553.1425048	8656389.34790397	7453301.38501016	7256318.47654752	6937846.50556534	7517909.11789991	9487111.59601582	7868741.77071546	1.70308127565855	6.708	339.231	2,2'-Methylenebis(4-methyl-6-tert-butylphenol)	[M-H]-	C23H32O2	KGRVJHAUYBGFFP-UHFFFAOYSA-N	91.8	HMDB0244434		Benzenoids	Benzene and substituted derivatives	Diphenylmethanes					Down
MN12132.neg	54921.092372263	72222.1164320213	1.31501602230505	0.395080377585421	0.380424714663535	0.741217200575767	12712.0801361844	15408.1557679766	115358.079620257	54101.5661651985	16367.7607894442	115578.911754517	79726.9543490954	44320.3836582837	83517.3103298544	153071.289771009	16248.2375995531	56448.5228843319	0.718306608628049	4.759	340.154	Naltrexone	[M-H]-	C20H23NO4	DQCKKXVULJGBQN-XFWGSAIBSA-N	81.7	HMDB0014842	C07253	Benzenoids	Phenanthrenes and derivatives					#16590-41-3	Nodiff
MN12177.neg	10744527.427398	11058170.1836637	1.02919093076778	0.0415106492092259	0.988914763595413	0.995494902301055	7670263.21057219	14101810.7552034	13180374.4185407	9275808.8136605	14495858.6655135	5743048.70089756	16884750.6403277	12417204.0757282	3816293.54140403	10106389.2358764	10835812.434777	12288571.1738686	0.0551052586536902	0.74	341.107	Gentiobiose	[M-H]-	C12H22O11	DLRVVLDZNNYCBX-CQUJWQHSSA-N	72		C08240	Organic oxygen compounds	Organooxygen compounds	Carbohydrates and carbohydrate conjugates	Carbohydrates	Oligosaccharides	Disaccharides	#554-91-6	Nodiff
MN12192.neg	4881414.34061157	4813802.79082028	0.98614918851924	-0.0201222	0.946999275971999	0.982830088220557	1912020.63977607	12070841.9640217	2675133.6890201	2816061.19318133	8748702.2659714	1065726.29169881	9781281.92130384	9284205.26175693	1603345.92301955	1118447.56070665	3043320.97136934	4052215.10676535	0.0921198263873029	6.29	341.268	3-Acetoxystearic acid	[M-H]-	C20H38O4	FCQLMPOGKXZXOP-UHFFFAOYSA-N	83.7			Lipids and lipid-like molecules	Fatty Acyls	Fatty acids and conjugates					Nodiff
MN12197.neg	67371804.9614353	37844854.2018207	0.561731338851374	-0.832048	0.012208541275514	0.398232514570386	61785673.9584359	63499323.336184	35502725.663038	74910620.8923134	77107287.7240852	91425198.194555	31802112.4487575	53957716.6152781	43043605.2152539	26900089.2142661	23544513.9447247	47821087.7726439	1.88183045258824	6.915	341.304	13-methoxyeicosanoic acid	[M-H]-	C21H42O3	GMAQFMVWIUXVCU-UHFFFAOYSA-N	85.3										Down
MN12231.neg	6481570.10947786	4949273.28562075	0.763591722688231	-0.389127	0.10162176468631	0.525626806357552	5842815.96271624	8103179.16961743	5383480.27235532	7334201.04452495	7086727.04702497	5139017.16062827	5798321.59467732	4981156.28947162	3192953.29591838	3295115.79140834	8371626.30297677	4056466.43927204	1.37074447803247	3.05	342.147	JWH 073 6-hydroxyindole metabolite	[M-H]-	C23H21NO2	MDXHTLBJLOYLRK-UHFFFAOYSA-N	82.2										Nodiff
MN12267.neg	35143919.9196865	31620096.0898364	0.899731622485398	-0.152433	0.706880308909029	0.897358908497049	48846446.4224888	38291510.4330444	13080583.7920145	32762135.2395814	54582462.6461006	23300380.9848892	23360549.6833313	37232681.3905054	10690295.7774314	39238233.7110651	54801011.4475619	24397804.5291233	0.307654568131549	5.791	343.12	6a,7,8,12a-Tetrahydroxy-3-methyl-2,3,4,5,6,6a,7,12a-octahydro-1,12-tetraphenedione	[M-H]-	C19H20O6	UTAIBCIOWTVUDJ-UHFFFAOYSA-N	70.2			Benzenoids	Tetralins						Nodiff
MN12283.neg	6217226.63472633	9284617.48438791	1.49336963727985	0.578571304030682	0.387281764373964	0.744598459856062	10214399.9245528	4614134.70097923	2650992.48770048	7139633.45411812	6530885.85121757	6153313.38978978	13357818.7263782	7141364.55297045	2903214.66705245	4557491.98065132	17912303.4145629	9835511.56471213	0.765979746308048	6.774	343.284	Tetrapedic acid A	[M-H]-	C20H40O4	WKTAZNAFUIUYKK-RTBURBONSA-N	84.4			Lipids and lipid-like molecules	Fatty Acyls	Fatty acids and conjugates					Nodiff
MN12383.neg	379630683.701014	432589358.905564	1.13950051320472	0.188401574359892	0.535206761962281	0.820129144248694	440694967.117778	178225902.582036	435296999.061564	450804607.826164	454654380.090142	318107245.528399	377801869.566409	283957531.176047	274544694.895421	543157854.805727	504187760.904436	611886442.085346	0.589029466451909	0.874	346.054	Adenosine 5'-monophosphate	[M-H]-	C10H14N5O7P	UDMBCSSLTHHNCD-KQYNXXCUSA-N	93.4	HMDB0000045	C00020	Nucleosides, nucleotides, and analogues	Purine nucleotides	Purine ribonucleotides	Nucleic acids	Nucleotides	Ribonucleotides	#61-19-8	Nodiff
MN12392.neg	31175230.9010264	42711336.1104394	1.3700407302848	0.454218784066398	0.336514110212343	0.714613092591709	69616435.5838516	34376877.8172345	30721153.3255182	25861041.7464419	8481503.05145123	17994373.881661	68269479.4668556	54352500.6788509	41837432.0264578	11716663.2973658	38303992.3690946	41787948.8240117	0.87067253727016	3.144	346.095	(-)-Woodinine	[M-H]-	C17H22BrN3	OALFYDHJYGRPKT-XELGSYHNNA-N	77.4										Nodiff
MN12397.neg	29897389.9382438	54961702.8129285	1.83834451523888	0.878407160452137	0.0471701205026181	0.446012689378656	21238910.0422104	8280546.73697293	56672455.2078922	24119370.041863	17576582.329204	51496475.2713203	41405947.9476353	33480906.4889042	49974217.9554926	65974340.7583658	70619096.5647787	68315707.1623945	1.61523628409729	3.411	346.104	1,2-Dimethoxy-13-methyl-[1,3]benzodioxolo[5,6-c]phenanthridine	[M-H]-	C21H17NO4	FYDZPRHXTQYOIW-UHFFFAOYSA-N	81.8	HMDB0041063		Organoheterocyclic compounds	Quinolines and derivatives	Benzoquinolines				#154490-59-2	Up
MN12402.neg	10910688.5171225	8742390.59118528	0.801268460506917	-0.319642	0.00693767365088813	0.374047384363612	9913945.95861164	11938163.1972621	10516415.2999771	10714913.769966	11750018.8547062	10630674.0222122	10153192.9954037	10194254.2809417	7967661.46721043	8370929.48045952	8472436.56496067	7295868.75813564	2.06005094753754	3.685	346.173	5-Fluoro AMB metabolite 5	[M-H]-	C18H25N3O4	CGHVCMLJMBGQAY-HNNXBMFYSA-N	77.3										Down
MN12433.neg	4315754.71115708	5607962.02475194	1.29941630145343	0.377863709326134	0.446362993327472	0.775167645626728	5144484.73047918	4373314.04960336	5191048.45453122	3772678.10395578	2845966.25800714	4567036.67036578	7199324.18740787	5073867.13046319	8892454.61572444	1986247.96524424	4659392.10654414	5836486.14312776	0.668313802312421	4.389	347.112	PI-103	[M-H]-	C19H16N4O3	TUVCWJQQGGETHL-UHFFFAOYSA-N	78.7	HMDB0256521		Organoheterocyclic compounds	Furopyridines						Nodiff
MN12435.neg	2419864.40384862	3304485.60635758	1.36556643467379	0.449499502783506	0.258694746736208	0.662529950686974	2766691.63675376	2660844.02631567	2880770.81198196	2107209.61538992	1612770.39968109	2490899.93296932	4404184.1727816	2866562.92932072	4873847.6526113	1378174.21637262	2652886.09230533	3651258.5747539	0.98340065166048	4.256	347.112	Camptothecin	[M-H]-	C20H16N2O4	VSJKWCGYPAHWDS-FQEVSTJZSA-N	70.4		C01897	Alkaloids and derivatives	Camptothecins		Alkaloids	Alkaloids derived from tryptophan and anthranilic acid	Quinoline alkaloids	#7689-03-4	Nodiff
MN12464.neg	749323.368597502	3.91337e+06	5.22254092829721	2.38475189352887	0.0846616490063912	0.499004198121169	626168.112499704	2351495.36167989	378995.232216697	472937.648783411	98431.4874274328	567912.36897788	15566313.7374236	2812087.42024306	1182360.47016715	2916948.10249848	439244.67184046	563277.364007222	1.40187385754978	1.841	348.074	Reticulidin A	[M-H]-	C16H22Cl3NO	UGFPVWDJDIORFX-CCACCLGCNA-N	73.6										Nodiff
MN12544.neg	46828557.3267628	54278842.4504509	1.15909704567026	0.213001361379744	0.371634090293941	0.736092737944623	29397151.0649623	42422675.8924265	75597895.8418217	45703806.2521341	47629369.3382238	40220445.5710083	43402291.8739618	51181422.2217765	46182658.796952	78684419.3792121	38840166.3463427	67382096.0844605	0.794065882560536	3.424	350.126	2-(3,4,5-Trimethoxybenzoyl)-4,4-diethyl-3,5-isoxazolidinedione	[M-H]-	C17H21NO7	RSRCCEHOSDDIPD-UHFFFAOYSA-N	79.5	HMDB0244481		Benzenoids	Benzene and substituted derivatives	Benzoic acids and derivatives					Nodiff
MN12554.neg	855327.41522282	2199834.24746048	2.57192065670829	1.36284613646869	0.453022056858276	0.779409542196831	760091.770939209	467855.546190037	1645972.87551965	881701.543212977	15377.6862666043	1360965.06920844	3999988.68824801	3242995.35566666	3949731.61323824	45194.7579330887	341780.419264333	1619314.65041255	0.648689833319341	4.148	350.232	Capnine	[M-H]-	C17H37NO4S	XMTQSVIYISYLNK-UHFFFAOYSA-N	73.9			Organic acids and derivatives	Organic sulfonic acids and derivatives	Organosulfonic acids and derivatives					Nodiff
MN12558.neg	1679491.2462575	1144053.13091989	0.681190291089191	-0.55387	0.259094825269742	0.662725466465829	1839664.30747973	2135406.13267923	1238574.24423533	2476611.17575027	1847354.5275087	539337.08989174	1094986.82189432	1624589.04753164	1004879.05483511	1146427.67003524	748173.153906696	1245263.03731636	0.895580688800412	6.305	350.268	Melophlin R	[M-H]-	C21H37NO3	QDDWPSIPKTZOEU-HNENSFHCSA-N	72.4			Organoheterocyclic compounds	Pyrrolidines	N-alkylpyrrolidines					Nodiff
MN12581.neg	384977066.49415	519981390.312519	1.35068147058163	0.433687485918628	0.24493809624137	0.653294259948015	476368110.79384	11912040.0065746	435178385.664163	359640585.132281	54842371.0725049	971920906.295535	541271982.655489	226835680.641257	574249494.68662	849513316.786265	621513863.312595	306504003.79289	0.989343360936699	3.059	351.046	5-(4-Chlorophenyl)-1-(4-methoxyphenyl)-3-(trifluoromethyl)-1H-pyrazole	[M-H]-	C17H12ClF3N2O	PQUGCKBLVKJMNT-UHFFFAOYSA-N	82.9	HMDB0257536		Organoheterocyclic compounds	Azoles	Pyrazoles					Nodiff
MN12670.neg	53397752.5194275	38262439.9583116	0.716555250979724	-0.48085	0.165616431205115	0.599334708965046	37607482.758446	71491900.3971391	28859257.1652853	66947997.6658175	73379681.4839808	42100195.6458963	50549645.9899921	28289919.9397701	38837084.5573829	21950934.2072495	54693459.7509772	35253595.3044975	1.17997897800559	6.736	353.141	Xanthohumol	[M-H]-	C21H22O5	ORXQGKIUCDPEAJ-YRNVUSSQSA-N	83.8	HMDB0037479	C16417	Phenylpropanoids and polyketides	Linear 1,3-diarylpropanoids	Chalcones and dihydrochalcones	Lipids	PK Polyketides	PK12 Flavonoids	#6754-58-1	Nodiff
MN12677.neg	6172822.39827386	4825322.94687276	0.781704483871444	-0.355305	0.992370879739024	0.996881656465111	1690114.75196594	5290844.58767911	11315318.9749617	3569979.71332191	2532819.32879063	12637857.0329239	6010486.62333205	4048457.46718952	5620442.15302768	5267659.33337149	4545362.30957521	3459529.79474063	0.0812983485946395	5.323	353.162	3-(4-(2-Dimethylamino-1-methylethoxy)phenyl)-1H-pyrazolo(3,4-b)pyridine-1-acetic acid	[M-H]-	C19H22N4O3	DYLPVOLNSXUKPG-UHFFFAOYSA-N	83.2	HMDB0244637		Organoheterocyclic compounds	Azoles	Pyrazoles					Nodiff
MN12683.neg	3762119.53838183	4874843.15244679	1.29577040354852	0.373810110964756	0.636439250349125	0.870922751159252	2101960.19716176	4404099.49603391	2662242.46769653	1586933.26285275	2776818.80267023	9040663.00387581	19462822.9157426	593276.263616119	4085324.02113681	2642582.27704445	1386824.95101365	1078228.48612712	0.462768916684852	5.178	353.198	5-hydroperoxy-7-[3,5-epidioxy-2-(2-octenyl)-cyclopentyl]-6-heptenoic acid	[M-H]-	C19H30O6	RMDWPORTSLRMPB-SDHWVOLWSA-N	83.9										Nodiff
MN12684.neg	1795778.86878975	1881725.19162414	1.04786019277101	0.067446242971872	0.466341737992588	0.785045554509273	2023369.31511311	2089237.17696578	1774986.77117113	1681502.16259008	1360163.41788146	1845414.36901695	1981449.79495548	1780127.08010519	1682242.14849461	2000324.27948727	1819154.86202001	2027052.9846823	0.697283741659075	6.121	353.21	Dysideanone B	[M-H]-	C23H30O3	ORESXGBZWCQKQL-XJMVPUPPSA-N	82			Benzenoids	Anthracenes	Anthraquinones					Nodiff
MN12686.neg	6844296.32002409	2850682.49940631	0.416504833530685	-1.26359	0.0459822958187187	0.446012689378656	2253432.67760901	5320330.04772349	5701084.87063591	8706903.50786916	15396871.1772586	3687155.63904839	1745373.36237284	2986809.32646019	2955328.31357755	2282752.5423763	3305429.88610127	3828401.56554972	1.65509865355463	6.594	353.231	Grayanotoxin	[M-H]-	C20H34O5	IGKWESNBSFVVHE-UHFFFAOYSA-N	72.6	HMDB0246239		Lipids and lipid-like molecules	Prenol lipids	Diterpenoids					Down
MN12689.neg	2589887.54684514	3950907.22169979	1.52551303878524	0.60929451089685	0.816309973106195	0.93812960145461	2457092.61644224	2724137.34559641	1483158.17261274	2311056.87226427	3071319.56047259	3492560.7136826	708392.92381717	3601120.90365503	11245724.3256633	1582995.12092735	2267764.7276636	4299445.32847229	0.168448155359212	6.601	353.304	3-oxo-docosanoic acid	[M-H]-	C22H42O3	GLJSCOCOXZOMDN-UHFFFAOYSA-N	77.9										Nodiff
MN12720.neg	3785632.64701704	4550561.95363468	1.20206115541094	0.265510295686133	0.465374752235351	0.784679962826923	5694403.77231727	2728953.11644337	2234836.81443943	3839225.27539625	3262489.73224026	4953887.17126565	4559782.46505017	4852425.77158851	2219798.14201035	4130561.76863239	7823110.77198819	3717692.80253848	0.617980371481908	6.335	354.148	(-)-Spirocalcaridine A	[M-H]-	C19H21N3O4	OWRWJUULTJMLFO-AYOQOUSVSA-N	81.1			Benzenoids	Phenol ethers	Anisoles					Nodiff
MN12768.neg	4080309.94677003	4146940.08327013	1.01632967528676	0.0233684569845147	0.891122303507278	0.961831446310614	6092968.20636776	1962645.39789513	4467334.29266419	1830100.4955367	3171842.64776181	6956968.64039457	8517364.44087595	1348371.56259201	6.27639e+06	2512371.92811235	4084664.95790883	2142482.59320066	0.156889557457945	3.647	355.078	6,7,3'-Trimethoxy-4',5'-methylenedioxyisoflavone	[M-H]-	C19H16O7	BEWUEWUDIYSCEX-UHFFFAOYSA-N	81.2			Phenylpropanoids and polyketides	Isoflavonoids	O-methylated isoflavonoids					Nodiff
MN12770.neg	11171171.1552158	12058386.9208713	1.0794201210713	0.110256485418579	0.535529241521829	0.820129144248694	13894736.3199069	10142340.9523175	13549738.6558929	9318045.03348639	7860137.3975829	12262028.5721085	12493854.3495435	11691981.2605581	11346616.9943945	14938099.0593886	8205510.67855348	13674259.1827896	0.597476968688908	3.109	355.106	(2E)-3-[2-(beta-D-Glucopyranosyloxy)-4-methoxyphenyl]acrylic acid	[M-H]-	C16H20O9		78.7										Nodiff
MN12775.neg	110541066.50677	100566369.107236	0.909764780504236	-0.136435	0.752566186363523	0.914063965875838	59184803.3674362	74771985.6994822	146464775.947652	74295238.0761116	46615567.1697928	261914028.780146	103432630.920216	103418509.664886	106304063.241621	115895363.277066	82973835.0263372	91373812.5132893	0.217572373126741	5.321	355.156	N-(2-Furylmethyl)-3-[(2S,5aS,8aR)-1-methyl-5-oxodecahydropyrrolo[3,2-E][1,4]diazepin-2-yl]propanamide	[M-H]-	C16H24N4O3	SYFIXHYEHHLRGF-LNSITVRQSA-N	71.5										Nodiff
MN12781.neg	9703824.58319051	5919948.92421454	0.610063472753763	-0.712969	0.0310485028858449	0.432647466866324	10363539.5414673	13836046.2485578	6260245.79009374	7965595.92335476	10109087.2196591	9688432.77601036	3799814.0018656	6514938.16733334	3180805.56486176	11131611.919575	6116641.65680309	4775882.23484843	1.69907912959447	5.771	355.226	1-ethenyl-9a,11a-dimethyl-7-oxo-1h,2h,3h,3ah,3bh,4h,5h,8h,9h,9bh,10h,11h-cyclopenta[a]phenanthren-10-yl acetate	[M-H]-	C23H32O3	QCQFIWFIKNLLNQ-UHFFFAOYSA-N	86.2			Lipids and lipid-like molecules	Steroids and steroid derivatives	Pregnane steroids					Down
MN12783.neg	52670.7908223715	75312.6333990812	1.42987474125968	0.515888770725016	0.0963151322875088	0.515450867112273	54542.4316114291	41796.2902689753	101571.29679646	42382.1228468024	29959.0784255974	45773.5249849647	57570.3190495302	129375.785384063	57570.2818338043	80752.2797200017	64991.5466889142	61615.587718174	1.38100467769264	5.593	355.247	13,14-dihydro Prostaglandin E1	[M-H]-	C20H36O5	DPOINJQWXDTOSF-DODZYUBVSA-N	71	HMDB0002689		Lipids and lipid-like molecules	Fatty Acyls	Eicosanoids				#19313-28-1	Nodiff
MN12812.neg	9391291.95045029	7750113.90669105	0.825244699832747	-0.277106	0.0250521877866643	0.42436887796198	9755770.84786042	10174045.469173	8179067.06847275	9032809.61246112	10738946.5754008	8467112.12933367	6833093.66532291	6805225.51075076	6689430.79606191	9400265.00358797	8569495.18805949	8203173.27636325	1.7035678964765	6.417	356.185	(S)-Laudanosine	[M-H]-	C21H27NO4	KGPAYJZAMGEDIQ-UHFFFAOYSA-N	78.6	HMDB0030213		Organoheterocyclic compounds	Isoquinolines and derivatives	Benzylisoquinolines				#2688-77-9	Down
MN12940.neg	11315381.0461269	14891949.1081627	1.31608021395444	0.396247422771907	0.534911455975063	0.820129144248694	10204627.1564201	10416565.5786711	10424261.4586663	9698498.63523299	6040975.82927566	21107357.6184954	19955734.2238556	9579230.12843348	20204273.1385176	4118273.94613651	12640199.7824962	22853983.4295369	0.52564690114657	5.238	359.184	Aldosterone	[M-H]-	C21H28O5	PQSUYGKTWSAVDQ-SRPWZAMTSA-N	70.7	HMDB0000037	C01780	Lipids and lipid-like molecules	Steroids and steroid derivatives	Hydroxysteroids	Steroids; Hormones and transmitters	21-Carbon atoms; Steroid hormones	Pregnane derivatives; Mineralocorticoids	#52-39-1	Nodiff
MN12941.neg	46965099.8590843	56342581.6041052	1.19966915375795	0.26263659246441	0.245248186723911	0.653294259948015	53113691.6565861	41044560.631498	55485706.0598406	43939107.6417952	31040831.9494079	57166701.2153782	66364791.0522278	44565143.3822691	67624304.094343	40971433.7047213	44899220.261913	73630597.1291568	1.00560790758344	4.889	359.184	Prednisolone	[M-H]-	C21H28O5	OIGNJSKKLXVSLS-UHFFFAOYSA-N	70.2	HMDB0014998	C07369	Lipids and lipid-like molecules	Steroids and steroid derivatives	Hydroxysteroids	Lipids	ST Sterol lipids	ST02 Steroids	#50-24-8	Nodiff
MN13021.neg	3510370.62289807	5664056.67176484	1.61352098687766	0.690212342911571	0.164405867180028	0.598459262719318	3810804.33963539	3715843.90047662	4751046.18531902	2746081.07400476	2408758.94998402	3629689.2879686	5469676.4646395	5508390.09199137	7598409.53946168	2280345.83348933	3086755.56917696	10040762.5318302	1.22985171039285	4.675	361.164	gibberellin A36	[M-H]-	C20H26O6	JZBLVVPDEDCVQA-MAEQUJNVNA-N	81.3	HMDB0304362	C11862	Lipids and lipid-like molecules	Prenol lipids	Diterpenoids	Lipids	PR Prenol lipids	PR01 Isoprenoids	#38076-57-2	Nodiff
MN13028.neg	17186000.0627521	9498098.71996113	0.552664883351578	-0.855523	0.286095183520219	0.680626493676967	5934048.72493953	4554112.48368428	18482464.3039259	11039689.6646421	40722683.1819272	22383002.0173939	10529988.0427415	945694.210750565	5746251.02735952	16060182.4395288	9352476.2946796	14354000.3047068	0.914151786445162	4.647	361.2	Deconin A	[M-H]-	C21H30O5	QYKLLVVSXTWHIV-VFNWGFHPSA-N	76			Organoheterocyclic compounds	Benzopyrans	1-benzopyrans					Nodiff
MN13050.neg	35881152.7892325	29769160.5425827	0.829660092512859	-0.269408	0.677915790783084	0.886843	38885470.7039301	33876306.2666662	40905825.5356975	45838876.8922513	55089529.4135236	690907.923326544	32593666.7942247	33234957.9595413	18641087.713489	35975543.3722667	34731744.5876286	23437962.8283458	0.449968799053942	1.036	362.049	[(2R,5R)-5-(2-Amino-6-oxo-1H-purin-9-yl)-3,4-dihydroxyoxolan-2-yl]methyl dihydrogen phosphate	[M-H]-	C10H14N5O8P	RQFCJASXJCIDSX-UHFFFAOYSA-N	90.7	HMDB0257693		Nucleosides, nucleotides, and analogues	Purine nucleotides	Purine ribonucleotides					Nodiff
MN13123.neg	4720991.89120251	5588942.87883682	1.18384928583583	0.243485425209008	0.38786328074165	0.744879028068394	5759367.94014126	3185751.33841525	7830041.93198218	3661592.46100359	1085127.37064237	6804070.3050304	7675505.38104647	4812774.77107226	5004796.21833125	3048851.04101496	7227122.76707266	5764607.0944833	0.760277722514476	3.243	364.105	UK-121,265	[M-H]-	C16H14F3N5O2	KPLFPLUCFPRUHU-MGPLVRAMSA-N	75.2	HMDB0060893		Benzenoids	Benzene and substituted derivatives	Phenylpropanes					Nodiff
MN13251.neg	5920138.71545262	2490929.16088991	0.420755201966492	-1.24895	0.83655595108582	0.944446468029718	325881.525481838	539624.332033832	3383130.61125886	28930165.7839818	1696188.93301126	645841.106948111	1671880.90251536	3116298.94461491	811143.356205026	616481.301405669	4404422.53198444	4325347.92861407	0.189119958343243	3.34	367.102	(3R,5R)-1,3,5-Trihydroxy-4-{[(2E)-3-(4-hydroxy-3-methoxyphenyl)-2-propenoyl]oxy}cyclohexanecarboxylic acid	[M-H]-	C17H20O9	VTMFDSJJVNQXLT-XQCMRRNBSA-N	70.9			Organic oxygen compounds	Organooxygen compounds	Alcohols and polyols					Nodiff
MN13349.neg	139926441.143935	178799906.753208	1.27781358041749	0.353677377580285	0.11463192020697	0.543450804553173	129993921.84071	110106100.18857	167631849.602656	167236030.634817	144174688.638988	120416055.957867	143430187.723034	222813934.064823	133286718.04874	230395682.381168	210021481.295926	132851437.005555	1.29162109356349	7.001	369.203	Nestorone	[M-H]-	C23H30O4	CKFBRGLGTWAVLG-GOMYTPFNSA-N	72.3	HMDB0255548		Lipids and lipid-like molecules	Steroids and steroid derivatives	Pregnane steroids					Nodiff
MN13353.neg	9532382.9697577	13451289.8075142	1.41111512726562	0.496835696481978	0.447490564227729	0.776045287873555	11114559.2111395	6347142.72348987	8389926.62249776	11845111.6701824	17014069.6601621	2483487.9310746	14567100.6229724	30101573.476179	4480314.47119584	6455233.03182647	9602603.59331077	15500913.6496009	0.726685449336836	6.902	369.299	Diethylhexyl adipate	[M-H]-	C22H42O4	SAOKZLXYCUGLFA-UHFFFAOYSA-N	82.5	HMDB0040270	C14240	Lipids and lipid-like molecules	Fatty Acyls	Fatty acid esters				#103-23-1	Nodiff
MN13391.neg	2744471.11285383	2657183.87462552	0.968195242493355	-0.0466301	0.350101179976734	0.723346166591226	2788132.19578836	2841358.86665723	2691321.45461409	2891824.99121641	2.49849e+06	2755699.6465399	2518542.31575238	2637176.89146752	2427423.5630831	2871495.52312772	2809342.02454618	2679122.92977624	0.770202641792548	6.373	370.201	(3R,6R)-6-{[4-(4-Fluorophenyl)-1H-1,2,3-triazol-1-yl]methyl}-N-isopropylquinuclidine-3-carboxamide	[M-H]-	C20H26FN5O		83.1										Nodiff
MN1341.neg	580642726.154746	736957700.199185	1.26921025099138	0.34393107858589	0.208724175878055	0.630685482788284	714635387.598587	777522390.341243	848603592.012932	247362052.480255	440277367.455669	455455567.039789	981222070.398082	9.66843e+08	5.63962e+08	612119251.681381	649873159.508649	647726221.514497	1.1182908508175	0.831	96.9596	1,1-Dichloroethane	[M-H]-	C2H4Cl2	SCYULBFZEHDVBN-UHFFFAOYSA-N	84.6	HMDB0244020	C18247	Organohalogen compounds	Organochlorides					#75-34-3	Nodiff
MN1343.neg	758654598.778139	831175670.802385	1.09559168578302	0.131710222885471	0.0756146108757155	0.485390439852654	781043762.144785	691828095.935447	741637255.18821	765107270.773001	747573675.916513	824737532.710878	9.15353e+08	702188885.542061	877533948.541569	824218387.447029	850038914.751621	817720799.621329	1.41360360043412	0.644	96.9691	Phosphoric acid	[M-H]-	H3O4P	NBIIXXVUZAFLBC-UHFFFAOYSA-N	93.2	HMDB0001429	C00009	Homogeneous non-metal compounds	Non-metal oxoanionic compounds	Non-metal phosphates				#7664-38-2	Nodiff
MN1350.neg	5009229.9352252	6041579.86231135	1.20608954678375	0.270337024903737	0.833854718662587	0.94319510951676	3219499.2739213	3499544.9597483	5012387.38007623	5146000.4451221	3884594.24841226	9293353.30407098	4980292.69747595	1180175.27994982	9076334.09406563	8772479.13679725	4679600.68246516	7560597.28311427	0.153392799118951	2.803	97.0653	cis-Cyclohexene Oxide	[M-H]-	C6H10O	ZWAJLVLEBYIOTI-UHFFFAOYSA-N	91.8	HMDB0242573		Organoheterocyclic compounds	Oxepanes						Nodiff
MN13655.neg	230253709.885059	294526100.935896	1.27913726594425	0.355171090076539	0.0887034344839049	0.50160608513445	149665059.311995	176860473.47861	343105808.161274	180408866.553562	244909699.064528	286572352.740386	292666026.726622	332201882.976939	227050945.370993	316612511.467716	306773420.420908	291851818.652198	1.40114951146753	0.63	377.083	2-O-alpha-D-Glucopyranosyl-D-galactose	[M-H]-	C12H22O11	PZDOWFGHCNHPQD-IJVVWVSMSA-N	79.8			Lipids and lipid-like molecules	Fatty Acyls	Fatty acyl glycosides					Nodiff
MN13665.neg	3329984.62056073	4689201.55907827	1.40817513994664	0.49382677844883	0.0742018871328471	0.485390439852654	3340934.18743058	3381820.24983096	4046043.66098694	3157476.44423038	2430441.85847812	3623191.32240742	4522086.11174826	4392978.52949419	6589556.24664256	3730268.67876987	2728751.86693974	6171567.92087498	1.49792512843682	4.404	377.158	Gibberellin A17	[M-H]-	C20H26O7	AUKMHZZVLPQAOX-CDNFTCFOSA-N	77.5	HMDB0036897		Lipids and lipid-like molecules	Prenol lipids	Diterpenoids				#18411-79-5	Nodiff
MN13667.neg	67356223.882272	51999561.9993035	0.772008271873888	-0.373312	0.0921129661337264	0.508185496179275	60045284.8630134	61417713.924085	81027932.382227	65709410.4764349	92640793.4086652	43296208.2392064	50010014.1789155	55711826.5666424	51993606.2324486	42576411.8676993	44211388.9540266	67494124.1960888	1.3177830534265	6.903	377.162	Gibberellin A23	[M-H]-	C20H26O7	HRIAGYDCQBIJJM-UHFFFAOYSA-N	84.7	HMDB0303572		Lipids and lipid-like molecules	Prenol lipids	Diterpenoids					Nodiff
MN13713.neg	3417741.83804254	1358547.19541262	0.397498482855189	-1.33098	0.0243444993479993	0.422714175789442	2550418.98960907	7542032.46839381	1703618.0977335	3915807.79570449	3474611.51338472	1319962.16342967	1049743.7358399	2444931.40534416	1109944.02813342	906257.940849419	1193821.55834327	1446584.50396553	1.74426462588604	6.614	378.3	N-Linoleoyl Valine	[M-H]-	C23H41NO3	OBXMQPZPFUXHDL-FQPCFBMWSA-N	80.1	HMDB0241988		Organic acids and derivatives	Carboxylic acids and derivatives	Amino acids, peptides, and analogues					Down
MN13755.neg	46004564.0550779	22125628.0736474	0.480944196040158	-1.05606	0.0103953998364357	0.392793179505562	38911759.0068197	37962473.4413598	39199814.4122471	52175624.9741449	83596086.7179383	24181625.7779574	16189659.9591556	22441052.7795367	27198147.0451703	13149121.1610638	16811117.6285254	36964669.8684324	1.85955246902736	7.105	379.156	Ecabet	[M-H]-	C20H28O5S	IWCWQNVIUXZOMJ-MISYRCLQSA-N	85.1	HMDB0015613		Lipids and lipid-like molecules	Prenol lipids	Diterpenoids				#86408-72-2	Down
MN13802.neg	15882695.7511474	23819860.1819585	1.49973660360759	0.584709144696743	0.0076028364748826	0.374047384363612	12381817.7851259	16226159.2134709	15720665.7345352	15708030.8999508	17965378.5258889	17294122.3479125	20451574.3487647	18840705.7810725	24074214.4974425	36212175.2385601	22346188.8288784	20994302.3970329	1.97166248197621	4.161	380.042	dehydrofelodipine	[M-H]-	C18H17Cl2NO4	REQRUBNOOIAHMG-UHFFFAOYSA-N	74.9	HMDB0061029		Organoheterocyclic compounds	Pyridines and derivatives	Phenylpyridines					Up
MN13809.neg	6100681.72996775	4864722.78686147	0.797406421476635	-0.326613	0.797726388630454	0.930018777616762	2160561.54882806	1630547.40823645	13482496.9473941	7518578.3915549	3445186.9437893	8366719.14000371	3953590.13370702	4547965.66129599	5083239.36534562	10831232.6122651	1805477.30713457	2966831.64142053	0.259032578286121	3.603	380.133	Fendosal	[M-H]-	C25H19NO3	HAWWPSYXSLJRBO-UHFFFAOYSA-N	74.7	HMDB0252197		Organoheterocyclic compounds	Pyrroles	Substituted pyrroles					Nodiff
MN13854.neg	2095949.12309721	3253687.70516727	1.55236960158616	0.634472087739808	0.609999757006043	0.858153618183335	1687620.94161708	912988.37326286	4.2099e+06	2330123.38947976	1083888.55132174	2351172.13921079	1164935.78530409	2730570.73063656	2146323.60066218	10657840.8946575	1167415.68727024	1655039.53247303	0.440929208232599	1.214	381.103	Amppd	[M-H]-	C18H23O7P	XYIPYISRNJUPBA-UHFFFAOYSA-N	70.3	HMDB0248363		Organic acids and derivatives	Organic phosphoric acids and derivatives	Phosphate esters					Nodiff
MN13857.neg	2987943.31212517	2750702.6651646	0.920600686767436	-0.119353	0.63908404770356	0.872107985761556	2815194.42423415	2016430.61924638	3381128.1919809	3196959.53277496	2005433.66625781	4512513.43825684	3194726.22958662	2403493.83031476	4337355.4789828	1839747.30205322	1717112.25235927	3011780.89769095	0.433436995464469	4.507	381.13	Farnesyl pyrophosphate	[M-H]-	C15H28O7P2	VWFJDQUYCIWHTN-YFVJMOTDNA-N	79.3	HMDB0000961	C00448	Lipids and lipid-like molecules	Prenol lipids	Sesquiterpenoids	Lipids	PR Prenol lipids	PR01 Isoprenoids	#372-97-4	Nodiff
MN13859.neg	458207233.510261	325825928.80442	0.711088575159135	-0.491899	0.0222483944069682	0.418666320889939	506393151.716149	481220923.864907	375613130.684263	370561031.080892	413484559.878656	601970603.836696	298221454.181116	408071190.170606	231281844.973575	408791868.661597	246209172.476322	362380042.363305	1.73869179879913	5.761	381.172	2-[(2S,3R,4S,5R)-5-(Acetamidomethyl)-3,4-dihydroxytetrahydro-2-furanyl]-N-benzyl-N-methylacetamide	[M-H]-	C17H24N2O5		79.6										Down
MN13862.neg	11650231.3946456	9463261.8574537	0.812281021457049	-0.299949	0.124279503164269	0.552700128645224	1.09308e+07	11327046.494911	10859734.9009353	12152798.6249888	7897055.11372924	16733911.5198792	11453776.1468875	8659727.19347841	8.47996e+06	9730730.40300391	9201347.53585283	9254033.57870853	1.33177505622146	7.196	381.193	Cinncassiol C3	[M-H]-	C20H30O7	IJPNDQQOKFKBRG-UHFFFAOYSA-N	75.6	HMDB0036859	C17641	Lipids and lipid-like molecules	Prenol lipids	Sesquiterpenoids				#64979-94-8	Nodiff
MN13913.neg	7939997.21304361	4909807.70483165	0.618363907831851	-0.693472	0.0068999681231227	0.374047384363612	8010201.16713662	5569460.70958553	9284079.11340819	8503137.22930686	9148254.71407503	7124850.34474943	3899834.93178678	3199353.76633673	7585409.30896839	5085220.61310025	4582894.93168672	5106132.67711103	2.00247589081907	7.037	382.18	Chlorolissoclimide	[M-H]-	C20H30ClNO4	LCBZIVZSFYGPBC-UHFFFAOYSA-N	82.3			Organoheterocyclic compounds	Pyrrolines						Down
MN13958.neg	226471345.360705	194623624.752514	0.859374171343991	-0.218642	0.326477537237033	0.709551980872162	177650544.060995	203915175.104255	236260265.057029	189855761.534892	188781474.188231	362364852.218827	224370627.893875	200291396.086664	176264335.08485	218046813.518753	166539393.320967	182229182.609978	0.911961021951367	7.195	383.187	(6beta,7alpha,12beta,13beta)-7-Hydroxy-11,16-dioxo-8,14-apianadien-22,6-olide	[M-H]-	C23H28O5	IEPYKUBVROCHOQ-UHFFFAOYSA-N	87.3	HMDB0031380		Lipids and lipid-like molecules	Prenol lipids	Terpene lactones				#403613-16-1	Nodiff
MN13965.neg	2471116.53591157	2321669.41871698	0.93952243246211	-0.0900005	0.91654176988841	0.971761289663011	1186266.79260414	2274134.46668191	3643619.83654939	2622538.61218031	1281076.74124546	3819062.76620821	3035979.93397963	1654118.35703951	2890287.76773194	2188282.77395422	1087852.29221217	3073495.38738442	0.104864571086718	4.779	383.259	Estradiol enanthate	[M-H]-	C25H36O3	RFWTZQAOOLFXAY-UHFFFAOYSA-N	86.1	HMDB0251964		Lipids and lipid-like molecules	Steroids and steroid derivatives	Steroid esters					Nodiff
MN13970.neg	14657253.7125416	10857619.8446426	0.74076768114836	-0.432907	0.226730669175334	0.642861439983041	13317914.9553291	12241875.058579	6457072.06950424	20437237.1045222	19534944.157341	15954478.9299742	13675582.0014763	13358575.6987835	9984631.8386593	8844234.08618062	9844095.28979587	9438600.15296029	1.08181450816863	6.91	383.351	15-methoxy-tricosanoic acid	[M-H]-	C24H48O3	XAHQMQMCLFTERG-UHFFFAOYSA-N	82.3			Lipids and lipid-like molecules	Fatty Acyls	Fatty acids and conjugates					Nodiff
MN13998.neg	11978151.5891463	6645156.74760993	0.554773138255426	-0.85003	0.00363746991293975	0.343938935383356	9712564.9855205	10517626.547169	11361071.5391222	11639542.3631489	8914453.33180995	19723650.7681074	6257665.13574716	6219668.68162359	6733220.62537242	7694513.68504487	6154746.05627116	6811126.30160036	2.25859325391388	5.262	384.159	N1-(4-cyclohexylphenyl)-2-[(4-methylphenyl)thio]acetamide	[M-H]-	C21H25NOS	RBMJDCDHSFOXIV-UHFFFAOYSA-N	78										Down
MN14004.neg	2592125.7008246	3777260.52141739	1.45720576753503	0.543204610307058	0.0241768033652303	0.422714175789442	2319689.98287889	2348244.55044632	2971241.80249161	2599977.23938109	2590015.11511542	2723585.51463428	3425230.94370991	3297273.51759978	4622739.15770249	4040212.58755845	2331041.24716261	4947065.67477112	1.86102273609839	5.876	384.181	N-Cyclopropyl-2-[(3R,4S)-3-({5-[(phenylsulfanyl)methyl]-1,2-oxazol-3-yl}methyl)-4-piperidinyl]acetamide	[M-H]-	C21H27N3O2S		77.7										Up
MN14043.neg	30384970.296958	38952217.6420263	1.28195674576407	0.358347585104536	0.252701048077352	0.658619959447652	25229789.3780371	33527303.1832149	27310042.8752381	31825765.6766185	37936998.3370229	26479922.3316167	23058891.7317167	27186484.5769052	51009037.277934	46489643.2759758	30485513.6149691	55483735.3746572	1.00370676505063	3.931	385.139	Betamipron	[M-H]-	C10H11NO3	CWXYHOHYCJXYFQ-UHFFFAOYSA-N	82	HMDB0034250		Benzenoids	Benzene and substituted derivatives					#3440-28-6	Nodiff
MN14129.neg	46020924.6443518	67428842.5842667	1.46517791863928	0.551075863796531	0.0705348500845459	0.48192919937945	22237277.5609603	37947786.6956648	69767020.0137222	40162491.2127038	53207394.8464915	52803577.536568	82687108.2031423	79596622.9361645	37128689.1416438	68155733.6739518	73583212.0475922	63421689.5031055	1.43497325702339	0.62	387.112	Isomaltose	[M-H]-	C12H22O11	DLRVVLDZNNYCBX-UHFFFAOYSA-N	84.3	HMDB0002923	C00252	Organic oxygen compounds	Organooxygen compounds	Carbohydrates and carbohydrate conjugates	Carbohydrates	Oligosaccharides	Disaccharides	#499-40-1	Nodiff
MN14130.neg	44327701.3750741	63100552.4718596	1.42350156932211	0.509444083562773	0.0893799441482642	0.502733416224311	20386834.3166053	30885222.2530142	74893127.8817161	36050317.1437451	49768563.8767617	53982142.7786019	58986023.1907072	76512367.8359845	39093645.3512984	68747030.1401296	74155446.8703002	61108801.442738	1.37574806647278	0.738	387.112	#NAME?	[M-H]-	C12H22O11	GUBGYTABKSRVRQ-QGENSXPJNA-N	83.6	HMDB0000186	C00243	Organic oxygen compounds	Organooxygen compounds	Carbohydrates and carbohydrate conjugates	Carbohydrates	Oligosaccharides	Disaccharides	#63-42-3	Nodiff
MN14139.neg	23714368.0439002	16476907.0030975	0.694806919273383	-0.525316	0.0189530959475315	0.405410044237052	14641907.241525	24445935.7918158	26162129.1801444	21944066.8330188	29893421.204813	25198748.0120842	18936536.7419779	19062534.3128721	15185258.7293937	16899087.2562791	11793269.1617834	16984755.8162786	1.81504692117661	3.687	387.186	Ramiprilat	[M-H]-	C21H28N2O5	KEDYTOTWMPBSLG-HILJTLORSA-N	74.5	HMDB0060579		Organic acids and derivatives	Carboxylic acids and derivatives	Amino acids, peptides, and analogues					Down
MN14176.neg	5690378.94607824	6060939.56757698	1.0651205526047	0.0910167269790335	0.644125927611356	0.874662792338142	1728161.6014879	2762333.91349382	13229594.2382995	3340752.24483838	4542794.99594215	8538636.68240771	7594057.30752091	3772527.16942911	5309630.43869999	11368711.7927948	2350864.80273823	5969845.89427885	0.38058068941042	4.893	388.178	Roquefortine C	[M-H]-	C22H23N5O2	SPWSUFUPTSJWNG-JJUKSXGLSA-N	86	HMDB0030381	C22165	Organoheterocyclic compounds	Indoles and derivatives	Pyrroloindoles				#58735-64-1	Nodiff
MN1421.neg	11368725.1859344	9428552.18219211	0.829341199473914	-0.269962	0.148478707296402	0.583288283050577	8612128.7981143	13236871.3401548	11385203.8501926	11255149.4239175	10501063.9150375	13221933.7881896	11770386.6072584	10092647.0841633	11547513.2751631	9638853.72688016	7724805.80387742	5797106.5958103	1.29580738441513	1.076	99.0082	Succinic anhydride	[M-H]-	C4H4O3	RINCXYDBBGOEEQ-UHFFFAOYSA-N	93.2	HMDB0032523	C19524	Organic acids and derivatives	Carboxylic acids and derivatives	Dicarboxylic acids and derivatives				#108-30-5	Nodiff
MN14210.neg	6125669.12993279	4468194.24432562	0.729421414958897	-0.455176	0.55440897340213	0.830411927534154	7460198.90139858	6922125.49489176	10040604.0406535	7959075.91943526	1630312.95372169	2741697.46949598	3798196.34784488	6704035.49603909	4531441.37882581	1878392.81012659	4128859.81523621	5768239.61788112	0.446670803002544	4.897	389.159	3-(9-Hydroxy-2,2-dimethyl-3-oxo-2,3,9,9a-tetrahydro-1H-imidazo[1,2-a]indol-9-yl)-2-(4-oxo-3(4H)-quinazolinyl)propanoic acid	[M-H]-	C23H22N4O5		82.9										Nodiff
MN14219.neg	12248182.8086663	5415510.0672789	0.442148043663024	-1.1774	0.0898454896856358	0.503272436476626	9085316.89175006	6390480.62928569	11198139.8914797	17578721.4444238	26261180.3889619	2975257.60609688	2521330.27050868	7059657.89143578	3934956.69422553	4931771.27550197	1687303.20650515	12358041.0654963	1.30304575289894	6.447	389.244	Zyggomphic Acid B	[M-H]-	C27H34O2	OPQNKFIXMSPDAA-RSTNLCSYSA-N	76.5			Lipids and lipid-like molecules	Prenol lipids	Sesquiterpenoids					Nodiff
MN1428.neg	844811.021705522	2070818.64507751	2.45122115108879	1.29350065115132	0.00993210448390807	0.390396798159739	442659.178966754	329377.162402043	1096957.70555949	449116.100179764	794543.773453408	1956212.20967167	1963419.23409806	2476577.74744698	2643684.97744138	1160207.48958487	2507558.19608351	1673464.22581025	1.92791590802819	1.886	99.0447	Angelic acid	[M-H]-	C5H8O2	UIERETOOQGIECD-ARJAWSKDSA-N	92.6	HMDB0029608		Lipids and lipid-like molecules	Fatty Acyls	Fatty acids and conjugates				#565-63-9	Up
MN14287.neg	6216960.53933651	4835102.59521528	0.777727727982539	-0.362663	0.267811107849217	0.668087888546878	6802071.24829152	5931915.7953474	5046633.50704789	6760012.68718919	9550851.9161597	3210278.08198333	4886821.95063888	5136487.34043288	5405533.64653121	2316902.40937514	5391725.08917461	5873145.13513896	0.8931493552403	3.969	391.076	N'3-[4-(tert-Butyl)benzoyl]-4-bromo-1,5-dimethyl-1H-pyrazole-3-carbohydrazide	[M-H]-	C17H21BrN4O2	DBUXUBOLVIITDJ-UHFFFAOYSA-N	85.8			Benzenoids	Benzene and substituted derivatives	Benzoic acids and derivatives					Nodiff
MN14295.neg	4183870.09483539	3746466.70528885	0.895454834965722	-0.159307	0.186137033254391	0.615661120757363	4475265.86837976	3915158.57684811	4578313.79870329	4789618.90520555	3591479.31375863	3753384.10611702	3610291.53610935	4009383.85320381	4521409.75746992	2920045.56440095	3337547.44358512	4080122.07696393	1.06981413206788	4.105	391.177	4-{[(3S)-3-{5-[4-(Dimethylamino)phenyl]-1,3,4-oxadiazol-2-yl}-1-pyrrolidinyl]methyl}benzoic acid	[M-H]-	C22H24N4O3		85.3										Nodiff
MN14302.neg	39487042.4632886	28758981.994694	0.728314408997116	-0.457367	0.121429180919317	0.550922375490823	38547056.9818978	31903541.5659843	36455958.5488816	40998868.1088058	62051938.7408882	26964890.8332736	25492443.9081259	33941389.3903041	36597074.2983003	14144056.6735111	20615327.7270893	41763599.9708334	1.24404559657587	6.936	391.26	5-((3Z,6Z,9Z,12Z,15Z,18Z)-henicosa-3,6,9,12,15,18-hexaen-1-yl)resorcinol	[M-H]-	C27H36O2	QWMMZXHJINOJSZ-KUBAVDMBSA-N	82.7										Nodiff
MN14349.neg	3385147.60288286	1521380.93500052	0.449428241682839	-1.15384	0.152912711769446	0.586759815436622	1551139.87851044	10715577.6535468	1403581.5059375	2480279.53379604	2631385.35693636	1528921.68857004	1224844.64189087	2795188.08978733	1225929.8555882	927041.741747679	1204738.67565059	1750542.60533846	1.19272595096497	6.802	392.315	N-Linoleoyl Isoleucine	[M-H]-	C24H43NO3	NLHYAAGTDKOGDG-UHFFFAOYSA-N	86.1	HMDB0241978		Organic acids and derivatives	Carboxylic acids and derivatives	Amino acids, peptides, and analogues					Nodiff
MN14386.neg	1666136.9856984	2720306.7409417	1.63270293156683	0.70726231806267	0.255831735231049	0.661182752216661	1431970.00362532	1531145.65948742	2929784.59664268	1305907.16302878	1797847.53376225	1000166.95764395	1220875.11511312	3810395.46740128	4862775.37136095	2794355.56492625	856034.434186413	2777404.49266217	0.998800886318273	5.858	393.193	trans-4-[4-(4-Amino-7,7-dimethyl-7H-pyrimido[4,5-b][1,4]oxazin-6-yl)phenyl]cyclohexaneacetic acid	[M-H]-	C22H26N4O3	FUIYMYNYUHVDPT-UHFFFAOYSA-N	79.6	HMDB0247300		Organoheterocyclic compounds	Diazines	Pyrimidines and pyrimidine derivatives					Nodiff
MN14393.neg	6472912.86683603	6195122.11666646	0.957084120258619	-0.0632824	0.814358185028993	0.937709022551354	6.77991e+06	5397495.63022946	7385023.57124659	6847843.18076698	9415288.87522235	3011916.1251958	7524685.51035213	10266185.0574248	3177549.78535684	5151637.40708509	6415206.50241218	4635468.43736771	0.153434601127462	7.178	393.26	Asbestinin-24	[M-H]-	C23H38O5	MVCDLWCHVUYBCT-OKAQQFRENA-N	71.5										Nodiff
MN14462.neg	13183281.3695868	15544992.8699513	1.17914443560408	0.237740447551773	0.394454418729221	0.748219684404418	16283055.6102362	15558715.646852	9514767.81907739	9916095.18954713	13271701.9384649	14555352.0133434	10704370.6564543	13915373.1719741	16782767.9341199	25193281.5518716	11017948.6658647	15656215.2394231	0.738696562541005	0.966	395.13	4-(3-Fluorophenoxy)butanoic acid	[M-H]-	C10H11FO3	IWYAMFRULTXSGV-UHFFFAOYSA-N	84.9										Nodiff
MN14513.neg	6695480.40978909	7367740.16481042	1.10040500664276	0.138034608781889	0.445906403547909	0.774883158620422	18175063.562544	2440020.39578965	6681295.65524719	4478086.33874407	2400815.65360646	5997600.8528032	5965499.06479582	10987186.3353516	6224034.5626782	7446653.92974395	10198426.8769299	3384640.21936307	0.665331358761348	4.744	396.214	PE(12:0/0:0)	[M-H]-	C17H36NO7P	IZDRGPDUDLWAGR-MRXNPFEDSA-N	87.4			Lipids and lipid-like molecules	Glycerophospholipids	Glycerophosphoethanolamines					Nodiff
MN14558.neg	24034505.8247967	10652378.1223774	0.443211863810705	-1.17393	0.284447078949332	0.680163486515182	8504193.76384424	35109045.3711228	9162639.13959429	28030370.7271988	59368335.8503179	4032450.09670209	13860805.4634009	18548842.3723203	3938492.88820717	5956797.12985799	8162652.66108679	13446678.2193912	0.876293664719162	6.449	397.166	methyl 6,9-dihydroxy-3-methoxy-5,5,7-trimethyl-8-oxo-1-propylanthracene-2-carboxylate	[M-H]-	C23H26O6	OITPXDJITZXPNW-UHFFFAOYSA-N	79.5			Benzenoids	Anthracenes	Anthracenecarboxylic acids and derivatives					Nodiff
MN14596.neg	15611440.8890854	15841329.8421097	1.01472567168255	0.0210897514535167	0.850913432378403	0.949533859545792	15995746.8596502	17162118.8606257	15147407.8550791	14616995.6035503	15529878.2686647	15216497.8869427	15595632.9517947	13882485.6049292	13558876.2271617	17932677.8255504	17351236.3792347	16727070.0639876	0.214618148613801	6.889	398.13	4-methyl-N-[(5-methyl-2-phenyl-2H-1,2,3-triazol-4-yl)methyl]-3,4-dihydro-2H-1,4-benzoxazine-6-sulfonamide	[M-H]-	C19H21N5O3S		85										Nodiff
MN14605.neg	8001646.97738757	7029673.34529626	0.878528303630731	-0.186839	0.0705735424917419	0.48192919937945	8413231.06135654	7703161.6457717	8220281.85163755	8492285.49458885	8893521.03026607	6287400.78070468	6157899.73006415	7879440.23714879	6922681.02728353	6661552.57953142	7254134.68004981	7302331.81769988	1.40859539785876	7.306	398.232	(3Z)-3-[{1,6-Dimethyl-2-[(1E,3E)-1,3-pentadien-1-yl]-1,2,4a,5,6,7,8,8a-octahydro-1-naphthalenyl}(hydroxy)methylene]-5-(1-hydroxyethyl)-2,4-pyrrolidinedione	[M-H]-	C24H33NO4		85.5										Nodiff
MN14666.neg	86638314.5146579	62376415.3863281	0.71996339882368	-0.474005	0.0801643953826242	0.492756952989054	91221361.2935713	101053013.131172	80781253.0999564	82075370.8606904	71923002.2773181	92775886.4252394	36295280.5557537	80463286.0417595	34329140.8789766	113755296.737069	53447939.6645998	55967548.4398102	1.47887026401463	5.753	400.146	Ipsapirone	[M-H]-	C19H23N5O3S	TZJUVVIWVWFLCD-UHFFFAOYSA-N	80.7	HMDB0253573		Organoheterocyclic compounds	Diazinanes	Piperazines					Nodiff
MN14789.neg	1464083.5619028	995972.971849369	0.68027057865123	-0.555819	0.54767270582619	0.826961070118348	1202495.15326207	707958.794125268	664145.177633027	4359041.11963203	1100877.67443568	749983.452328704	645056.199040342	1157315.19186441	441755.982134355	1207266.3551611	1738621.5651968	785822.537699204	0.515780843237198	3.013	403.099	Cassiaside	[M-H]-	C20H20O9	SBVZTBIAKFTNIJ-UHFFFAOYSA-N	72.5	HMDB0033913		Organoheterocyclic compounds	Naphthopyrans	Naphthopyranones				#123914-49-8	Nodiff
MN14873.neg	10566330.1666096	11615632.1060087	1.09930618510437	0.136593270007903	0.491196246762496	0.797004220873368	12878951.2829147	8617890.91671288	12845736.0555459	9054521.60662331	5999775.39435755	14001105.7435031	15772072.4587219	13570739.2778853	10473950.8004121	9256556.6603432	8973883.90282794	11646589.535862	0.613901662306987	4.431	405.153	Lorlatinib	[M-H]-	C21H19FN6O2	IIXWYSCJSQVBQM-UHFFFAOYSA-N	81.5	HMDB0254164		Phenylpropanoids and polyketides	Macrolactams						Nodiff
MN14949.neg	3486474.25222325	4807754.62555788	1.37897321986304	0.463594439487181	0.661742615274136	0.881488656146638	2537972.36322381	1443013.29506338	1351292.76515016	12616284.1022107	2607878.69789259	362404.289798836	16315179.8154215	2494733.23818727	656841.604033916	1400135.78675581	6489699.60751619	1489937.70143262	0.411692958833461	3.434	407.168	Sarcaglaboside B	[M-H]-	C21H28O8	IXPRKLBCFLYFKW-BVFXZANDSA-N	82.9			Lipids and lipid-like molecules	Prenol lipids	Terpene lactones					Nodiff
MN14959.neg	867940.13350539	963135.570405508	1.10967972700565	0.150143349608689	0.762244647213064	0.918016714082219	1469724.57165599	396648.35362945	651504.211114788	481329.553424851	1005540.02733679	1202894.08387047	1985994.86948192	149137.043532814	1214339.50449274	313857.915620326	502003.43125725	1.61348e+06	0.242181367453367	3.148	407.192	Cedrediprenone	[M-H]-	C25H28O5	XYUZWYRTIRDZMQ-ACCUITESNA-N	82.9										Nodiff
MN14970.neg	10944969.3566248	18307846.6233409	1.67271794253672	0.742194195400339	0.403194934441482	0.75352225457004	11751821.2730172	9299601.0469713	21882222.9165593	15223813.8446589	1738927.44628526	5773429.6122571	26716615.1785083	24086340.0747164	23108722.8902033	1962379.93675147	9466003.9506523	24507017.7092137	0.755206722205858	6.951	407.278	7-(acetyloxy)-2,8,12-trimethyl-10-oxo-5-(prop-1-en-2-yl)cyclotetradecyl acetate	[M-H]-	C24H40O5	PNHZFSKZAUPBFM-UHFFFAOYSA-N	83.1			Lipids and lipid-like molecules	Prenol lipids	Diterpenoids					Nodiff
MN15003.neg	14820115.9143273	15552569.0926185	1.04942290482243	0.069596183861333	0.885320795091889	0.960578987714475	17855933.8204354	15035141.7811318	16147459.8408927	11996541.151767	12585501.4176453	15300117.4740919	16992637.0428265	4842807.5871589	14448313.5242113	18978938.6279189	18031770.5543389	20020947.2192567	0.0925271943555656	7.187	408.195	1-{[(2R,3S,4R,5S)-3,4-Dihydroxy-5-{2-[(2R)-2-(methoxymethyl)-1-pyrrolidinyl]-2-oxoethyl}tetrahydro-2-furanyl]methyl}-3-isopropylurea	[M-H]-	C17H31N3O6		83.6										Nodiff
MN15136.neg	3823053.08874638	5214649.55620351	1.36400134530003	0.447845067277576	0.436310033051119	0.76991711787105	7164251.44864971	2551913.89905997	4569223.02561895	901376.736102523	2050833.59510926	5700719.82793788	8077188.24307151	977053.899928843	5595233.44690365	5299695.98661016	5359944.68819617	5978781.07251073	0.685989648312916	4.548	411.156	Dicaffeoylputrescine	[M-H]-	C22H24N2O6	WKIWXOKCKNMLIX-NXZHAISVSA-N	80.1	HMDB0033467		Phenylpropanoids and polyketides	Cinnamic acids and derivatives	Hydroxycinnamic acids and derivatives				#60422-23-3	Nodiff
MN15149.neg	4743202.9604195	7065549.45326254	1.48961566945844	0.574940153983486	0.0992048857707891	0.521522784712335	3483757.93908242	4640163.15476354	6496357.76117963	5389031.35852775	7029782.12559565	1420125.42336803	6259372.96552953	6182106.60235489	5209786.76131106	6973011.70535572	8216217.0926281	9552801.59239594	1.46580253235033	6.899	411.382	2-hydroxy-23-methylpentacosanoic acid	[M-H]-	C26H52O3	FMVRIKNURVCXAV-UHFFFAOYSA-N	84.1			Lipids and lipid-like molecules	Fatty Acyls	Fatty acids and conjugates					Nodiff
MN1516.neg	33559354.0613076	22738348.9038693	0.67755621464972	-0.561587	0.161394426980029	0.596692336068426	19508443.0175818	22051259.2518512	56956240.3996485	50178118.2249876	29048873.7306509	23613189.7431257	23537363.2696675	36797381.5196916	24578370.1013506	13326695.9199977	20560612.3033705	17629670.3091379	1.17892456641388	0.734	101.024	2-Ketobutyric acid	[M-H]-	C4H6O3	TYEYBOSBBBHJIV-UHFFFAOYSA-N	93.1	HMDB0000005	C00109	Organic acids and derivatives	Keto acids and derivatives	Short-chain keto acids and derivatives	Organic acids	Carboxylic acids	2-Oxocarboxylic acids	#600-18-0	Nodiff
MN1517.neg	159616963.510983	105124628.507225	0.658605615561604	-0.602513	0.0349643371396347	0.438565382120816	85976711.5458583	173370327.829858	203260318.882256	198840861.057937	169177887.466144	127075674.283842	83793763.9113954	134197846.013147	122821180.402772	97139521.2266731	99297317.3555064	93498142.1338549	1.71898971908193	0.906	101.024	ERYTHRULOSE, D-	[M-H]-	C4H8O4	UQPHVQVXLPRNCX-GSVOUGTGSA-N	92.2			Organic oxygen compounds	Organooxygen compounds	Carbohydrates and carbohydrate conjugates					Down
MN1519.neg	6184382.69033281	4048414.0599259	0.654618943011762	-0.611273	0.321511962537713	0.704723372159125	3405797.48524576	3248331.93441672	5170374.71835944	7495983.26228647	14714086.0115343	3071722.73015416	4347434.34571605	6675000.16558734	4131778.41259768	2379301.20943419	4666177.15560063	2090793.07061951	0.885839573072472	7.492	101.024	Methyl pyruvate	[M-H]-	C4H6O3	CWKLZLBVOJRSOM-UHFFFAOYSA-N	89.1	HMDB0254610		Organic acids and derivatives	Keto acids and derivatives	Alpha-keto acids and derivatives					Nodiff
MN1521.neg	3706495.27365302	3660736.03407673	0.98765431055543	-0.0179219	0.767163397547034	0.919812397674003	6561653.1750632	3548560.87066148	2956536.12597534	3544599.37687187	2744703.48221522	2882918.61113099	5970482.84800514	4418131.53766971	2841242.83557965	1350809.36304574	2320830.8008361	5062918.81932404	0.184684429934323	3.44	101.024	Acetoacetic acid	[M-H]-	C4H6O3	WDJHALXBUFZDSR-UHFFFAOYSA-N	91.1	HMDB0000060	C00164	Organic acids and derivatives	Keto acids and derivatives	Short-chain keto acids and derivatives	Organic acids	Carboxylic acids	3-Oxocarboxylic acids	#541-50-4	Nodiff
MN1524.neg	23987334.9324191	38676242.210228	1.61236095294425	0.689174750522041	0.0940948980818845	0.512426255857965	31590771.5292872	25857552.4161057	27513698.7263182	24674718.8694548	11176356.8359041	23110911.2174444	28009609.3468616	58256172.8672931	61309773.449286	19181011.0772106	29074123.1905489	36226763.3301678	1.36732051947788	1.767	101.06	2-Methylpropyl formate	[M-H]-	C5H10O2	AVMSWPWPYJVYKY-UHFFFAOYSA-N	93	HMDB0031247		Organic acids and derivatives	Carboxylic acids and derivatives	Carboxylic acid derivatives				#542-55-2	Nodiff
MN15244.neg	11334012.1568143	14988829.9547732	1.32246460894798	0.403229114264876	0.374191659761432	0.737824119247409	3280882.35916893	3303998.9165161	31341924.3699663	11015352.2481138	4736347.61164694	14325567.435474	9413967.01248828	14817030.3570956	15818373.4036482	34907314.6375451	4217372.23551534	10758922.0823466	0.738757822393806	3.312	414.121	N6-(delta2-isopentenyl)-adenosine 5'-monophosphate	[M-H]-	C15H22N5O7P	DUISZFLWBAPRBR-SDBHATRESA-N	89	HMDB0304433	C04713	Benzenoids	Phenanthrenes and derivatives						Nodiff
MN15621.neg	9985678.13166612	10814012.5038859	1.08295224032838	0.114969619529129	0.672443097849439	0.885307573128618	10064407.4740473	10118102.0658546	9356850.17545639	11515506.7683772	13047286.1821723	5811916.12408896	13396388.4823145	15118274.9870835	6401623.60552607	9436008.27104591	10671668.720099	9860110.95724655	0.424344162015456	7.176	423.203	N-[(1R,9S)-11-(1-Acetyl-4-piperidinyl)-6-oxo-7,11-diazatricyclo[7.3.1.02,7]trideca-2,4-dien-3-yl]-2-furamide	[M-H]-	C23H28N4O4		81.4										Nodiff
MN15627.neg	198199118.025159	131096680.031389	0.661439270455019	-0.596319	0.0492571328259039	0.449220480684735	189666461.128766	195268002.958345	152292928.701487	218549343.608072	182572985.617462	250844986.136822	102058124.372828	117367857.541112	106699044.146838	246026168.18916	154203556.116048	60225329.8223508	1.69617767947342	6.942	423.324	2,2'-Methylenebis(4,6-di-tert-butylphenol)	[M-H]-	C29H44O2	LXWZXEJDKYWBOW-UHFFFAOYSA-N	87.5			Benzenoids	Benzene and substituted derivatives	Diphenylmethanes					Down
MN15642.neg	22711452.591971	33557001.0125469	1.47753653698091	0.563193806253517	0.0461945608845929	0.446012689378656	30329146.4089699	29656495.8047403	17476334.2110377	19644943.7545755	13730141.954128	25431653.4183745	45379158.3070215	40369299.0136493	35817867.9496315	22073863.4712255	23936291.3204206	33765526.0133327	1.58697308577753	3.142	424.035	[(2R,3S,5R)-5-[6-(Methylamino)purin-9-yl]-2-(phosphonooxymethyl)oxolan-3-yl] dihydrogen phosphate	[M-H]-	C11H17N5O9P2	CCPLITQNIFLYQB-UHFFFAOYSA-N	72.5	HMDB0260222		Nucleosides, nucleotides, and analogues	Purine nucleotides	Purine deoxyribonucleotides					Up
MN15652.neg	5138561.25300281	5507851.6128616	1.07186648979673	0.100125216893102	0.472569720226351	0.787571216632301	4663129.80933907	2231730.83255696	5797523.6418324	3384217.79561772	568889.01830611	14185876.4203646	4557589.75724407	8245781.48186588	7547547.77229478	2172197.51464261	3518658.29431391	7005334.85680833	0.610300667799112	4.168	424.141	Filgotinib	[M-H]-	C21H23N5O3S	RIJLVEAXPNLDTC-UHFFFAOYSA-N	75.6	HMDB0252256		Organoheterocyclic compounds	Pyridines and derivatives	Phenylpyridines					Nodiff
MN15663.neg	25847968.0077453	25069432.2623385	0.969880195411356	-0.0441215	0.783107896019924	0.925594118643543	27203344.7523882	17045606.7348698	20966209.7626907	30763858.9624369	30674455.8459099	28434331.9881764	34103196.2897876	29611746.5371805	24428205.9696325	21723382.5952282	26628656.1134206	13921406.0687816	0.314603116516506	5.08	424.245	LysoPE(14:0/0:0)	[M-H]-	C19H40NO7P	RPXHXZNGZBHSMJ-GOSISDBHSA-N	91.6	HMDB0011500		Lipids and lipid-like molecules	Glycerophospholipids	Glycerophosphoethanolamines					Nodiff
MN15740.neg	5014035.72404905	4837613.79647421	0.964814385599875	-0.0516767	0.984073151224195	0.994086427162392	9253619.48614235	5157135.60376599	5516547.08263125	2676022.85109463	6040407.99624601	1440481.32441408	3442614.7648492	9932181.97301519	2413715.25879241	3259719.17484507	6048843.49398502	3928608.11335837	0.0937440477670764	4.559	426.224	N-Cyclohexyl-2-[(3R,4S)-3-({5-[(phenylsulfanyl)methyl]-1,2-oxazol-3-yl}methyl)-4-piperidinyl]acetamide	[M-H]-	C24H33N3O2S		77.2										Nodiff
MN15758.neg	22136950.4819653	20302968.0570227	0.917152887592318	-0.124766	0.902920949865416	0.965889575716954	26010816.7081731	7358144.94025781	17496546.3005891	42943562.2913467	32749093.2978585	6263539.35356677	7524685.66816174	27363730.5066866	21163713.6564072	6307648.34311814	40372850.3207107	19085179.8470516	0.0892667377612379	0.706	427.048	deoxyxylulose monophosphate	[M-H]-	C5H11O7P		73.2										Nodiff
MN15810.neg	21765162.3876168	12164071.3797928	0.558878043874071	-0.839395	0.0598847101219369	0.467670842307348	21909106.4176204	26579290.5579903	8948822.10419424	31257058.9472049	29208086.3824558	12688609.9162353	20661090.0151779	10728504.9198447	9961326.9199419	9601173.24892065	14285907.313325	7746425.86154667	1.52065178324298	3.857	428.184	7-Benzylidenenaltrexone	[M-H]-	C27H27NO4	WXOUFNFMPVMGFZ-BDQAUFNLSA-N	84.5	HMDB0247235	C20167	Benzenoids	Phenanthrenes and derivatives					#129468-28-6	Nodiff
MN15844.neg	57346119.7532844	67848578.2898414	1.18314157229366	0.242622713936109	0.233654014831131	0.646321432099732	50998128.6674112	58304244.1217484	55674219.3935905	56276931.3942976	63822014.5828252	59001180.3598335	56593487.561287	43446643.0935156	78237540.1471087	67935611.1656656	71319303.8275247	89558883.943947	1.04512073307539	3.818	429.128	Fostriecin	[M-H]-	C19H27O9P	ZMQRJWIYMXZORG-WMRDAGCUSA-N	80.5	HMDB0252473		Organoheterocyclic compounds	Pyrans	Pyranones and derivatives					Nodiff
MN15847.neg	5960902.56866737	5214255.98766908	0.874742696697825	-0.193069	0.32370227831138	0.706509589065927	6913826.44737574	7415646.69557557	5493546.30079572	4628741.91041258	4424136.79049202	6889517.26735257	5317410.15023493	5038643.04476759	6541640.38525451	3758154.20432219	6484575.13288105	4145113.00855422	0.881155387694212	3.049	429.152	5a-Hydroxy-2-isopropyl-4-(4-oxo-3(4H)-quinazolinyl)-4,5,5a,9c-tetrahydro-3H-2a,9b-diazacyclopenta[jk]fluorene-1,3(2H)-dione	[M-H]-	C24H22N4O4		77.2										Nodiff
MN15984.neg	7146501.25698666	8309454.31276267	1.16273040666425	0.217516629007665	0.508841567114072	0.805409343297536	6004035.61951454	6532966.56582323	9494958.86966924	7823255.96420672	6931964.93497309	6091825.58773313	5973511.54835716	9470272.38841395	6014519.74538744	13279265.0863155	9574977.70693896	5544179.40116301	0.559075055641106	7.003	433.152	1,4:3,6-Dianhydro-2,5-dideoxy-2-{[4-(3-fluorophenyl)-2-pyrimidinyl]amino}-5-[(methoxyacetyl)amino]-L-iditol	[M-H]-	C19H21FN4O4	LFACFSSFPGPXLQ-CWLKWCNXSA-N	77			Organoheterocyclic compounds	Diazines	Pyrimidines and pyrimidine derivatives					Nodiff
MN15989.neg	9260554.08148275	8985251.61528159	0.970271490908773	-0.0435396	0.64876767351323	0.876167568122878	8506559.07725824	8375111.00774048	8730456.51191383	9229048.39018064	11559037.0122064	9163112.48959692	8876070.70014594	8507706.62458614	9656564.0986166	8583683.67974029	8687641.34027856	9599843.24832204	0.42484928783911	5.536	433.234	LysoPA(18:2(9Z,12Z)/0:0)	[M-H]-	C21H39O7P	ZQTAMPRZFOOEEP-HZJYTTRNSA-N	74.1	HMDB0007856		Lipids and lipid-like molecules	Glycerophospholipids	Glycerophosphates					Nodiff
MN15991.neg	2473355.86068713	2493698.80519001	1.00822483526379	0.0118173973200719	0.601956936898387	0.854733084057256	773777.800725935	3780620.10570722	2260651.15595775	1854279.97310478	3030408.73986465	3140397.38876247	3096923.18298659	4301889.42169602	5444220.53193988	736710.619043086	660951.537081133	721497.538393339	0.528182019439234	7.301	433.234	LysoPA(0:0/18:2(9Z,12Z))	[M-H]-	C21H39O7P	PALVOIADDFXQGT-HZJYTTRNSA-N	91.5	HMDB0007852		Lipids and lipid-like molecules	Glycerophospholipids	Glycerophosphates					Nodiff
MN15992.neg	3556875.93174077	5043874.97392734	1.41806323040872	0.503921862734902	0.211660296804218	0.632816674698908	78319.0754271309	3866450.50104946	5226148.91896837	121731.771952875	3181322.12113426	8867283.20191251	5652871.77573949	3110777.34934257	1833952.19197445	4753285.35094754	6197356.43387276	8715006.74168721	1.05323727072714	6.59	433.26	2-hydroxy-9-(hydroxymethyl)-5,9,13-trimethyl-19,21,24-trioxahexacyclo[16.5.1.0,.0,.0,.0,]tetracosan-22-one	[M-H]-	C25H38O6		89.3										Nodiff
MN16068.neg	5305881.54042042	18272019.3624597	3.44372923203481	1.78397171330464	0.00595693406086447	0.374047384363612	6412185.83619222	1968145.24927878	7199420.16186183	3130441.16141838	1376087.7844285	11749009.0493428	20884545.6954064	11850767.649394	12991346.3120739	20211400.3787329	20006111.7380303	23687944.4011207	2.12985709548254	3.502	435.097	Irisxanthone	[M-H]-	C20H20O11	MTQVPZUZBBTLNO-VERJARLLNA-N	79.8		C10067				Lipids	PK Polyketides	PK13 Aromatic polyketides	#51419-56-8	Up
MN1607.neg	3252541.30898447	2399016.54991285	0.737582192510842	-0.439124	0.162830947251311	0.597560336639972	3071331.90397057	2174868.75514825	2825584.84717307	2873510.48285662	6120777.53437166	2449174.33038663	2638676.59220634	3095491.17908769	2286568.15479293	2008456.15645506	2213273.26190921	2151633.95502585	1.19379969136836	0.888	103.003	Malonic acid	[M-H]-	C3H4O4	OFOBLEOULBTSOW-UHFFFAOYSA-N	84.3	HMDB0000691	C00383	Organic acids and derivatives	Carboxylic acids and derivatives	Dicarboxylic acids and derivatives	Organic acids	Carboxylic acids	Dicarboxylic acids	#141-82-2	Nodiff
MN1610.neg	3860030.02882858	4399627.36265943	1.13979096789426	0.188769265412962	0.141503894347587	0.574954505401868	4038787.7981907	2991207.63193336	4000737.9889626	3345314.47984011	4275565.96945209	4508566.3045926	3872684.95189541	3673572.84863599	5001432.61886123	4211047.00914377	4629065.87007323	5009960.87734696	1.19396220362316	1.344	103.04	alpha-Hydroxyisobutyric acid	[M-H]-	C4H8O3	BWLBGMIXKSTLSX-UHFFFAOYSA-N	92.9	HMDB0000729		Organic acids and derivatives	Hydroxy acids and derivatives	Alpha hydroxy acids and derivatives				#594-61-6	Nodiff
MN16111.neg	4041575.07611034	4744673.6155597	1.17396646757977	0.231391200826781	0.401568947984554	0.751907809834074	11683312.3371062	1530944.04810602	2741399.72733178	3503786.3687187	680436.044579796	4109571.93081952	7821455.63766455	4774507.00804874	4736988.3195729	1312602.7720309	5165338.93804732	4657149.01799379	0.748606301839599	3.031	436.136	6-(3,4-Dimethoxyphenyl)-2-(3,5-dimethoxyphenyl)-5-methylthieno[2,3-d]pyrimidin-4-amine	[M-H]-	C23H23N3O4S	QEEOTZDNPMEFRT-UHFFFAOYSA-N	73										Nodiff
MN16159.neg	1618483.57192992	2014257.57804615	1.24453384203603	0.315605461394664	0.526426608698529	0.815276860777696	2210548.51528552	1383826.29670361	2759168.37478034	1189224.02824981	521652.050381926	1646482.16617834	3056072.46256841	2412093.17108638	2024382.10525257	603273.337018742	1415167.70692983	2574556.68542095	0.587897635314834	2.997	437.104	3-(2,3-Dioxo-2,3-dihydro-indol-1-yl)-propionic acid	[M-H]-	C11H9NO4	ABKOTFKKMABCRW-UHFFFAOYSA-N	81.4			Organoheterocyclic compounds	Indoles and derivatives	Indolyl carboxylic acids and derivatives					Nodiff
MN16287.neg	3682450.08198152	9784934.30652524	2.65718043386483	1.40989619629048	0.0143551109332744	0.401577452537575	5872770.39699348	3259332.86541695	3625151.1202974	2813252.83968674	800841.024402571	5723352.24509198	11509227.6465704	9106569.18526085	8189808.01635742	4160579.36998557	10188455.8038007	15554965.8171765	1.89897371252768	3.482	440.147	2-[(3R,4S)-3-({5-[(Phenylsulfanyl)methyl]-1,2-oxazol-3-yl}methyl)-4-piperidinyl]-N-(2-thienylmethyl)acetamide	[M-H]-	C23H27N3O2S2		83.7										Up
MN16327.neg	978182.144376966	1969440.05824564	2.01336741788518	1.00961047260288	0.0200063812551296	0.410410417161293	1285738.37084761	445043.424595741	1023546.12630754	711825.785905598	508771.171120779	1894167.98748453	2.43012e+06	1272169.26989739	2259219.60678236	1120039.75103429	2783085.52722711	1952007.53547367	1.77203120649595	4.331	441.177	Hydrocortisone phosphate	[M-H]-	C21H31O8P	BGSOJVFOEQLVMH-UHFFFAOYSA-N	75.4	HMDB0253247		Lipids and lipid-like molecules	Steroids and steroid derivatives	Pregnane steroids					Up
MN16435.neg	23448569.9279035	37015585.7432617	1.57858606546464	0.658632919399178	0.0584075365520026	0.463365663598815	25193634.611161	15786143.5283953	30494127.7239313	23269625.4822174	27130882.3906145	18817005.8311013	33122859.2011582	31743898.7442251	17682997.5122753	49324069.7272758	35452827.3572653	54766861.9173702	1.60300583025137	0.873	444.019	Adenosine 5'-phosphosulfate	[M-H]-	C10H14N5O10PS	IRLPACMLTUPBCL-CNAPFFGINA-N	86	HMDB0001003	C00224	Nucleosides, nucleotides, and analogues	Purine nucleotides	Purine ribonucleotides				#485-84-7	Nodiff
MN16478.neg	1114980.64061319	930202.243606067	0.834276587165222	-0.261402	0.618475082129729	0.862765782640825	1513499.71684302	1225037.61404214	977075.739910008	851433.615166806	420624.029499881	1702213.1282173	903523.84814334	677567.806947697	988732.936724024	1344933.16553624	623347.197241933	1043108.50704317	0.415943490784924	2.833	445.147	Gefitinib	[M-H]-	C22H24ClFN4O3	XGALLCVXEZPNRQ-UHFFFAOYSA-N	70.3	HMDB0014462		Organoheterocyclic compounds	Diazanaphthalenes	Benzodiazines				#184475-35-2	Nodiff
MN16677.neg	674498218.194909	543610772.198048	0.805948418444837	-0.311241	0.213694517655694	0.633737990015242	656003700.763762	623542718.471012	430254879.725521	792659436.835631	792178402.305942	752350171.067588	855394393.617808	454847237.137169	592354808.540385	254900710.090675	627112006.747387	477055477.054864	1.09399392366425	5.218	450.26	LysoPE(16:1(9Z)/0:0)	[M-H]-	C21H42NO7P	GWGSBTGCSHGEMN-FPLPWBNLSA-N	88.3	HMDB0011504		Lipids and lipid-like molecules	Glycerophospholipids	Glycerophosphoethanolamines					Nodiff
MN16758.neg	616964571.659914	570914883.394647	0.92536088718778	-0.111912	0.775996632351986	0.923623349899417	989520523.346908	418690879.727363	657878061.917054	605403683.292689	396243595.506944	634050686.168525	598978586.156268	503120941.171579	730153953.364038	458605468.385964	4.58866e+08	675764147.110231	0.200193191930237	5.642	452.276	[3-[2-Aminoethoxy(hydroxy)phosphoryl]oxy-2-hydroxypropyl] hexadecanoate	[M-H]-	C21H44NO7P	YVYMBNSKXOXSKW-UHFFFAOYSA-N	91.3	HMDB0256030		Lipids and lipid-like molecules	Glycerophospholipids	Glycerophosphoethanolamines					Nodiff
MN16857.neg	33359897.631321	36502904.1934084	1.09421511411164	0.129896388545899	0.43070138272133	0.768630802536946	30491482.2812835	18099866.0320678	37892980.1123762	36914816.0455258	33229120.6047948	43531120.7118778	41620611.2175266	34895145.3347838	43118545.687112	35408287.5594213	35457081.2191922	28517754.1424145	0.613268406432619	3.268	455.095	Flavin mononucleotide (FMN)	[M-H]-	C17H21N4O9P		85										Nodiff
MN16870.neg	10542195.6863824	13787127.5260259	1.30780417440317	0.387146533368218	0.227350975414422	0.642947482722707	8802075.28115787	5175421.01751616	14193605.6077328	9197169.81280176	5782405.59675009	20102496.8023355	14343275.0847872	12759376.5620574	11892697.3418288	9096887.15220292	24233839.6107935	10396689.4044857	0.962425740688916	3.414	455.241	Phytyl diphosphate	[M-H]-	C20H42O7P2	ITPLBNCCPZSWEU-PYDDKJGSSA-N	76.1	HMDB0011116	C05427	Lipids and lipid-like molecules	Prenol lipids	Diterpenoids	Lipids	PR Prenol lipids	PR01 Isoprenoids		Nodiff
MN17049.neg	4530229.55721174	4138398.57662914	0.913507477792413	-0.130512	0.546430357858139	0.826604216925484	3477392.55094242	4648893.42164662	5572501.53570716	58041.4053397201	7754615.66343782	5669932.76619672	4053700.46288555	3897110.51633761	2818463.54576987	5357623.6146702	4975714.82824369	3727778.49186792	0.534793719248222	0.902	460.015	Ianthelliformisamine B	[M-H]-	C17H25Br2N3O2	RQACVBWPNQWEEU-AATRIKPKSA-N	71.9			Phenylpropanoids and polyketides	Cinnamic acids and derivatives	Cinnamic acid amides					Nodiff
MN17154.neg	5709868.7481573	5075407.31296135	0.888883359113868	-0.169934	0.391659097057677	0.74649333297735	5517395.59223117	5150482.4729601	4832096.52059482	5242465.35711433	8625069.46783672	4891703.07820663	5453831.53659263	4659487.21021194	5237724.82092633	3392947.98224696	4319636.30768361	7388816.02010665	0.691019433605336	5.172	462.26	PE(17:2(9Z,12Z)/0:0)	[M-H]-	C22H42NO7P	MTNRBVAOFPGYKP-AMKDCIQSSA-N	84.7			Lipids and lipid-like molecules	Glycerophospholipids	Glycerophosphoethanolamines					Nodiff
MN17231.neg	4438833.68453659	1991627.96451711	0.448682718493209	-1.15623	0.00535980740065624	0.374047384363612	7068113.91806032	4030867.69604461	3247250.90346314	3724290.7124052	5777239.09302731	2785239.78421895	953179.683357453	3394477.9368791	2381450.77060216	1371548.5666614	1820025.02708676	2029085.80251576	1.99084620789905	6.424	464.312	LysoPE(P-18:0/0:0)	[M-H]-	C23H48NO6P	KACDZDULGKPXHT-HIVNOOBXSA-N	75.5	HMDB0240598		Lipids and lipid-like molecules	Glycerophospholipids	Glycerophosphoethanolamines				#174062-73-8	Down
MN17318.neg	11323795.2260294	5824630.09827175	0.514370843167757	-0.959119	0.063373976035349	0.473650201243803	26985188.7521323	5987060.40793364	10555712.1985419	9999063.32436042	8191413.22560076	6224333.4476073	5074334.60681485	5412743.66524607	6677043.38366221	5656520.62181516	3552729.91433139	8574408.39776085	1.43522581453333	5.913	466.291	1-Heptadecanoylglycerophosphoethanolamine	[M-H]-	C22H46NO7P	RVNBVQKDPQVSOY-OAQYLSRUSA-N	90.6	HMDB0061691		Lipids and lipid-like molecules	Glycerophospholipids	Glycerophosphoethanolamines					Nodiff
MN17320.neg	12728762.8513354	10275155.8107344	0.807239158333161	-0.308932	0.275621671493705	0.673350649523954	17699005.1467813	17487570.0603953	10621592.423992	9958498.86375715	10440613.1553696	10165297.4577171	5410325.65002189	14454347.9045441	14740330.6395054	10524421.8154706	4619814.30229638	11901694.552568	0.891412723300345	6.491	466.328	PE(O-18:0/0:0)	[M-H]-	C23H50NO6P	JIJGULMDDZORPH-HSZRJFAPSA-N	87.9			Lipids and lipid-like molecules	Glycerophospholipids	Glycerophosphoethanolamines					Nodiff
MN17392.neg	394708.296170842	1545143.84606238	3.91465	1.96888240498524	0.00785251532995272	0.374047384363612	897151.540189354	309219.308727495	489380.799980943	272327.772066776	51110.987698409	349059.368362077	1819543.45462371	1217145.33479064	1257962.66716567	1572199.23489591	1347511.66802454	2056500.71687383	2.16021404736779	3.452	468.19	Dactolisib	[M-H]-	C30H23N5O	JOGKUKXHTYWRGZ-UHFFFAOYSA-N	76.4	HMDB0247649		Organoheterocyclic compounds	Quinolines and derivatives	Phenylquinolines					Up
MN17520.neg	11705493.1001998	5392013.96754992	0.46063962631851	-1.11829	0.166525128372534	0.600275751580846	2296302.83490983	7085435.4429042	7205009.0528886	14548845.5295675	26970617.3266249	12126748.4143035	4078613.79110869	3675096.54343741	4449736.50828833	6412340.03113729	4564325.99092122	9171970.94040655	1.21912721172847	3.3	471.154	5-[(2S,4R)-4-Hydroxy-1-methyl-5-oxo-2-pyrrolidinyl]nicotinic acid	[M-H]-	C11H12N2O4		84										Nodiff
MN17633.neg	62676012.3877577	47788621.8336844	0.76247068077705	-0.391246	0.242016364061626	0.651893822142109	62506466.7196471	47953213.7718832	36062099.2322054	56251026.7880778	106542758.70744	66740509.1072925	67981388.9784521	27062707.0536878	44365679.6670252	25173208.4923824	64295480.1419585	57853266.6686005	0.996870619656166	5.204	474.26	LysoPE(18:3(9Z,12Z,15Z)/0:0)	[M-H]-	C23H42NO7P	NTBBASCGALPTDC-JOCHJYFZSA-N	87.7	HMDB0011509		Lipids and lipid-like molecules	Glycerophospholipids	Glycerophosphoethanolamines					Nodiff
MN17718.neg	22461868.3684728	35263464.8198986	1.56992571772854	0.650696298479985	0.0828990026632194	0.496510920833447	36891599.8825021	18695238.9340372	10631859.5807523	11156484.1534658	22901127.6978388	34494899.9622405	35134856.3646887	1.78055e+07	37182562.0000269	36281918.5766237	31427993.4435663	53747994.014026	1.42357493348034	5.872	476.275	LysoPE(18:2(9Z,12Z)/0:0)	[M-H]-	C23H44NO7P	DBHKHNGBVGWQJE-JOCHJYFZSA-N	87.9	HMDB0011507		Lipids and lipid-like molecules	Glycerophospholipids	Glycerophosphoethanolamines				#85046-18-0	Nodiff
MN17794.neg	41149637.6324334	29163488.3981409	0.708717988203006	-0.496716	0.201619408790657	0.626754740509524	67207571.1890583	63697393.3143544	23882948.5306178	33064479.8815316	32532834.2834248	26512598.5956137	50142491.4146155	25213536.4851286	26808334.8400727	20343770.845982	25429414.2994193	27043382.5036276	1.02180166056538	3.554	478.167	4-[[(2S)-2-(3-Chlorophenyl)-2-hydroxyethyl]amino]-3-[7-methyl-5-(4-morpholinyl)-1H-benzimidazol-2-yl]-2(1H)-pyridinone	[M-H]-	C25H26ClN5O3	ZWVZORIKUNOTCS-UHFFFAOYSA-N	91.1	HMDB0249318		Organoheterocyclic compounds	Benzimidazoles						Nodiff
MN17805.neg	10830962.6854205	13803434.2820082	1.27444204942086	0.349865773584574	0.437492011499661	0.770261678839474	11483331.7346277	6437230.13547951	13599399.8078684	11074880.0991383	9512091.74251152	12878842.5928975	18398146.6703734	15769254.7856433	19584978.4175009	8446437.94242807	5831774.35770693	14790013.5183964	0.679171350314183	6.449	478.291	LysoPE(18:1(11Z)/0:0)	[M-H]-	C23H46NO7P	WAYKKNOEMJFLDI-KOIKXXGWSA-N	91.3	HMDB0011505		Lipids and lipid-like molecules	Glycerophospholipids	Glycerophosphoethanolamines					Nodiff
MN17914.neg	456903.015060639	1522149.44087888	3.33144976221457	1.73615013813543	0.0556029941871655	0.459794113749758	1228189.12657596	103074.236973736	65430.8248159033	444986.712520987	441913.946397432	457823.243079816	577037.534661252	2896156.6871867	3840922.09929561	544230.588276259	725520.644688073	549029.091165412	1.4890733189042	0.945	481.122	Lissoclibadin 4	[M-H]-	C22H30N2O4S3	KVGFSMRBTDAHMD-UHFFFAOYSA-N	71.5			Benzenoids	Benzene and substituted derivatives	Phenethylamines					Nodiff
MN17925.neg	28096072.2885435	11219095.3977423	0.399311878276915	-1.32441	0.000762237186577156	0.293877908839384	23400816.4834713	23791317.2967598	26132447.7738355	32683355.0187036	46515220.8876525	16053276.2708383	15642762.2355558	10842956.4040979	10670639.767906	7880995.78549166	12043806.2433038	10233411.9500986	2.27776578014708	6.901	481.255	PG(16:1(9Z)/0:0)	[M-H]-	C22H43O9P	JSKJPUCKVIJTKI-PNHFMCTPSA-N	88.5			Lipids and lipid-like molecules	Glycerophospholipids	Glycerophosphoglycerols					Down
MN17997.neg	98679857.8679104	8.76723e+07	0.888451801505686	-0.170635	0.499927693556384	0.801574115858054	140463963.779029	110140285.179732	65944748.4012866	107860554.64025	100382796.008577	67286799.1985878	98437949.0607931	100154152.178024	99439167.4725663	119950884.823115	20754484.5299171	87297146.9060045	0.537343259849819	5.19	483.27	LysoPG(16:0/0:0)	[M-H]-	C22H45O9P	BVJSKAUUFXBDOB-LEWJYISDSA-N	90.6	HMDB0240601		Lipids and lipid-like molecules	Glycerophospholipids	Glycerophosphoglycerols				#116870-26-9	Nodiff
MN18242.neg	80348771.6113203	65267044.5927584	0.812296731908754	-0.299921	0.169853463224958	0.60409428324407	105231265.856547	62663125.0870287	6.79434e+07	77420907.3580622	77575773.6563077	91258118.894306	80331951.147527	52954172.1677865	72124978.5406577	74192381.1774328	7.7228e+07	34770814.5534861	1.21650432042711	0.925	491.054	[3-Methoxy-2-phosphonooxy-6-[(E)-2-(3,4,5-trimethoxyphenyl)ethenyl]phenyl] dihydrogen phosphate	[M-H]-	C18H22O12P2	GSOXMQLWUDQTNT-UHFFFAOYSA-N	76.5	HMDB0255982		Phenylpropanoids and polyketides	Stilbenes						Nodiff
MN18329.neg	6.15544e+06	4979070.30550084	0.80888986532347	-0.305985	0.0274232157535962	0.429073258957997	7103428.00890526	6477382.88602192	7056943.76312576	5056951.38576008	5276397.50573432	5961516.22194463	5866811.8041947	4925811.55557489	5073365.28180441	4710874.33479788	3899607.44040699	5397951.41622619	1.63729081629593	2.913	493.104	Quercetagetin 3'-methylether 7-glucoside	[M-H]-	C22H22O13	ACXKZFDCISQHGW-NRTGUHAZNA-N	78.2	HMDB0038866		Phenylpropanoids and polyketides	Flavonoids	Flavonoid glycosides				#29741-08-0	Down
MN1834.neg	1.05478e+06	6909330.38320374	6.55048832097601	2.71160245962575	0.0247004130485134	0.422933378738779	11445.9617854909	33082.0033686756	3407218.10580907	2029542.27387118	275643.931783164	571753.504940399	2508049.76506828	3065487.67761048	4178784.13239023	13351961.7397081	1835288.20426768	16516410.7801777	1.80116191896071	3.243	108.021	Imidazooxazole	[M-H]-	C4H3N3O	NQFKGOQVVYYPJL-UHFFFAOYSA-N	89.3	HMDB0253423		Organoheterocyclic compounds	Azolines	Oxazolines					Up
MN18373.neg	87910937.8443057	63695280.5501932	0.724543294749061	-0.464856	0.0668660413585709	0.478978456093239	73198045.4444477	107790269.354348	55189754.6489136	99810548.9377629	96978988.1101457	94498020.5702164	88644699.7219133	49464432.7115877	72638928.5759439	40255611.2148982	78950254.3578223	52217756.7189939	1.52135561814263	5.323	494.25	PS(16:1(9Z)/0:0)	[M-H]-	C22H42NO9P	XSJRZJQMAINRKX-KGMDJONISA-N	77			Lipids and lipid-like molecules	Glycerophospholipids	Glycerophosphoserines					Nodiff
MN1870.neg	38290922.2071128	41212032.4274383	1.0762872778181	0.106063207045529	0.334448887017763	0.713008765966767	45381310.896692	40440431.9107802	32497222.2562485	36276688.3548825	32936099.2211991	42213780.6028745	44232132.4569906	42440680.1024431	43685016.8936463	35153992.5241249	35340914.1728664	46419458.4145583	0.851834905258486	3.142	109.029	2-Furanbutanoic acid, a,g-dioxo-	[M-H]-	C8H6O5	DQHQTWRAARLYCW-UHFFFAOYSA-N	92			Organic acids and derivatives	Keto acids and derivatives	Gamma-keto acids and derivatives					Nodiff
MN1873.neg	4639978.93016179	5168661.47476974	1.11394072097425	0.155672460835949	0.657854356693154	0.879267222454999	6425578.36204206	4007228.27192967	4687415.87950941	3278298.49097289	4166996.11954715	5274356.45696957	6345836.11365636	3933140.88864295	7456101.98637596	7640091.10149105	237773.530142172	5399025.22830995	0.358993877680364	3.29	109.029	benzenediol	[M-H]-	C6H6O2	YCIMNLLNPGFGHC-UHFFFAOYSA-N	88.2		C01785	Benzenoids	Phenols	Benzenediols				#12385-08-9	Nodiff
MN18765.neg	4023004.54640021	3127061.48814905	0.777295042071764	-0.363466	0.158079654994835	0.593504858613109	5937576.62636415	3402900.97444777	3114896.12749154	3670921.16301499	4105934.58002511	3905797.80705768	3121057.66686363	3625969.50835188	3721974.03656112	1441150.08958888	2706350.85039516	4145866.7771336	1.15348927215578	6.319	506.323	LysoPE(20:1(11Z)/0:0)	[M-H]-	C25H50NO7P	JEAGLCKGAKACCE-XMMPIXPASA-N	87.6	HMDB0011512		Lipids and lipid-like molecules	Glycerophospholipids	Glycerophosphoethanolamines					Nodiff
MN18784.neg	1054346.02967289	909361.324852387	0.862488499278091	-0.213423	0.132107272100362	0.56281901285753	1174967.02835774	1208633.90377044	1003980.6532723	972557.373593642	916142.19912758	1049795.01991566	1019121.78136122	950065.255386197	1.04821e+06	631128.310054813	1033275.5558318	774363.627045293	1.28790298361754	3.049	507.095	BL III	[M-H]-	C26H20O11	RCCVHCHMVALAKN-UHFFFAOYSA-N	70.8	HMDB0039566		Organoheterocyclic compounds	Benzofurans	Phenylbenzofurans					Nodiff
MN18786.neg	466291819.338383	381048664.285767	0.817189254631217	-0.291258	0.0215643024642832	0.417088173309565	494864594.62003	502995191.813481	552180924.977424	399525944.160942	437191586.875757	410992673.582664	434493104.519208	325734945.501939	366142784.689963	411952238.183492	326056790.68586	421912122.134143	1.67767530848381	3.112	507.12	Hibiscetin 8,3'-dimethyl ether 3-rhamnoside	[M-H]-	C23H24O13	SLKYVXNLSZNUTP-UHFFFAOYSA-N	80.7			Phenylpropanoids and polyketides	Flavonoids	Flavonoid glycosides					Down
MN18787.neg	39071915.8833893	30522320.2452826	0.781183096738253	-0.356267	0.0516226703558848	0.4532850306939	39334934.0004835	33101869.3090881	45683099.3335069	33724210.6658494	44671037.8742522	37916344.1171556	37258362.6270418	19473136.9596242	30561772.8258931	34879231.1936381	26002463.2125749	34958954.6529234	1.54399948141771	3.246	507.12	5,8-Dihydroxy-4-oxo-1,2,3,4-tetrahydro-1-naphthalenyl 6-O-(3,4,5-trihydroxybenzoyl)--D-glucopyranoside	[M-H]-	C23H24O13		76.3										Nodiff
MN18800.neg	252376990.888448	277955584.765423	1.10135073640006	0.139273983057716	0.59520582857545	0.851715252063318	204768409.858158	252948907.041011	243925140.869935	309611500.624148	289960165.72124	213047821.216195	234838652.625675	271045732.487536	262284575.912223	265090509.315494	190620536.06818	443853502.183431	0.527759500384565	7.402	507.27	LysoPG(18:2(9Z,12Z)/0:0)	[M-H]-	C24H45O9P	VEEHTGYBVMTAAF-RFFZIGDUSA-N	93	HMDB0240600		Lipids and lipid-like molecules	Glycerophospholipids	Glycerophosphoglycerols				#2093174-30-0	Nodiff
MN18857.neg	34043200.3019109	42618311.4371589	1.25188910147107	0.324106766867978	0.183511557974888	0.613189288127765	16880794.3676606	33669895.7200871	47754484.3499322	29346448.3257452	45272402.0222325	31335177.0258078	53020624.1513293	43858348.8958796	28103485.8024069	39526938.5434111	49669240.6235255	41531230.6064008	1.10298085377992	0.722	509.135	4-Allyl-2-(beta-D-glucopyranosyloxy)phenyl beta-D-glucopyranoside	[M-H]-	C21H30O12	SFQLDKSMEHBZRN-LWZURRPWSA-N	70.9			Organic oxygen compounds	Organooxygen compounds	Carbohydrates and carbohydrate conjugates					Nodiff
MN18868.neg	82707087.0728324	96564649.5811273	1.16754987992857	0.223484185899306	0.682725320492643	0.889582467701609	116812638.619464	101781345.93061	53555462.780812	83476975.129841	54036956.4006791	86579143.5755883	1.63698e+08	108990953.507889	81957777.9708957	55461331.959426	45513233.4278642	123766254.495089	0.408072293159535	5.746	509.286	LysoPG(18:1(9Z)/0:0)	[M-H]-	C24H47O9P	FQQQKGAFQIIGLQ-SNZQZGEVSA-N	90.5	HMDB0240602		Lipids and lipid-like molecules	Glycerophospholipids	Glycerophosphoglycerols					Nodiff
MN18920.neg	3491219.25631365	3432377.98650523	0.983145925394974	-0.0245225	0.764845192486991	0.919052141898448	3668307.61556719	3780485.28973432	2938489.19130623	3784467.32305244	3384447.32037406	3391118.79784764	3816739.76576404	3020676.54158226	3490579.57779487	3261107.08198106	3269467.89962727	3735697.0522819	0.223676428134506	6.798	511.137	N-[1-Amino-1-oxo-3-(2-thienyl)-2-propanyl]-1,3,4-trihydroxy-5-{[(4-methylphenyl)carbamoyl]amino}cyclohexanecarboxamide	[M-H]-	C22H28N4O6S		82.1										Nodiff
MN19152.neg	20823246.4401317	17381941.6777721	0.834737356048029	-0.260606	0.207814212681537	0.629830703470468	17578384.1113855	21766326.3221206	15157862.7510272	21141372.5916029	27523736.0449519	21771796.8197024	23150273.7576486	14345678.9229612	16733493.7941182	10464632.5831603	18133981.0478138	21463589.9609306	1.06750050070677	5.215	518.249	PS(18:3(6Z,9Z,12Z)/0:0)	[M-H]-	C24H42NO9P	NBUUZDKWUDLKIB-QYDRLJNVSA-N	78.1			Lipids and lipid-like molecules	Glycerophospholipids	Glycerophosphoserines					Nodiff
MN19212.neg	238236442.815129	161020113.191855	0.675883635975905	-0.565153	0.0314877785505601	0.432963544691512	249409048.641138	247892863.553567	196738920.03559	284089411.262114	208423615.256388	242864798.141978	101521307.143621	125780168.417607	121349856.736608	255406210.84938	226261878.875413	135801257.128502	1.77478708233419	5.776	520.265	LysoPS(18:2(9Z,12Z)/0:0)	[M-H]-	C24H44NO9P	HLISFLFEEBTXRV-FRZHUQNDSA-N	85	HMDB0240604		Lipids and lipid-like molecules	Glycerophospholipids	Glycerophosphoserines				#1218913-82-6	Down
MN19277.neg	74453706.8586226	62060233.4087726	0.833541216780737	-0.262675	0.383529343902597	0.742297220999262	47280704.864012	65254894.0521469	49762126.075412	83293698.3110397	113991816.658183	87139001.1909418	69649023.2302637	56502818.9590639	72327754.5594451	51286948.504919	70121297.2086374	52473557.9903064	0.853924019032769	7.378	522.281	LysoPS(18:1(9Z)/0:0)	[M-H]-	C24H46NO9P	JZWNYZVVZXZRRH-YFKVPUFHSA-N	78.5	HMDB0240603		Lipids and lipid-like molecules	Glycerophospholipids	Glycerophosphoserines				#89319-60-8	Nodiff
MN19467.neg	102383946.465594	79609818.9309706	0.777561538494941	-0.362971	0.0133192684491102	0.398232514570386	92025497.6391262	106052733.124166	86265800.307965	109023854.060429	125286983.679156	95648809.9827188	88158708.5692014	62495879.699908	84098732.4749534	82983674.5828252	92302585.0733046	67619333.1856311	1.89490205587461	3.064	528.174	Nilotinib	[M-H]-	C28H22F3N7O	HHZIURLSWUIHRB-UHFFFAOYSA-N	71	HMDB0015595		Benzenoids	Benzene and substituted derivatives	Anilides				#641571-10-0	Down
MN1948.neg	13526066.4890356	13010152.0641516	0.961857763651967	-0.0561045	0.832508136365263	0.94319510951676	11442781.6334951	19963530.0955339	11404304.2891149	11812314.0877697	15802880.8774601	10730587.9508402	9400873.46576351	16338275.080209	11041707.3225657	13515008.6371112	13475822.6489919	14289225.2302685	0.16070525295925	0.662	110.985	Potassium propionate	[M-H]-	C3H5KO2	BWILYWWHXDGKQA-UHFFFAOYSA-M	87.6	HMDB0303166		Organic acids and derivatives	Carboxylic acids and derivatives	Carboxylic acid derivatives					Nodiff
MN1949.neg	70764396.7860456	53846671.6939916	0.760928858855332	-0.394167	0.259282178359116	0.662869013283438	78141872.4334832	60482099.8840729	101269703.961716	67788906.334766	39606936.2317247	77296861.870511	45092272.9152458	85820900.116893	81860961.7959369	73243455.5707177	28430879.5319881	8631560.23316823	1.03887387149771	0.927	111.008	isocitric acid	[M-H]-	C6H8O7	ODBLHEXUDAPZAU-UHFFFAOYSA-N	93.2	HMDB0000193	C00311	Organic acids and derivatives	Carboxylic acids and derivatives	Tricarboxylic acids and derivatives	Organic acids	Carboxylic acids	Tricarboxylic acids	#320-77-4	Nodiff
MN19496.neg	530737.051199866	315735.240528422	0.594899564322149	-0.749282	0.083575910519069	0.497259726088836	414582.673280188	553700.415894859	536135.173364857	380964.687147471	826184.813475563	472854.544036259	458386.653972938	87060.6511978383	205921.33400266	1080431.88416919	28411.0055596567	34199.9142682515	1.51391386720642	3.262	529.102	1-(3,4-Difluorobenzyl)-2-oxo-1,2-dihydro-3-pyridinecarboxylic acid	[M-H]-	C13H9F2NO3		84.1										Nodiff
MN1950.neg	14177600.3462021	16285177.3310704	1.14865540947716	0.199946062039279	0.863466245959089	0.953132737292279	12715555.0274679	9041242.62194991	12662385.5104367	24212218.0091403	10013725.0186474	16420475.8895705	16559419.0921231	29005038.1823168	29818657.8866099	12664837.9935663	6287985.33568524	3375125.49612082	0.22468508317461	1.045	111.008	2-Hydroxy-2-(2-methoxy-2-oxoethyl)succinic acid	[M-H]-	C7H10O7		92.6										Nodiff
MN1952.neg	6016012.2519541	7164129.43228011	1.19084355753316	0.251983897168783	0.399902445442621	0.751315476613506	5973804.62403026	6460241.16595918	7541335.8661002	7621004.10369506	1760519.20309405	6739168.54884586	9153710.47047615	9111053.60862532	8893263.02204178	5950668.08302643	4515070.07832645	5361011.33118455	0.725044764322479	2.945	111.019	UDP-N-acetylglucosamine	[M-H]-	C17H27N3O17P2	LFTYTUAZOPRMMI-UHFFFAOYSA-N	88.9	HMDB0000290	C00043	Nucleosides, nucleotides, and analogues	Pyrimidine nucleotides	Pyrimidine nucleotide sugars	Lipids	SL Saccharolipids	SL01 Acylaminosugars	#528-04-1	Nodiff
MN19888.neg	788879.393713692	122084.370828801	0.15475669893478	-2.69193	0.272291321166023	0.671925324601587	24601.2815266612	14727.0574153786	9067.84249411698	2292558.69106324	1839089.82841822	553231.661364534	602169.741608346	21802.455493995	72350.2	13824.4731097184	6670.62878643418	15688.7410649537	0.990156150489481	2.972	541.224	12',14'-bis(acetyloxy)-3',8',9'-trihydroxy-4',9',13'-trimethyl-5'-oxo-6'-oxaspiro[oxirane-2,17'-tricyclo[11.4.0.0,]heptadecan]-2'-yl acetate	[M-H]-	C26H38O12		76.4										Nodiff
MN201.neg	1274753.34869646	2118101.66917558	1.66157764664161	0.732553712715379	0.0700741624976827	0.48192919937945	2182202.29151521	1543589.37005597	1070784.09011688	1013365.4258927	537445.017279098	1301133.89731892	2695413.65048439	3368555.97407512	2474535.17343268	1228877.19972612	1658702.52333572	1282525.49399942	1.45123473880715	1.658	72.9928	Glyoxylic acid	[M-H]-	C2H2O3	HHLFWLYXYJOTON-UHFFFAOYSA-N	81.3	HMDB0000119	C00048	Organic acids and derivatives	Carboxylic acids and derivatives	Carboxylic acids	Organic acids	Carboxylic acids	2-Oxocarboxylic acids	#298-12-4	Nodiff
MN20133.neg	9992570.64542663	14514234.8302773	1.45250259871019	0.538540744795345	0.127615671482768	0.557449655757639	6452187.14338741	12002321.3175339	15221160.0150373	8361509.82562131	13369916.9832217	4548328.58775817	19186410.7769651	17957448.1985967	6846063.6856015	13877860.4705269	16061346.051225	13156279.7987488	1.29849641743944	0.739	549.164	3-[2-(1,3-Benzodioxol-5-yl)-7-methoxy-1-benzofuran-5-yl]-3-hydroxypropyl hexopyranoside	[M-H]-	C25H28O11		73.9										Nodiff
MN20163.neg	2.4227e+06	1083530.8286237	0.447240613337351	-1.16088	0.00126876579684747	0.295694319748664	1828704.66467648	1609961.83118953	2335624.47976436	2591357.24897385	2496129.97825799	3674435.14151577	776539.636060241	882402.621185102	1627611.97519929	1476455.97882035	705799.933788726	1032374.82668849	2.22961681743878	3.239	550.193	(p-SCN-Bn)-dota	[M-H]-	C24H33N5O8S	UDOPJKHABYSVIX-UHFFFAOYSA-N	74.5	HMDB0243654		Organic acids and derivatives	Carboxylic acids and derivatives	Tetracarboxylic acids and derivatives					Down
MN20201.neg	14336317.800762	30138371.5549588	2.10223935977178	1.07192694308498	0.336883371469949	0.714919871986969	9501376.43837875	41530328.9352189	5727577.31761967	3528098.29531503	5528817.60705258	20201708.2109873	4450676.99528771	4832749.2909576	12932626.1215553	69395176.4506136	44471690.621898	44747309.8494406	0.823818470393085	6.983	551.305	Triterpenoid	[M-H]-	C30H48O7S	XBZYWSMVVKYHQN-MYPRUECHSA-N	80.2	HMDB0004309	C06085	Lipids and lipid-like molecules	Prenol lipids	Triterpenoids					Nodiff
MN20222.neg	576581.374701515	1613684.2336667	2.79871030260399	1.48476215978442	0.403902322532426	0.753734880869336	36003.9072757986	3.36201e+06	7571.38098438165	18970.4011130349	4197.80703047548	30730.1002704015	272168.745733423	2981228.02792916	6393578.74135978	13393.4385253992	14229.1205760648	7507.32787637401	0.678503744856191	2.751	552.159	Hydroxy Desmethyl Bosentan	[M-H]-	C26H27N5O7S	JXXCMZWROOURSZ-UHFFFAOYSA-N	73.4	HMDB0253253		Organoheterocyclic compounds	Diazines	Pyrimidines and pyrimidine derivatives					Nodiff
MN2031.neg	11557918.6147939	10181607.3095615	0.880920488272799	-0.182916	0.349868799374779	0.723346166591226	9700947.35591587	12315545.4214402	13506767.0775869	8889771.28728538	9290397.85996333	15644082.6865718	9698418.55245138	9278595.14126912	8724907.9781782	10481722.4765503	14612522.1315925	8293477.57732769	0.859032012426537	5.43	112.985	Trifluoroacetic acid	[M-H]-	C2HF3O2	DTQVDTLACAAQTR-UHFFFAOYSA-N	93.1	HMDB0014118		Organic acids and derivatives	Carboxylic acids and derivatives	Alpha-halocarboxylic acids and derivatives				#76-05-1	Nodiff
MN2034.neg	10458270.6938307	5072095.90524599	0.484984186557537	-1.04399	0.00255448178917423	0.330918606591916	13738700.1028551	7574803.87755134	7427396.28337054	14106221.7183516	9945994.82564367	9956507.35521174	3292317.87214224	5.61233e+06	3907365.99899339	6165200.20883733	7945377.31308366	3509987.41735433	2.13374873526317	4.006	112.985	Acetylenedicarboxylic acid	[M-H]-	C4H2O4	YTIVTFGABIZHHX-UHFFFAOYSA-N	90.8	HMDB0247933	C03248	Organic acids and derivatives	Carboxylic acids and derivatives	Dicarboxylic acids and derivatives				#142-45-0	Down
MN20356.neg	17898726.521842	16112457.4668328	0.900201332601546	-0.15168	0.310198160203161	0.696848098985512	17371573.2813409	13582541.7324505	20574634.6942694	19060245.9568142	21789076.1061653	15014287.3600114	19063108.2293986	13638165.6305533	16346094.9764211	15708884.5488986	17663795.6779503	14254695.7377747	0.868809046776623	2.982	556.217	ceritinib	[M-H]-	C28H36ClN5O3S	VERWOWGGCGHDQE-UHFFFAOYSA-N	70.4	HMDB0249821		Organoheterocyclic compounds	Piperidines	Phenylpiperidines					Nodiff
MN2038.neg	11783181.953212	10616611.517261	0.900996993801574	-0.150406	0.67163791359439	0.885190434594829	1684687.99036613	15991195.5249133	19241830.7974065	13772785.9258485	18418962.3087949	1589629.17194284	6136188.15983832	18150312.4258579	9316339.39818601	15596036.1438284	6816814.08471438	7.68398e+06	0.38444094839943	0.998	113.024	Diethyl {[(2-hydroxyphenyl)amino]methylene}malonate	[M-H]-	C14H17NO5		93.3										Nodiff
MN2039.neg	9298415.88733586	6131991.82206734	0.659466289351384	-0.600629	0.597058497623681	0.85237691022577	1950401.01539082	12288614.2901071	12505079.2130438	15029002.3017704	11494706.7592468	2522691.74445626	3816876.80661837	11754339.1217246	5374554.98249082	6700811.59701948	4693191.54654033	4452176.87801045	0.466953830489599	1.166	113.024	alpha-D-Xylopyranose	[M-H]-	C5H10O5	SRBFZHDQGSBBOR-LECHCGJUSA-N	92.8		C02205	Organic oxygen compounds	Organooxygen compounds	Carbohydrates and carbohydrate conjugates				#6763-34-4	Nodiff
MN2040.neg	11444792.5684324	15403865.8413742	1.34592791868172	0.428601148324892	0.354386514831165	0.725423953820144	18183669.1540683	13768612.2040618	11907377.7050281	10818974.3364411	5472034.47964282	8518087.53135245	20880214.1452398	16395890.461062	18689714.9492843	4808106.18263838	17390818.8257466	14258450.4842743	0.819281250783842	1.998	113.024	METHYLSUCCINIC ACID	[M-H]-	C5H8O4	WXUAQHNMJWJLTG-VKHMYHEASA-N	93.3	HMDB0001844		Lipids and lipid-like molecules	Fatty Acyls	Fatty acids and conjugates				#2174-58-5	Nodiff
MN20533.neg	306578270.361507	283426137.621548	0.924482147046303	-0.113283	0.642053605831231	0.873744646012409	206984726.573097	353896566.851522	220722422.639242	331875542.576215	452786267.531073	273204095.997891	409403511.441446	251634218.156981	263244097.647772	150937066.915767	252139576.33844	373198355.22888	0.401675122023157	5.155	562.312	1-(9Z,12Z,15Z-Octadecatrienoyl)-2-hydroxy-sn-glycero-3-phosphocholine	[M+FA-H]-	C26H48NO7P	WKQNRCYKYCKESD-YVHLTTHBSA-N	88.7			Lipids and lipid-like molecules	Glycerophospholipids	Glycerophosphocholines					Nodiff
MN20599.neg	19258047.6376011	15804172.4480917	0.820652889924018	-0.285156	0.213339611154223	0.633577478266525	14846580.4416473	23801893.089277	20746267.8791739	16166643.0990842	26420717.2155071	13566184.1009168	19493486.4943638	18563055.1269479	15443753.6955778	11162746.3995349	15020804.6444293	15141188.3276965	1.03327830627443	6.117	564.327	1-(9Z,12Z-Octadecadienoyl-2-hydroxy-sn-glycero-3-phosphocholine	[M+FA-H]-	C26H50NO7P	SPJFYYJXNPEZDW-FTJOPAKQSA-N	85.4			Lipids and lipid-like molecules	Glycerophospholipids	Glycerophosphocholines					Nodiff
MN206.neg	5066614.10345829	4488728.62500121	0.885942472298683	-0.174715	0.694731468759901	0.89371692322038	3912339.99363692	4590362.53491437	6823984.0926942	6557761.89385938	2179189.04605049	6336047.05959436	6052256.55239964	5251076.54878821	5160502.89824486	3589706.53405359	4342413.81851273	2536415.39800821	0.395520362185941	1.193	73.0291	Ethyl formate	[M-H]-	C3H6O2	WBJINCZRORDGAQ-UHFFFAOYSA-N	91.6	HMDB0031229		Organic acids and derivatives	Carboxylic acids and derivatives	Carboxylic acid derivatives				#109-94-4	Nodiff
MN20600.neg	1695121567.35517	1748266815.01321	1.03135187981884	0.0445366398428579	0.345523001533237	0.722059063049608	1644308931.01735	1791412466.52093	1777572502.99007	1738914832.79275	1508195904.63451	1710324766.17539	1742398617.13473	1707064196.88992	1770695098.00384	1887187257.18114	1728995163.59609	1653260557.27351	0.787618711081483	5.418	564.328	1-Hydroxy-2-(9Z,12Z,15Z-octadecatrienoyl)-sn-glycero-2-phosphocholine	[M+FA-H]-	C26H50NO7P	LSUXCWJOIAWGOU-FTJOPAKQSA-N	91.3			Lipids and lipid-like molecules	Glycerophospholipids	Glycerophosphocholines					Nodiff
MN20618.neg	2530242.28150057	49160457.3393279	19.4291502038189	4.28015089629712	0.150735786234502	0.58550671432106	258698.045065057	5503191.36133493	1862503.90844817	1435492.72409119	1676208.12812876	4445359.52193531	5521698.13013914	858326.455647591	3439276.46734365	158594797.268066	1542504.71143295	125006141.003338	1.24132947482726	1.205	565.045	Uridine 5'-diphospho-D-glucose	[M-H]-	C15H24N2O17P2	HSCJRCZFDFQWRP-JZMIEXBBSA-N	80.3			Nucleosides, nucleotides, and analogues	Pyrimidine nucleotides	Pyrimidine nucleotide sugars					Nodiff
MN20619.neg	196972437.007982	308831899.517459	1.56789398663399	0.64882801472864	0.156434616584191	0.592270183824528	231268521.809469	139329298.599666	102443807.359141	128862761.049521	106995593.11858	472934640.111518	465076185.614935	101766033.845542	446803880.928617	258461553.286283	334499200.180143	246384543.249233	1.12183722036079	0.861	565.045	Uridine 5'-diphosphogalactose	[M-H]-	C15H24N2O17P2	HSCJRCZFDFQWRP-ABVWGUQPSA-N	75.9	HMDB0000302	C00052	Nucleosides, nucleotides, and analogues	Pyrimidine nucleotides	Pyrimidine nucleotide sugars				#2956-16-3	Nodiff
MN20768.neg	9869419.98418403	6116015.56625972	0.619693515531893	-0.690373	0.0326589279905705	0.432963544691512	8524692.88986413	16874733.1936276	9384636.05319088	5891620.60524726	9470994.07319179	9069843.0899825	7787382.09747012	5520575.4118181	6633600.38782699	3412485.07960831	7870317.56981395	5471732.85102084	1.66806547515927	5.714	569.27	Pipercyclobutanamide A	[M-H]-	C34H38N2O6	MWYIPUPDBMGRSR-SEVNPDDISA-N	72.2	HMDB0036360		Organoheterocyclic compounds	Benzodioxoles						Down
MN2083.neg	11681051.174372	10099583.8629736	0.864612585991566	-0.209874	0.163854694397585	0.598459262719318	10861559.7225128	15764067.7578701	10750891.3788057	10021520.7939593	10566699.4747507	12121567.9183333	8355606.5251554	10257819.1846277	10355033.915209	8012079.27238988	11099977.4484436	12516986.8320159	1.13982078985971	0.657	114.03	1-Isothiocyanatobutane	[M-H]-	C5H9NS	LIMQQADUEULBSO-UHFFFAOYSA-N	77.7	HMDB0031328		Organosulfur compounds	Isothiocyanates					#592-82-5	Nodiff
MN2117.neg	5721675.84422984	4998782.56901383	0.873657072700995	-0.194861	0.0653958331828297	0.478978456093239	5445091.65000623	5983792.60082968	5876059.11555653	5891253.44069159	5618450.05501756	5515408.20327744	5014994.40513314	6141284.26709052	5566717.07555347	4403505.56835923	4089521.84566517	4776672.25228147	1.57515278951337	0.511	114.988	2-Thiohydantoin	[M-H]-	C3H4N2OS	UGWULZWUXSCWPX-UHFFFAOYSA-N	71.4	HMDB0245322		Organic acids and derivatives	Carboxylic acids and derivatives	Amino acids, peptides, and analogues					Nodiff
MN2120.neg	69282619.732732	70027850.5848124	1.01075638962492	0.0154353238184098	0.901903659839357	0.965634128825288	118902104.927559	42934213.9153371	41832119.9912289	73093777.1023395	85472686.7518702	53460815.7080574	84127570.7358724	55748266.758545	42340605.4679594	46607999.8744975	96934179.2442696	94408481.4277304	0.165011529387774	1.062	115.003	Fumaric acid	[M-H]-	C4H4O4	VZCYOOQTPOCHFL-UHFFFAOYSA-N	93	HMDB0000134	C00122	Organic acids and derivatives	Carboxylic acids and derivatives	Dicarboxylic acids and derivatives				#110-17-8	Nodiff
MN2123.neg	14647892.9577661	9714201.35038358	0.663180798657682	-0.592526	0.122274099303136	0.552068470800913	15306427.5066095	14571546.1485898	10646526.2807486	21657339.1771253	17547172.5576636	8158346.07585995	13747726.6654314	14368285.2804003	4905080.56572748	3385278.64656443	13968197.9327387	7910639.01143914	1.26766237628612	1.863	115.04	alpha-ketoadipic acid	[M-H]-	C6H8O5	FGSBNBBHOZHUBO-UHFFFAOYSA-N	93.2	HMDB0000225	C00322	Organic acids and derivatives	Keto acids and derivatives	Medium-chain keto acids and derivatives	Organic acids	Carboxylic acids	2-Oxocarboxylic acids	#3184-35-8	Nodiff
MN21582.neg	12014184.7867706	10845773.1000288	0.90274731848403	-0.147606	0.335239919391313	0.713535081959725	9837418.79758487	10669959.1228642	11792000.4848695	14221892.6245484	15005832.3966106	10558005.2941462	9046734.46175672	9383176.67140655	14811464.4292884	9419581.12416681	10764060.1654214	11649621.748133	0.849456752322412	5.336	594.393	Jurubine	[M-H]-	C33H57NO8	YEWUMIMAJWFDQG-GJCQDAQXSA-N	71.6	HMDB0034194		Lipids and lipid-like molecules	Steroids and steroid derivatives	Steroidal glycosides				#14256-61-2	Nodiff
MN21598.neg	2578248.62906126	2172499.19288094	0.842625947084067	-0.247036	0.259991665503427	0.663186363516055	1960243.28608355	2526818.16400996	3435700.72303126	1815891.75503544	2662491.23201094	3068346.61419642	1958245.56028902	1560917.8413695	1756151.47612848	3295451.97578679	2392781.41720647	2071446.8865054	0.966365421298614	1.01	595.139	2-(3,4-Dihydroxyphenyl)-5,7-dihydroxy-4-oxo-4H-chromen-3-yl 6-O--D-xylopyranosyl--D-glucopyranoside	[M-H]-	C26H28O16		78										Nodiff
MN21609.neg	1251314056.34169	2125097755.4338	1.69829288232139	0.764085283057957	0.207224237077134	0.62955331824363	1551548077.75545	1060868404.93699	619424197.613341	2144993224.39438	1331011876.82115	800038556.528841	3754600724.56695	1478746418.33289	2781150247.38171	1678770592.34718	545280634.209563	2512037915.76449	1.09965485959211	6.138	595.285	(2S)-2-Hydroxy-3-[(hydroxy{[(1S,2R,3R,4S,5S,6R)-2,3,4,5,6-pentahydroxycyclohexyl]oxy}phosphoryl)oxy]propyl (9Z,12Z)-9,12-octadecadienoate	[M-H]-	C27H49O12P		83.8										Nodiff
MN21959.neg	396696436.993611	503260326.464002	1.26862829996153	0.343269430602646	0.316785962093152	0.701920097685672	418579094.942045	282979531.665065	388226024.224389	448851547.938621	415505361.363289	426037061.828258	756048221.266934	304965497.983283	636121376.333764	366979705.726718	619848007.571409	335599149.901906	0.813599115619488	0.871	606.071	Uridine-5'-diphospho-N-acetylglucosamine sodium salt	[M-H]-	C17H27N3O17P2	LFTYTUAZOPRMMI-CFRASDGPSA-N	74.3			Nucleosides, nucleotides, and analogues	Pyrimidine nucleotides	Pyrimidine nucleotide sugars					Nodiff
MN2205.neg	563519909.795969	459532918.082656	0.815468823894861	-0.294298	0.157308612299911	0.593451267441865	420931818.197428	654530457.538115	597990140.907244	553176026.592062	484920255.612533	669570759.928429	582883988.437468	490626825.101416	583002987.36415	461993499.691215	379372745.230295	259317462.671394	1.27293667639702	1.076	117.019	Succinic acid	[M-H]-	C4H6O4	KDYFGRWQOYBRFD-UHFFFAOYAC	96.7	HMDB0000254	C00042	Organic acids and derivatives	Carboxylic acids and derivatives	Dicarboxylic acids and derivatives	Organic acids	Carboxylic acids	Dicarboxylic acids	#110-15-6	Nodiff
MN2211.neg	2993090.22304059	3582248.70058582	1.1968395316018	0.259229733332819	0.854350855193961	0.950410845890974	2222007.63535355	2951310.03783828	2558050.36747714	4546331.09172471	3395987.92152886	2284854.28432103	8037856.72480845	3277009.8481829	1656089.45642731	1655004.30162908	4226662.4386441	2640869.43382309	0.164264740362181	2.921	117.055	Methyl 3-hydroxybutyrate	[M-H]-	C5H10O3	LDLDJEAVRNAEBW-SCSAIBSYSA-N	93.3	HMDB0041603		Organic acids and derivatives	Hydroxy acids and derivatives	Beta hydroxy acids and derivatives				#1487-49-6	Nodiff
MN22388.neg	5883867.78130823	5757343.03854278	0.978496331415298	-0.0313617	0.58150037928116	0.844484123755775	4525525.93098684	4701602.68091769	8638611.44870627	7424947.29317546	4773842.64806236	5238676.68600078	3199263.73223851	8079898.79679427	2533441.86748105	3393609.96305774	4648819.80862859	12689024.0630565	0.413272164654878	4.026	619.206	[2-{3-[(1-Benzoyl-4-piperidinyl)(methyl)carbamoyl]-2-naphthyl}-1-(1-naphthyl)-2-oxoethyl]phosphonic acid	[M-H]-	C36H33N2O6P		77.5										Nodiff
MN2247.neg	38467583.3201572	37130953.8617401	0.965253095124467	-0.0510208	0.826973912891394	0.941200098300042	33957119.9901598	30338456.0664701	33007309.9870993	54509105.5943266	44417689.2887656	34575818.994122	39054474.3326968	43906985.250215	37108723.2428925	28476715.5502607	31492146.4404203	42746678.3539553	0.182701076989768	0.607	118.05	(S)-(-)-4-Amino-2-hydroxybutyric acid	[M-H]-	C4H9NO3	IVUOMFWNDGNLBJ-VKHMYHEASA-N	96.4			Organic acids and derivatives	Carboxylic acids and derivatives	Amino acids, peptides, and analogues					Nodiff
MN2332.neg	5125685.41213024	7973878.42512904	1.5556706633338	0.637536673007587	0.146308008363604	0.58011284100979	11913201.9753764	6624997.36871077	2772255.60842578	5322627.08128812	1871502.57820643	2249527.86077393	9580577.58668403	8708699.91749762	5156243.66956869	3042447.65429948	10744496.1271666	10610805.5955578	1.27517139349209	1.269	120.012	L-Cysteine	[M-H]-	C3H7NO2S	XUJNEKJLAYXESH-REOHCLBHSA-N	83.5	HMDB0000574	C00097	Organic acids and derivatives	Carboxylic acids and derivatives	Amino acids, peptides, and analogues	Peptides	Amino acids	Common amino acids	#52-90-4	Nodiff
MN23468.neg	3671030.96554904	2622648.40459405	0.714417401870596	-0.485161	0.256745157919623	0.661833510297079	5510297.8536073	5213702.63606846	1796714.53112159	4231225.16146617	1953351.34972263	3320894.2613081	5095631.57151452	1456390.71410463	965359.134356775	90125.2329645159	4552877.75354546	3575506.02107841	0.967309840034456	3.547	655.412	Peramivir	[M-H]-	C15H28N4O4	XRQDFNLINLXZLB-CKIKVBCHSA-N	73.7			Organic acids and derivatives	Carboxylic acids and derivatives	Amino acids, peptides, and analogues					Nodiff
MN2378.neg	2790262.69028479	2662836.04157291	0.954331665919643	-0.0674374	0.477438682013097	0.79008621940974	2755648.65518428	2910643.70928952	2620659.04094729	3093450.46218971	2798896.81736709	2562277.45673087	2938514.87798754	3277116.29022434	2634043.49827379	2044129.24326066	2292021.09458318	2791191.24510797	0.593951374712038	3.661	121.029	Benzoic acid	[M-H]-	C7H6O2	WPYMKLBDIGXBTP-UHFFFAOYSA-N	86.5	HMDB0001870	C00180	Benzenoids	Benzene and substituted derivatives	Benzoic acids and derivatives				#65-85-0	Nodiff
MN23847.neg	1193528.76676941	3093227.0349175	2.59166525436175	1.37387938833847	0.0877505785136347	0.50147108044012	13064.7168663306	1888305.9259415	102903.464503049	1681542.44206579	1432732.53824861	2042623.51299117	4244842.35922041	2563113.22669362	4244821.96659799	3141169.26203377	2043809.5406836	2321605.85427564	1.40962048492067	3.818	669.205	Citbismine B	[M-H]-	C36H34N2O11	VNOSLNLEVFTHKG-UHFFFAOYSA-N	78.6	HMDB0041434		Organoheterocyclic compounds	Quinolines and derivatives	Benzoquinolines				#169055-77-0	Nodiff
MN2411.neg	515287038.492306	465840387.329605	0.90404056871413	-0.145541	0.85546457745423	0.950779119025245	1429426260.39433	47430831.1506714	170204682.469306	365084781.107171	609068392.057329	470507283.77503	905137655.694474	33068642.1920262	159714585.889506	232224077.192414	943680086.004604	521217277.004603	0.139186995761554	1.77	122.024	Isonicotinic acid	[M-H]-	C6H5NO2	TWBYWOBDOCUKOW-UHFFFAOYSA-N	93.1	HMDB0060665	C07446	Organoheterocyclic compounds	Pyridines and derivatives	Pyridinecarboxylic acids and derivatives				#55-22-1	Nodiff
MN2413.neg	10630866.8296549	11423280.6792026	1.07453896866972	0.103717803740217	0.60231227638801	0.854741068097553	17627393.1601368	6361552.36651902	7632952.17849477	9849538.48052035	14014544.7155971	8299220.07666165	13758010.0413436	6883629.04772581	10039452.711661	10074794.7850992	14439185.4400639	13344612.0493219	0.496157895515334	1.111	122.024	(2E)-2-(Hydroxyimino)-4-[methyl(nitroso)amino]-1-(3-pyridinyl)-1-butanone	[M-H]-	C10H12N4O3		92.8										Nodiff
MN24310.neg	10340673.4261143	9518746.10312801	0.920515106790766	-0.119487	0.489035204627296	0.795920411170721	12341096.5728373	10187667.3753735	11472676.5720801	9072251.53309795	11609690.796586	7360657.70671077	10551701.8157888	8342819.51249319	6347831.33696659	11224458.2949193	7409913.76018439	13235751.8984158	0.472334829599819	6.903	685.474	PA(20:1(11Z)/15:1(9Z))	[M-H]-	C38H71O8P	OSJLLXADDQYOQM-GDVOPVSPSA-N	83.1										Nodiff
MN2534.neg	3296202.29450796	1151315.2935407	0.349285386840181	-1.51752	0.833388774217507	0.94319510951676	9716644.15043579	809564.177768457	7341245.99216372	855345.885243655	87049.0003088775	967364.561127259	1589385.63987999	912000.780297351	818815.471919918	1756073.61103292	1180281.68407662	651334.574037424	0.132355028486371	0.659	125	Diethyl phosphate	[M-H]-	C4H11O4P	UCQFCFPECQILOL-UHFFFAOYSA-N	88.9	HMDB0012209	C06608	Organic acids and derivatives	Organic phosphoric acids and derivatives	Phosphate esters				#598-02-7	Nodiff
MN2570.neg	2847768.21099976	7204667.09938904	2.52993451909476	1.33910004491967	0.0870336665834482	0.50147108044012	3016729.11706738	3108040.83698195	5794765.15788624	2154389.74939943	78592.0792074419	2934092.32545613	7098781.95542271	7254061.49070991	9703038.05849124	8412221.12187138	2678735.63039102	8081164.33944798	1.48558721136296	0.909	126.003	Penem	[M-H]-	C5H5NOS	HHXMXAQDOUCLDN-UHFFFAOYSA-N	85	HMDB0256222		Organoheterocyclic compounds	Lactams	Beta lactams					Nodiff
MN2572.neg	3614518.64075393	3348290.2337958	0.926344713247185	-0.110379	0.580544547150679	0.844025799707365	4074604.41167181	2340926.34939362	4305327.70486457	3940813.52388189	3066749.0180314	3958690.83668027	2945484.8531679	3286432.22355485	4264974.87490142	3743792.66543798	3849824.92376625	1999231.86194641	0.54556457864197	1.404	126.03	2-Methyl-5-nitroimidazole	[M-H]-	C4H5N3O2	FFYTTYVSDVWNMY-UHFFFAOYSA-N	84.7	HMDB0245223		Organoheterocyclic compounds	Azoles	Imidazoles					Nodiff
MN2611.neg	27773299.2067183	42828991.5421512	1.54209232483949	0.624889141777448	0.119749354712056	0.548687617082287	20328087.9488557	37043089.3804508	31698649.6789993	39606874.5693259	20769888.3113298	17193205.3513484	28282553.8460964	52168468.8108614	56958018.4267952	60750655.8775982	18807276.1613723	40006976.1301834	1.29959554478482	0.739	127.039	()-Furaneol	[M-H]-	C6H8O3	INAXVXBDKKUCGI-VKHMYHEASA-N	92.3	HMDB0040594		Organoheterocyclic compounds	Dihydrofurans	Furanones					Nodiff
MN2617.neg	51995232.8899463	94864360.2933983	1.82448188075606	0.86748682334049	0.0450477521118373	0.446012689378656	56011913.7613865	68606011.8636279	78343927.9217123	44472723.4748652	36122483.0612432	28414337.2568426	80887942.4698902	71150624.1530541	204626855.371494	54570630.0231419	71061673.6825372	86888436.0602726	1.6002697205529	1.313	127.039	(+)-5-Hydroxymethyl-5-Methylfuran-2-One	[M-H]-	C6H8O3	YWBPYSCGWZUZTP-UHFFFAOYSA-N	93.8			Organoheterocyclic compounds	Dihydrofurans	Furanones					Up
MN2618.neg	21818327.6476423	5117988.18006066	0.234572890402703	-2.09189	0.403146100053926	0.75352225457004	106092649.472028	5857463.69041581	3684476.17158266	5358335.95788927	5404080.43603001	4512960.15790826	4758051.77343361	4853732.35188897	4928655.07502651	5020902.74209524	6200444.72728441	4946142.41063523	0.680365984849839	0.619	127.039	Aceglutamide	[M-H]-	C7H12N2O4	KSMRODHGGIIXDV-YFKPBYRVSA-N	86.3	HMDB0006029		Organic acids and derivatives	Carboxylic acids and derivatives	Amino acids, peptides, and analogues				#2490-97-3	Nodiff
MN2620.neg	10344496.951222	15998667.7579453	1.54658731433581	0.629088284706434	0.450720968802358	0.777773990653497	12677725.3609903	6973457.78429122	28309532.0066272	2965750.71751514	4873636.12558153	6266879.71232632	20294532.1319498	30372349.6527249	29238566.2648993	7835420.76319982	4321006.56714386	3930131.16775423	0.644013245049449	5.775	127.039	2-Oxo-4E-hexenoic acid	[M-H]-	C6H8O3	XGNKMQBCAVIQOR-NSCUHMNNSA-N	87			Organic acids and derivatives	Keto acids and derivatives	Medium-chain keto acids and derivatives					Nodiff
MN2656.neg	90010593.2392944	98380043.8438974	1.09298295126611	0.128270897518817	0.463184414275684	0.783802996306029	146267231.460239	91284860.155749	44530923.1261776	79165541.5539722	80704950.3511507	98110052.7884778	83865612.8301267	100493720.036976	84116258.3962973	133358117.252704	87720710.7297027	100725843.817578	0.660633650263881	0.943	128.035	gamma-Glutamylleucine	[M-2H]2-	C11H20N2O5	MYFMARDICOWMQP-YUMQZZPRSA-N	93.3	HMDB0011171		Organic acids and derivatives	Carboxylic acids and derivatives	Amino acids, peptides, and analogues				#2566-39-4	Nodiff
MN2659.neg	17383539.1585377	19319053.4336213	1.11134178474428	0.152302574894983	0.44820912970423	0.776117230244042	19805501.0691825	18941959.5152771	15746829.5950011	18373453.8579901	14351666.033454	17081824.8803212	12021808.340658	18190386.0028985	24777747.4898222	20734703.1041636	20180374.7623137	20009300.9018718	0.65524452056888	7.416	128.035	Pyroglutamic acid	[M-H]-	C5H7NO3	ODHCTXKNWHHXJC-VKHMYHEASA-N	89.2	HMDB0000267	C01879	Organic acids and derivatives	Carboxylic acids and derivatives	Amino acids, peptides, and analogues	Peptides	Amino acids	Other amino acids	#98-79-3	Nodiff
MN2688.neg	113176074.073212	124109939.436262	1.09660933596245	0.133049661156064	0.264193194849921	0.664701512909017	98625946.0001712	95102456.2730709	131371817.875081	120877237.278762	102820576.817564	130258410.194624	124005193.867342	108706654.575677	140921594.394916	147050675.226033	114090326.489589	109885192.064017	0.879630891877739	0.574	128.959	Chlorodifluoroacetic acid	[M-H]-	C2HClF2O2	OAWAZQITIZDJRB-UHFFFAOYSA-N	75.6	HMDB0250111		Organic acids and derivatives	Carboxylic acids and derivatives	Alpha-halocarboxylic acids and derivatives					Nodiff
MN2697.neg	4.71261e+07	27935928.4986379	0.592791552795524	-0.754403	0.0221513456937663	0.418666320889939	39860816.3490079	66989058.0027312	52205851.0146605	52620841.8875562	44499585.1934608	26580189.4764434	19552365.8462402	50881592.9772841	18790863.024576	20120640.6685067	30075836.8637305	28194271.6114896	1.71489157210847	1.132	129.019	3-deoxy-D-glycero-beta-D-galacto-nonulosonic acid	[M-H]-	C9H16O9	CLRLHXKNIYJWAW-UHFFFAOYSA-N	87.7			Organic oxygen compounds	Organooxygen compounds	Carbohydrates and carbohydrate conjugates					Down
MN2701.neg	34727170.8426539	34898030.6889408	1.00492006236445	0.00708074496925441	0.750822942925328	0.913405930566395	20124541.2054167	23127904.3566457	75124873.7340576	37504959.1485548	23973650.4513733	28507096.1598753	37844243.8642771	42817627.1513563	4.39411e+07	20288914.8290477	39471206.4610401	25025135.9280234	0.24484846799764	3.671	129.055	2-Hydroxyethyl methacrylate	[M-H]-	C6H10O3	WOBHKFSMXKNTIM-UHFFFAOYSA-N	83.5	HMDB0245159	C14530	Organic acids and derivatives	Carboxylic acids and derivatives	Carboxylic acid derivatives				#868-77-9	Nodiff
MN2702.neg	211517987.661318	125686726.557374	0.594212945891975	-0.750948	0.00300338842446534	0.330918606591916	218397004.580308	248843145.697444	231804980.468082	158751619.631222	155398116.91974	255913058.671111	96151893.8236606	87526749.857164	131348089.748748	162720971.595878	148218470.990522	128154183.328272	2.08985255006615	3.183	129.055	4-Acetylbutyrate	[M-H]-	C6H10O3	MGTZCLMLSSAXLD-UHFFFAOYSA-N	92.5	HMDB0061881	C02129	Lipids and lipid-like molecules	Fatty Acyls	Fatty acids and conjugates	Lipids	FA Fatty acyls	FA01 Fatty Acids and Conjugates	#3128-06-1	Down
MN27203.neg	49484820.0375262	47332748.4433846	0.956510469422549	-0.0641473	0.812409186213964	0.936962778762099	42743271.7908011	31694377.2842811	58420220.6521425	57683342.2159301	52166901.7846542	54200806.4973483	53292392.0838808	47167614.8755741	47060181.6703538	43175284.1843426	46587404.0370525	46713613.8091035	0.243128815796971	3.167	784.146	Flavin adenine dinucleotide (FAD)	[M-H]-	C27H33N9O15P2	VWWQXMAJTJZDQX-UYBVJOGSSA-N	81.6			Nucleosides, nucleotides, and analogues	Flavin nucleotides						Nodiff
MN2733.neg	2669694.36206112	1830215.69156365	0.685552517761114	-0.544661	0.227994329945766	0.643338800634312	1483099.72516412	1853996.88788202	2341865.89649845	4831667.51382637	3978312.95126777	1529223.19772797	3184425.08578182	1688728.43571371	847111.082735093	1711254.30743087	998844.939770385	2550930.29795002	0.964689481202257	7.635	129.936	Creatine	[M-H]-	C4H9N3O2	CVSVTCORWBXHQV-UHFFFAOYSA-N	76.3	HMDB0000064	C00300	Organic acids and derivatives	Carboxylic acids and derivatives	Amino acids, peptides, and analogues				#57-00-1	Nodiff
MN2736.neg	3318630.42506383	2374906.19965083	0.715628405535741	-0.482717	0.179237093121284	0.607923781230062	2402656.87935619	1568825.26853255	4323706.86196519	3020885.54943384	4215379.20805251	4380328.78304269	3249446.92676456	2106388.07072827	1657525.64151978	1415219.06669219	2798750.85450071	3022106.63769944	1.12770803340225	1.066	130.05	5-Amino-2-oxopentanoic acid	[M-H]-	C5H9NO3	BWHGMFYTDQEALD-UHFFFAOYSA-N	76.2	HMDB0006272	C01110	Organic acids and derivatives	Keto acids and derivatives	Short-chain keto acids and derivatives	Lipids	FA Fatty acyls	FA01 Fatty Acids and Conjugates		Nodiff
MN2740.neg	25931762.8339316	26162071.673859	1.00888134144225	0.0127565033050276	0.950025547956911	0.983587860946352	17254403.8422815	40759078.9371673	19407933.6890422	26088180.4652344	29741099.0830738	22339880.9867903	19691659.919692	27869113.1713825	16958411.1101749	40730415.4077708	25191787.1955748	26531043.2385593	0.0578678499997019	1.125	130.087	beta-alanine betaine	[M-H]-	C6H13NO2	ACZVSMNFVFBOTM-UHFFFAOYSA-N	90.4	HMDB0304538	C08263	Organic nitrogen compounds	Organonitrogen compounds	Quaternary ammonium salts				#6458-06-6	Nodiff
MN2775.neg	11676355.6635936	10076363.2114412	0.862971589916437	-0.212615	0.0599870264822861	0.467670842307348	11576701.5177919	11986218.2518416	12110195.5564578	12061204.7430126	11495135.5566039	10828678.3558538	10407915.6707492	12708367.7362993	10947340.9737872	9065165.55370852	8133579.94089879	9195809.39320396	1.59436995766363	0.512	130.983	Oxaloacetic acid	[M-H]-	C4H4O5	KHPXUQMNIQBQEV-UHFFFAOYSA-N	78.5	HMDB0000223	C00036	Organic acids and derivatives	Keto acids and derivatives	Short-chain keto acids and derivatives	Organic acids	Carboxylic acids	2-Oxocarboxylic acids	#328-42-7	Nodiff
MN2780.neg	8591482.51899841	8319459.69255472	0.96833808066976	-0.0464173	0.980394226071508	0.992854052693429	10927457.7166276	5259903.0820604	10667127.3338226	7566555.01941362	5293074.94797707	11834777.0140892	10433993.7970155	6149972.41877968	7136802.3391235	7832172.52970171	11524887.8685252	6838929.20218275	0.03812411465145	1.498	131.034	O-glutaroyl-L-carnitine	[M-H]-	C12H21NO6	NXJAXUYOQLTISD-SECBINFHSA-N	94.8	HMDB0013130		Lipids and lipid-like molecules	Fatty Acyls	Fatty acid esters				#102636-82-8	Nodiff
MN2782.neg	5.45123e+06	5882017.79959949	1.07902651013303	0.109730310208343	0.979727687951555	0.992854052693429	6367973.88883404	4649511.73531851	4549767.35970849	4804801.5737727	7200704.58188362	5134599.26750262	12173130.5399629	5127700.95655654	4915102.62278912	3543681.28858273	4562796.22947603	4969695.16022961	0.033665256763973	3.635	131.071	2-Hydroxycaproic acid	[M-H]-	C6H12O3	NYHNVHGFPZAZGA-UHFFFAOYSA-N	93.1	HMDB0001624		Lipids and lipid-like molecules	Fatty Acyls	Fatty acids and conjugates				#6064-63-7	Nodiff
MN2783.neg	5913991.11866017	5002974.46947328	0.845955695416519	-0.241346	0.519678468630957	0.811655575181649	3633792.05196899	3774295.25694481	6971535.95026356	3559598.83912234	7684137.36005208	9860587.25360924	5682573.67523031	3192737.40941616	4699696.47077173	9756040.74806594	3664449.58239824	3022348.9309573	0.619669490441345	3.435	131.071	6-Hydroxyhexanoic acid	[M-H]-	C6H12O3	IWHLYPDWHHPVAA-UHFFFAOYSA-N	92.3	HMDB0012843	C06103	Organic acids and derivatives	Hydroxy acids and derivatives	Medium-chain hydroxy acids and derivatives	Lipids	FA Fatty acyls	FA01 Fatty Acids and Conjugates	#1191-25-9	Nodiff
MN2784.neg	23582592.566782	24517842.1309772	1.0396584710331	0.0561096792626303	0.349507483200141	0.723346166591226	23615301.1142306	24037430.779259	22518973.5835089	23669126.2249168	24639722.0548942	23015001.6438824	24049248.5551624	25639372.4372972	23298245.2260839	21478369.5013334	25523212.6915153	27118604.3744711	0.857317671719168	0.559	131.082	Ornithine	[M-H]-	C5H12N2O2	AHLPHDHHMVZTML-SCSAIBSYSA-N	86	HMDB0000214	C01602	Organic acids and derivatives	Carboxylic acids and derivatives	Amino acids, peptides, and analogues				#70-26-8	Nodiff
MN2819.neg	50135336.0888051	16844700.6864729	0.335984596904582	-1.57353	0.00652877541122476	0.374047384363612	25098628.7100123	97110747.0959448	19743339.9312045	52617177.1153183	48064436.5466607	58177687.1336902	12301408.2940344	24849785.8823519	13850230.7374831	19043079.6178027	20694951.4232987	10328748.1638668	2.07640007560196	0.606	132.03	L-Aspartate	[M-H]-	C4H7NO4	CKLJMWTZIZZHCS-REOHCLBHSA-N	95.3	HMDB0000191	C00049	Organic acids and derivatives	Carboxylic acids and derivatives	Amino acids, peptides, and analogues	Peptides; Hormones and transmitters	Amino acids; Neurotransmitters	Common amino acids; Amino acids	#56-84-8	Down
MN28499.neg	17694456.903742	14045119.0715108	0.793758132725769	-0.333229	0.453324601625436	0.779577214847362	21933287.1258895	20827456.1994638	21936310.5055333	19562878.5741523	6179930.65868497	15726878.3587282	10957380.9710059	16151508.0403964	11065992.4196763	11631608.9667702	20312928.8741722	14151295.1570441	0.616736243472354	7.292	833.514	PI(16:1(9Z)/18:1(11Z))	[M-H]-	C43H79O13P	KUIWITMEUHJWDB-UHFFFAOYSA-N	76.5	HMDB0009800		Lipids and lipid-like molecules	Glycerophospholipids	Glycerophosphoinositols					Nodiff
MN2862.neg	16037315.6401318	19841018.6576121	1.23717828487219	0.307053416375131	0.349976408160994	0.723346166591226	25538306.6916704	15138829.0095103	10741040.9119676	20178637.7454717	21195124.5998873	3431954.88228326	23975360.9677912	19172340.735697	12392886.4338295	11957855.1973725	24918055.5414665	26629613.0695159	0.898735348927849	1.165	133.014	L-Malic acid	[M-H]-	C4H6O5	BJEPYKJPYRNKOW-REOHCLBHSA-N	91	HMDB0000156	C00149	Organic acids and derivatives	Hydroxy acids and derivatives	Beta hydroxy acids and derivatives	Organic acids	Carboxylic acids	Hydroxycarboxylic acids	#97-67-6	Nodiff
MN2866.neg	2544253.49187531	12603790.2951863	4.95382647029261	2.30854333268741	0.722600396575597	0.903356315690762	24298.2513179221	67882.9217286668	142869.428072425	122876.629102736	148818.543017996	14758775.1780121	74986522.6713125	124729.26705325	42049.7597947111	125171.935538752	159352.712464684	184915.424953969	0.260630829237648	0.873	133.05	2,3-Dihydroxy-3-methylbutanoic acid	[M-H]-	C5H10O4	JTEYKUFKXGDTEU-UHFFFAOYSA-N	89.8			Lipids and lipid-like molecules	Fatty Acyls	Fatty acids and conjugates					Nodiff
MN2867.neg	5491318.50148022	5695668.59822235	1.03721330254056	0.0527126143757917	0.672742009516651	0.885350166789086	6181323.10170662	2445556.56654679	4674427.4626135	7263390.46667846	3339292.0561778	9043921.35515812	16461521.821517	2550791.0247558	2965009.27529642	1667001.78651168	5981875.54383616	4547812.13741705	0.376316367196735	1.123	133.05	(R)-2,3-Dihydroxy-isovalerate	[M-H]-	C5H10O4	JTEYKUFKXGDTEU-VKHMYHEASA-N	93.2	HMDB0012141	C04272	Lipids and lipid-like molecules	Fatty Acyls	Fatty acids and conjugates	Lipids	FA Fatty acyls	FA01 Fatty Acids and Conjugates	#19451-56-0	Nodiff
MN2869.neg	11361497.5161838	778363.062148646	0.0685088441061503	-3.86757	0.00553203917981962	0.374047384363612	4736134.34103633	3585453.77218818	4668021.6697694	4569434.88102001	1354018.25377833	49255922.1793103	772268.251158701	1789518.42029117	647770.961612276	254111.523509964	559911.53630056	646597.680019208	2.10613582931369	3.976	133.102	(3E,5E)-2,6-Dimethyl-1,3,5,7-octatetraene	[M-H]-	C10H14	HPZWSJQQCJZBBG-LQPGMRSMSA-N	86.1	HMDB0061787		Hydrocarbons	Unsaturated hydrocarbons	Olefins					Down
MN2898.neg	60300228.7421701	52721746.9784985	0.874320845513282	-0.193765	0.153712887182599	0.587229574631654	80331875.9562302	61754352.2758577	52707180.064692	62375832.9924247	55688799.2850928	48943331.8787233	52742843.8053403	57623916.4050789	48427881.113936	48794649.9374496	55970731.3851376	52770459.2240485	1.14642733590364	0.686	134.046	N-(2-Phenylethyl)-7H-purin-6-amine	[M-H]-	C13H13N5	GPGPFPKQCMKMDY-UHFFFAOYSA-N	93.4			Organoheterocyclic compounds	Imidazopyrimidines	Purines and purine derivatives					Nodiff
MN2899.neg	127462972.560517	104967972.376841	0.823517373463136	-0.280129	0.240955341222794	0.651202609587974	127105537.85871	129328750.692022	108437554.814502	140535685.349367	128910892.274147	130459414.374355	36060091.7282383	119689585.95117	139758170.357736	103570772.430872	102463264.41462	128265949.378409	1.04299344516262	0.986	134.047	2-Aminopurine	[M-H]-	C5H5N5	MWBWWFOAEOYUST-UHFFFAOYSA-N	92.2	HMDB0245025		Organoheterocyclic compounds	Imidazopyrimidines	Purines and purine derivatives					Nodiff
MN2904.neg	31778.9347499313	77486.7043384203	2.43830401957032	1.28587801938775	0.0439356063399256	0.446012689378656	23228.1607329063	34739.6243031673	8349.52769598217	39287.3135741238	53220.8079073869	31848.1742860213	24806.5392763025	65832.4935862936	61923.9559433481	185185.331309095	59966.8991680034	67205.0067474792	1.55617582943236	3.985	134.06	3-hydroxy-3-methyloxindole	[M-H]-	C9H9NO2	XCHBYBKNFIOSBB-UHFFFAOYSA-N	86.1	HMDB0004186	C05834	Organoheterocyclic compounds	Indoles and derivatives	Indolines				#3040-34-4	Up
MN2962.neg	24481397.2207889	26608817.2227384	1.08689945197012	0.120218484198199	0.420968362708073	0.762570429648084	29638869.6470433	14092917.6073544	25542667.6491092	24820020.4434542	19482180.4271063	33311727.5506663	27525756.7265834	22796283.5880216	30256374.9786993	29377385.0207762	25000953.3178786	24696149.7044715	0.676411547972977	0.651	135.029	threonic acid	[M-H]-	C4H8O5	JPIJQSOTBSSVTP-STHAYSLISA-N	90.1	HMDB0000943	C01620	Organic oxygen compounds	Organooxygen compounds	Carbohydrates and carbohydrate conjugates				#7306-96-9	Nodiff
MN3053.neg	2871933.6879862	2749535.48895739	0.95738125864785	-0.0628345	0.667808644630503	0.884177715071219	3020575.35361273	2689121.67598089	2704544.04679259	2907953.10431432	3815680.51770784	2093727.42950886	2424935.13107014	2303575.06537173	3013237.56374629	1848452.3450834	2672113.73389836	4234899.09457445	0.305553131543255	3.967	137.024	violaceol i	[M-H]-	C14H14O5	YRZXKRQRZJMBFT-UHFFFAOYSA-N	91.3			Benzenoids	Benzene and substituted derivatives	Diphenylethers					Nodiff
MN3055.neg	7738778.40575188	8954080.42341932	1.15704055006461	0.210439426547377	0.281299379037755	0.677806990487147	9039111.12058675	6589907.17932533	7644403.27551575	7901142.93638403	8474777.74356657	6783328.17913287	6948018.64177192	7041735.10535477	11106722.0429388	11617805.3477791	7199431.03038363	9810770.37228767	0.958847601278488	3.28	137.024	Isopropyl 3-hydroxybenzoate	[M-H]-	C10H12O3	VANDBVAFPVUVNX-UHFFFAOYSA-N	92.6										Nodiff
MN3056.neg	2793763.87323026	2598437.71098532	0.930084942354452	-0.104566	0.45718394353571	0.781687480284249	3451821.5852541	2448027.83036779	2910345.30628911	3085762.9802939	2361546.47610202	2505079.06107464	2225592.62551728	2166870.71308502	3981308.68491698	2595137.79254865	2291855.36229764	2329861.08754634	0.643098288289237	3.334	137.024	Salicylic acid	[M-H]-	C7H6O3	YGSDEFSMJLZEOE-UHFFFAOYSA-N	85.7	HMDB0001895	C00805	Benzenoids	Benzene and substituted derivatives	Benzoic acids and derivatives				#69-72-7	Nodiff
MN3095.neg	5401765.90610315	4902658.4615587	0.907602911118281	-0.139867	0.34770223354172	0.723346166591226	6479679.79076374	5604215.29656553	4671982.17555142	5988306.24147597	5692277.16107735	3974134.77118489	5476100.68668069	5409803.59640029	5150440.57837847	3768420.68692249	4903329.23568219	4707855.98528806	0.754778315812287	4.218	138.019	2-Hydroxy-N-(4-methylphenyl)-5-nitrobenzamide	[M-H]-	C14H12N2O4	BTHWTFZOABTOKZ-UHFFFAOYSA-N	93.3										Nodiff
MN3096.neg	7755797.92535515	10561443.0152414	1.36174809051097	0.44545984418421	0.481270844889199	0.791881519005216	14648525.8728437	2753825.66517423	5146901.17914243	6492153.48431228	2048795.67356586	15444585.6770924	21023208.2568764	4915158.44750678	4971573.18808069	8972458.96166714	19968716.5157549	3517542.72156219	0.574974195422274	1.184	138.019	oxiniacic acid	[M-H]-	C6H5NO3	FJCFFCXMEXZEIM-UHFFFAOYSA-N	92.8										Nodiff
MN3129.neg	2118472.13356988	3222575.61668308	1.52117913925667	0.6051900597679	0.154157365772169	0.588312450248576	3462148.61959745	1264540.92714136	2416833.78673894	2609701.10424573	826465.207527503	2131143.15616829	2963007.63045563	4660027.42593114	5011991.97924351	1416715.75848426	2675563.9678133	2608146.93817063	1.18038285732128	4.053	139.076	2-Propyl-2,4-pentadienoic acid	[M-H]-	C8H12O2	UUILWXIBBZVJDU-FNORWQNLSA-N	82.8	HMDB0060682	C16656	Lipids and lipid-like molecules	Fatty Acyls	Fatty acids and conjugates	Lipids	FA Fatty acyls	FA01 Fatty Acids and Conjugates	#72010-18-5	Nodiff
MN3134.neg	607200	1652730.25738195	2.72188661598228	1.44460697060125	0.163680779067486	0.598159754791197	1416069.60829238	731136.410844177	703294.739485203	444275.944280432	9594.52206964489	338830.327240163	1861325.88479643	2830884.2202319	2702513.22364515	142123.470078333	952130.895226093	1427403.85031382	1.19478519635844	4.944	139.112	3-Nonen-5-one	[M-H]-	C9H16O	FRMKAKWKXLDSSR-FNORWQNLSA-N	90.7	HMDB0059828		Organic oxygen compounds	Organooxygen compounds	Carbonyl compounds					Nodiff
MN3220.neg	7053452.8913036	8567155.84867514	1.21460453209205	0.280487	0.793478509322169	0.928591200303756	4485447.85387537	5097222.19530918	7020219.60880166	7184596.31142898	5623770.26385583	12909461.1145506	6934804.06655051	1845846.15085538	12460245.8229396	12845820.8126199	6541453.34266474	10774764.8964207	0.198568148654119	2.802	141.055	2,2-Dimethylpentanedioic acid	[M-H]-	C7H12O4	BTUDGPVTCYNYLK-UHFFFAOYSA-N	88.5			Lipids and lipid-like molecules	Fatty Acyls	Fatty acids and conjugates					Nodiff
MN3222.neg	478892.662008819	279485.823761625	0.5836084908657	-0.776927	0.0376162736186633	0.4419786676769	293663.757318178	419670.158783661	468239.533231884	637533.146668751	631347.289099163	422902.086951279	338149.19287761	98661.0156289535	295201.799939852	418241.241501257	291087.612651001	235574.079971075	1.68206112436069	3.223	141.055	Homofureanol	[M-H]-	C7H10O3	GWCRPYGYVRXVLI-UHFFFAOYSA-N	87.5	HMDB0033736		Organoheterocyclic compounds	Dihydrofurans	Furanones				#27538-10-9	Down
MN323.neg	54758.9506233424	50383.5724703946	0.920097479897968	-0.120141	0.475576867889249	0.789209285872965	44297.7082895758	62372.5467997658	44440.3868809054	46930.4455144516	65311.8962581605	65200.7199971955	49498.2552560425	45605.4356394416	44959.2672667143	37910.5281212511	52840.8060021619	71487.1425367563	0.614995136558568	0.539	74.9934	Ethanethioic acid	[M-H]-	C2H4OS	DUYAAUVXQSMXQP-UHFFFAOYSA-N	85.3	HMDB0031188	C01857	Organic acids and derivatives	Carbothioic S-acids					#507-09-5	Nodiff
MN3281.neg	2260329.63477552	2500358.82243091	1.1061921163898	0.145601965403803	0.786138837110561	0.926480730335668	3284334.43917899	60855.4824323131	3458990.61476141	463343	2221019.87663892	4073434.23597387	3386207.20043031	3456570.65437506	62423.6175176451	3208047.68281339	2672182.90297316	2216720.87647591	0.260697966753739	1.236	142.05	6-Oxopiperidine-2-carboxylic acid	[M-H]-	C6H9NO3	FZXCPFJMYOQZCA-UHFFFAOYSA-N	90.4	HMDB0061705		Organic acids and derivatives	Carboxylic acids and derivatives	Amino acids, peptides, and analogues					Nodiff
MN3320.neg	6614243.25237768	9702641.65377943	1.46693148158582	0.55280148622268	0.0884104243660737	0.50147108044012	9613978.21846464	8763576.61330491	3451064.0055775	5974609.06396263	4188648.72867762	7693582.88427878	8656343.97145883	13146060.9193512	11698775.1075118	5124635.41466653	10117510.1738363	9472524.3358519	1.37214594862012	1.84	143.034	3-Methylglutaconic acid	[M-H]-	C6H8O4	WKRBKYFIJPGYQC-DUXPYHPUSA-N	93.3	HMDB0000522		Lipids and lipid-like molecules	Fatty Acyls	Fatty acids and conjugates				#5746-90-7	Nodiff
MN3375.neg	2389573.9978299	2727056.08230405	1.14123106661716	0.190590925642916	0.736444319903229	0.907697443493969	2372928.66812741	1568433.0052907	2129772.75444431	3026870.53850711	2467050.81550026	2772388.20510963	5186468.43242633	1807940.28980514	1827051.10586597	2.81597e+06	3008119.25093926	1716788.67597963	0.261647179972123	1.324	144.066	(S)-5-Amino-3-oxohexanoate	[M-H]-	C6H11NO3	FAASBXNEOGMQHS-BYPYZUCNSA-N	87.3	HMDB0012131	C03656	Organic acids and derivatives	Keto acids and derivatives	Medium-chain keto acids and derivatives	Lipids	FA Fatty acyls	FA01 Fatty Acids and Conjugates	#19355-90-9	Nodiff
MN3428.neg	54053567.6609357	29541058.2051204	0.546514494481177	-0.871668	0.068124033282024	0.479584430325438	31591825.8008263	23024888.014567	83321857.3423542	88732943.9626559	48893984.1567624	48755906.6884487	19903242.4810586	39170974.5787078	45386847.8435725	26077910.3353077	30719528.6050377	15987845.3870379	1.52360609321481	0.755	145.013	alpha-Ketoglutaric acid	[M-H]-	C5H6O5	KPGXRSRHYNQIFN-UHFFFAOYSA-N	92.8	HMDB0000208	C00026	Organic acids and derivatives	Keto acids and derivatives	Gamma-keto acids and derivatives	Organic acids	Carboxylic acids	2-Oxocarboxylic acids	#328-50-7	Nodiff
MN3431.neg	22387205.8753452	37190805.3645355	1.66125266241882	0.732271511649139	0.124576867238751	0.5527117777385	20885334.5946237	5403249.32996397	8231848.30251224	5464550.50010629	9426436.1255171	84911816.399348	34303694.781219	14193344.352982	74801624.8604579	59561386.5494243	26230512.9597374	14054268.6833922	1.20083610419786	2.911	145.05	Adipic acid	[M-H]-	C6H10O4	WNLRTRBMVRJNCN-UHFFFAOYAY	94.2	HMDB0000448	C06104	Lipids and lipid-like molecules	Fatty Acyls	Fatty acids and conjugates	Organic acids	Carboxylic acids	Dicarboxylic acids	#124-04-9	Nodiff
MN3432.neg	7322780.78890862	10518197.4743358	1.43636656313228	0.522423974319114	0.117008966747692	0.543734690072859	8315136.00149359	8165526.16988901	8660291.6178544	7530181.34130486	4584244.21639602	6681305.38651384	8142648.47716868	15033866.1265748	15540056.712807	5641003.14844824	9007658.83254199	9743951.54847394	1.30080331366884	1.766	145.05	2,2-Dimethylsuccinic acid	[M-H]-	C6H10O4	GOHPTLYPQCTZSE-UHFFFAOYSA-N	91.6	HMDB0002074		Lipids and lipid-like molecules	Fatty Acyls	Fatty acids and conjugates				#597-43-3	Nodiff
MN3438.neg	1589860.53617267	3292505.96526147	2.07094011729334	1.05028583760817	0.008974662336847	0.378209384421539	1287770.35815179	2286594.84686712	2049782.78069957	1605032.44553583	626636.719641623	1683346.06614007	4123383.46561326	3675395.44745323	4317073.8448174	2140144.81263469	2131513.09078847	3367525.13026178	1.95260043129548	3.484	145.05	3-(Hydroxymethyl)-5-oxopentanoic acid	[M-H]-	C6H10O4	RAZMGTPZOWFVRS-UHFFFAOYSA-N	89.3	HMDB0255410		Lipids and lipid-like molecules	Fatty Acyls	Fatty acids and conjugates					Up
MN3440.neg	228475775.368807	228011516.598335	0.997968017529552	-0.00293451	0.994594099103099	0.997796539855028	215460568.402837	259751596.108539	186437602.190217	239285816.469402	252363212.350373	217555856.691472	221871319.154975	216583872.230738	222496429.299282	238057479.650439	266242169.676819	202817829.577758	0.049408290007486	0.599	145.061	L-Glutamine	[M-H]-	C5H10N2O3	ZDXPYRJPNDTMRX-UHFFFAOYSA-N	94.9	HMDB0000641	C00064	Organic acids and derivatives	Carboxylic acids and derivatives	Amino acids, peptides, and analogues	Peptides	Amino acids	Common amino acids	#56-85-9	Nodiff
MN3483.neg	352802232.455495	321957742.307242	0.912572860059372	-0.131988	0.178308232193843	0.607923781230062	360756286.672948	330394462.192895	333755369.902678	382280172.361754	339965187.238337	369661916.364356	268693421.608934	307111723.442755	414028214.848795	318673693.302527	286395177.027043	336844223.613398	1.17943895882144	0.612	146.045	L-Glutamic acid	[M-H]-	C5H9NO4	WHUUTDBJXJRKMK-VKHMYHEASA-N	96.6	HMDB0000148	C00025	Organic acids and derivatives	Carboxylic acids and derivatives	Amino acids, peptides, and analogues	Peptides; Hormones and transmitters	Amino acids; Neurotransmitters	Common amino acids; Amino acids	#56-86-0	Nodiff
MN3528.neg	13802740.3891111	12429551.3959499	0.900513307180324	-0.15118	0.785009581635939	0.926121230701586	6393989.34068175	10076034.4037369	18995987.6697533	12389888.3165482	14229297.5836784	20731245.0202683	16344637.6611705	10319742.3156215	10405029.9747294	13825391.9749399	8728882.23227071	14953624.2169674	0.271429028831282	0.779	147.029	D--Hydroxyglutaric acid	[M-H]-	C5H8O5	HWXBTNAVRSUOJR-GSVOUGTGSA-N	95.7			Organic acids and derivatives	Hydroxy acids and derivatives	Short-chain hydroxy acids and derivatives					Nodiff
MN3533.neg	3980314.88923372	3140132.88671218	0.788915694887825	-0.342057	0.415715255478268	0.76024843513245	4091027.47400977	1692530.57701184	3.32713e+06	3943417.41323517	2314455.52721716	8513325.0399934	6853550.98133144	1493044.39876181	2009116.00387939	1544753.40934235	5077034.89745674	1863297.62950135	0.742937828805638	1.112	147.066	beta-tyvelose	[M-H]-	C6H12O4	KYPWIZMAJMNPMJ-UHFFFAOYSA-N	79.5	HMDB0249152		Organic oxygen compounds	Organooxygen compounds	Carbohydrates and carbohydrate conjugates					Nodiff
MN3534.neg	7137198.34305318	4932714.07945582	0.691127504429936	-0.532976	0.175558541060651	0.606870531652057	5576179.19489689	4001253.38882464	6924281.70541215	7657447.62400259	4841810.48944069	13822217.6557421	7419271.20613751	3650284.50218414	4077257.76217732	3287252.67816289	8308754.70214263	2853463.62593041	1.20053844094351	1.441	147.066	pantoic acid	[M-H]-	C6H12O4	OTOIIPJYVQJATP-BYPYZUCNSA-N	86.5	HMDB0240389	C00522	Lipids and lipid-like molecules	Fatty Acyls	Fatty acids and conjugates				#470-29-1	Nodiff
MN3580.neg	11108737.9983985	14654006.6000858	1.31914233661811	0.399600241051968	0.0925310735179366	0.509900140122326	12053338.2552577	9865986.28501057	11186586.7357388	10967065.147395	11726394.798835	10853056.768154	10756760.3074918	9206348.5816779	18563326.755016	15358298.8885062	15733242.686447	18306062.3813758	1.46179105513919	3.732	148.04	Dopaminechrome	[M-H]-	C8H7NO2	XDEURYRPQDIBSL-UHFFFAOYSA-N	93.1	HMDB0248311		Organoheterocyclic compounds	Indoles and derivatives	Indolines					Nodiff
MN3581.neg	13313075.429785	15957026.3205703	1.19859805532763	0.261347938313933	0.248623735648062	0.655374426939751	12369250.4790535	13268615.8470588	12995509.7287591	13183714.0644234	15448516.7208551	12612845.7385601	12570766.0530134	9911377.68158115	19034685.4966755	16569960.4560151	16374217.6334234	21281150.6027132	1.0260249444625	3.817	148.04	NAPQI	[M-H]-	C8H7NO2	URNSECGXFRDEDC-UHFFFAOYSA-N	92.2	HMDB0060946		Organic nitrogen compounds	Organonitrogen compounds	Imines					Nodiff
MN3664.neg	1799503.02005125	4135264.65969211	2.29800373415007	1.20038114229883	0.126510933900546	0.556125035114596	999158.181220877	2164832.99931185	3898734.85110637	2421641.96952384	93993.2392002753	1218656.8799443	2181805.15749278	4118183.6255759	5424474.83326927	9751823.27589965	1459564.28586851	1875736.78004657	1.28237324389171	1.684	150.055	3-[(3-Carboxypropanoyl)amino]-4-methylbenzoic acid	[M-H]-	C12H13NO5	QLUUIIDXMPFVCG-UHFFFAOYSA-N	93.2			Benzenoids	Benzene and substituted derivatives	Benzoic acids and derivatives					Nodiff
MN3723.neg	14631866.0840689	925652.351744197	0.0632627681545035	-3.9825	0.00499614049713607	0.371105600021487	5788177.82290994	4409874.81228079	5744161.81768983	5691592.64197338	1735271.62354765	64422117.7860121	874934.891803724	2105944.74483323	790643.257375204	245975.204034122	750646.366675327	785769.645743573	2.10975515589417	3.975	151.112	Isocitral	[M-H]-	C10H16O	OJLMARCQPSGYNE-UXBLZVDNSA-N	92.9	HMDB0030893		Lipids and lipid-like molecules	Prenol lipids	Monoterpenoids				#1754-00-3	Down
MN3724.neg	4866385.23575177	362755.722414202	0.0745431577732795	-3.74578	0.0092958284832345	0.382957010758194	1950543.43760928	1364608.6956387	1856820.01095937	1784068.35066895	539673.354365202	21702597.5652691	327184.389549252	714268.633837163	531692.545403989	51260.0317550759	317073.856096504	235054.877843227	1.97648188355282	4.052	151.112	Dehydro-1,8-cineole	[M-H]-	C10H16O	LOOYOTLEOHYYOV-UHFFFAOYSA-N	82.9	HMDB0036085		Organoheterocyclic compounds	Pyrans					#92760-25-3	Down
MN3760.neg	1620627.98574269	1502495.39270711	0.927106902956849	-0.109192	0.429826835852184	0.768383471969243	1993710.97339787	1625514.88755381	1270516.0370461	1723236.91726397	1698946.96691147	1411842.13228295	1710608.23698407	1475118.41589687	1805401.32418802	1149112.03009607	1407589.84079689	1467142.50828072	0.660737711358813	4.556	152.035	2-Hydroxy-3-methyl-5-nitrobenzaldehyde	[M-H]-	C8H7NO4	BENQWWGSDGYLAU-UHFFFAOYSA-N	78.9			Benzenoids	Benzene and substituted derivatives	Nitrobenzenes					Nodiff
MN3763.neg	1921584.4907868	1522833.87272855	0.792488636346676	-0.335538	0.788223416899968	0.927311328405865	291299.370601935	613074.649565286	2079987.32911744	1495060.08296899	5569212.80428227	1480872.70818486	777858.100193729	1113256.3487166	941942.06581672	4566772.00167282	371070.780903175	1366103.93906826	0.254523332424294	4.229	152.071	N-Hydroxyphenetidine	[M-H]-	C8H11NO2	BZMRNEWNOBBZCH-UHFFFAOYSA-N	76.1	HMDB0255158		Benzenoids	Phenol ethers						Nodiff
MN3803.neg	3361529.39942192	5015233.56949912	1.49194993515796	0.577199124392625	0.00331654793964638	0.343938935383356	3405444.59991629	2543712.48707432	3950879.09795404	3210518.96223413	3423008.99532767	3635612.25402506	5116034.23868071	4426791.28430459	6397743.09965921	5382791.47299355	3588128.14203549	5179913.17932118	2.08503393744269	2.766	153.019	Protocatechuic acid	[M-H]-	C7H6O4	YQUVCSBJEUQKSH-UHFFFAOYSA-N	93.2	HMDB0001856	C00230	Benzenoids	Benzene and substituted derivatives	Benzoic acids and derivatives				#99-50-3	Up
MN3808.neg	1857753.76413138	4001070.25600469	2.15371398150576	1.1068266691664	0.148296223187206	0.583288283050577	1460706.98863111	1341075.83136971	4370884.01108279	1656527.88834048	228603.882593315	2088723.98277086	3933500.15255037	6080680.02012207	4046070.03275643	6584822.15889218	598329.700320561	2763019.47138654	1.21083951333683	2.215	153.055	trans-1,4-Cyclohexanedicarboxylic acid	[M-H]-	C8H12O4	PXGZQGDTEZPERC-UHFFFAOYSA-N	89			Organic acids and derivatives	Carboxylic acids and derivatives	Dicarboxylic acids and derivatives					Nodiff
MN3864.neg	10485502.3622843	8525983.87330067	0.813121162794082	-0.298458	0.0717265511219479	0.48192919937945	7096176.77179615	10411744.1060747	11747666.2206061	10052989.1168144	12214463.9196474	11389974.0387668	9350050.26204718	9315817.03285155	8053877.28705393	8366817.79504754	6713439.80225749	9355901.06054633	1.4797060015283	3.689	154.063	L-Histidine	[M-H]-	C6H9N3O2	HNDVDQJCIGZPNO-YFKPBYRVSA-N	97.6	HMDB0000177	C00135	Organic acids and derivatives	Carboxylic acids and derivatives	Amino acids, peptides, and analogues	Peptides	Amino acids	Common amino acids	#71-00-1	Nodiff
MN3902.neg	11080919.5526778	11232912.4782302	1.01371663469172	0.0196544305885858	0.791177382030734	0.928034787043298	6949081.89457996	5371404.03921396	6910409.96185116	15538466.0807626	6652395.30925319	25063760.0304058	12951033.4250951	9673491.53927027	9493699.85971134	14892000.2882774	16488131.0909354	3899118.66609167	0.120909720460903	0.816	155.009	Orotic acid	[M-H]-	C5H4N2O4	PXQPEWDEAKTCGB-UHFFFAOYSA-N	86	HMDB0000226	C00295	Organoheterocyclic compounds	Diazines	Pyrimidines and pyrimidine derivatives				#65-86-1	Nodiff
MN3911.neg	705103.251615356	2076986.54476247	2.9456487968311	1.55858543129907	0.0519205257192792	0.4532850306939	2285946.65304164	449354.850614099	538839.065692842	298075.995690474	40715.687434399	617687.257218685	2282473.08121923	4101435.64467618	3085768.22075571	456022.705372788	1320642.37278095	1215577.24376995	1.5821483488461	4.352	155.071	2-Propylglutaric acid	[M-H]-	C8H14O4	IFNXFIJXYVEYLF-UHFFFAOYSA-N	85.3	HMDB0060684	C16658	Lipids and lipid-like molecules	Fatty Acyls	Fatty acids and conjugates				#32806-62-5	Nodiff
MN3912.neg	881496.704948454	973064.264282438	1.10387736995493	0.142579911622928	0.882746954062118	0.959810268557616	2710377.79335067	176160.758554156	502626.362202324	830021.87183174	399875.04826419	669918.395487644	1303311.6155738	2614668.43291603	1039090.36983657	317041.992048044	237014.355963859	327258.819356322	0.13563160375769	4.169	155.107	(5R,7S)-7-Methyl-1,6-dioxaspiro[4.5]decane	[M-H]-	C9H16O2	XNNASGSBOJGKAZ-DTWKUNHWSA-N	79.3										Nodiff
MN3991.neg	6739209.35650711	6662185.31545696	0.988570760014188	-0.0165839	0.874608214209738	0.957148829347054	1184921.68555678	8842231.3475623	5209978.60906572	15371891.9932605	8769705.97563783	1056526.52795955	1616601.43598807	12539703.5474885	4515573.85439358	8957719.71491541	10769931.2881399	1573582.0518163	0.106013018456088	0.995	157.013	(Z)-5-oxohex-2-enedioic acid	[M-H]-	C6H6O5	OOEDHTCVMHDXRH-IWQZZHSRSA-N	74.2			Organic acids and derivatives	Keto acids and derivatives	Medium-chain keto acids and derivatives					Nodiff
MN3993.neg	10457888.7797095	11604453.6240457	1.10963635858901	0.150086965211687	0.461472124920546	0.7832415794106	1023047.53497387	13315319.8962942	19458911.6449636	7711748.38300368	13123775.1985348	8114530.02048662	9611363.53714995	18112490.5895434	13123891.0043508	8078541.77874683	7483302.69759754	13217132.1368857	0.609589425967885	1.729	157.036	Allantoin	[M-H]-	C4H6N4O3	POJWUDADGALRAB-UHFFFAOYAE	91	HMDB0000462	C01551	Organoheterocyclic compounds	Azoles	Imidazoles				#97-59-6	Nodiff
MN3995.neg	3063353.56141283	2539548.01049504	0.829009110304524	-0.27054	0.362572615255345	0.732053754526885	2491460.79439288	1536109.38947774	2891491.3393931	3972383.5263451	2980131.30068193	4508545.01818622	5176234.29865139	2236730.31350656	1847271.39698425	1488488.57749536	3245977.43731607	1242586.03901664	0.844563629858724	3.536	157.05	hept-2-enedioic acid	[M-H]-	C7H10O4	OXQWBLJQOBXJPM-UHFFFAOYSA-N	88.3			Lipids and lipid-like molecules	Fatty Acyls	Fatty acids and conjugates					Nodiff
MN4028.neg	3359940.26018059	2215753.40256801	0.659462142475388	-0.600638	0.00530385352593932	0.374047384363612	3250480.78964487	3420102.42097739	2859119.46564858	3302296.11306424	2703150.63790902	4624492.13383946	1713274.01187949	2997930.3355639	2535567.35359532	1888707.64269134	2347532.57658274	1811508.49509525	2.06682631956668	3.158	158.081	N-Acetylvaline	[M-H]-	C7H13NO3	IHYJTAOFMMMOPX-LURJTMIESA-N	91.4	HMDB0011757		Organic acids and derivatives	Carboxylic acids and derivatives	Amino acids, peptides, and analogues				#96-81-1	Down
MN4073.neg	619717.420881829	1825999.37461151	2.94650321756841	1.55900384160695	0.0545578057497074	0.459010657116825	603040.934466961	514127.806029844	842309.807381096	484778.629080229	325403.687879779	948643.660453068	1057825.1258407	1924600.55523035	1851264.99356196	4775233.63063309	405879.402928049	941192.539474906	1.5690407618809	3.246	159.066	Mono-methyl-adipate	[M-H]-	C7H12O4	UOBSVARXACCLLH-UHFFFAOYSA-N	75.1	HMDB0059722		Lipids and lipid-like molecules	Fatty Acyls	Fatty acids and conjugates				#627-91-8	Nodiff
MN4076.neg	3853543.40409823	3431256.53039949	0.890415955027356	-0.167449	0.637305951201869	0.871282186898921	2451429.79031379	2672648.87868285	4695667.99143249	2790954.56785907	3868794.06298445	6641765.13331674	2.50494e+06	5746736.54435908	3282193.58970343	3902611.81847582	2105560.92659214	3045498.7131565	0.462534850543898	4.209	159.102	3-Hydroxyoctanoic acid	[M-H]-	C8H16O3	NDPLAKGOSZHTPH-UHFFFAOYSA-N	93.1	HMDB0001954	C20793	Organic acids and derivatives	Hydroxy acids and derivatives	Medium-chain hydroxy acids and derivatives				#14292-27-4	Nodiff
MN4158.neg	5973547.46406148	4149081.75333948	0.694575840955732	-0.525796	0.0469145418530698	0.446012689378656	4575258.91870772	5268701.89684044	9297847.4535153	4721037.25348229	4501708.67638343	7476730.58543968	3493902.19717466	3572101.07823837	4656571.63867615	4383032.40315115	3395735.33398374	5393147.86881282	1.58699877018321	5.285	160.935	1-Propanol, 3,3,3-trichloro-	[M-H]-	C3H5Cl3O	QSDORQFGFBJHTO-UHFFFAOYSA-N	83	HMDB0244002		Organic oxygen compounds	Organooxygen compounds	Alcohols and polyols					Down
MN4171.neg	28437820.0624432	31299177.4055387	1.10061802686748	0.138313863672088	0.513663260522362	0.807164911040341	22705165.3477567	24086805.3176865	29199024.4508349	27920480.049256	26449626.1525654	4.02658e+07	47663016.812107	28141678.0372868	25399464.862107	25409735.6955079	33714590.4760354	27466578.5501881	0.504528471193424	1.136	161.045	2-Hydroxy-2-ethylsuccinic acid	[M-H]-	C6H10O5	YVYGHRNLPUMVBU-ZCFIWIBFSA-N	91.7	HMDB0059758	C02488	Lipids and lipid-like molecules	Fatty Acyls	Fatty acids and conjugates	Lipids	FA Fatty acyls	FA01 Fatty Acids and Conjugates		Nodiff
MN4176.neg	1819441.10735931	931665.005565105	0.512061094913535	-0.965612	0.102993923895927	0.52855127135919	892360.289351052	1141324.01586873	1125179.10020271	4661860.66851077	1058001.66921465	2037920.90100796	1471727.11384196	446204.670532838	656120.950697572	249628.881423964	2230972.7055707	535335.711323594	1.37713335762962	3.036	161.081	Dimethicone	[M-H]-	C6H18OSi2	UQEAIHBTYFGYIE-UHFFFAOYSA-N	78.2	HMDB0033532		Organometallic compounds	Organometalloid compounds	Organosilicon compounds				#9006-65-9	Nodiff
MN4221.neg	5854257.53492392	3040407.06148259	0.519349728525754	-0.945222	0.0703352353634531	0.48192919937945	5278156.41352468	3646490.84981352	3162192.37631051	12244511.4588559	6004992.05628305	4789202.05475585	4275763.05692509	5260346.87522677	3934685.37061665	2499312.4620522	1503237.26064088	769097.343433928	1.51882791935989	0.971	162.041	Pterin	[M-H]-	C6H5N5O	HNXQXTQTPAJEJL-UHFFFAOYSA-N	89.6	HMDB0000802	C00715	Organoheterocyclic compounds	Pteridines and derivatives	Pterins and derivatives				#2236-60-4	Nodiff
MN4319.neg	18424294.6131913	16370557.7487398	0.88853104514617	-0.170506	0.523666222069942	0.814068396586073	12420180.8270524	26873085.798767	15097350.6823472	23898142.1323171	18550483.9693233	13706524.2693406	13423155.0379876	25805600.0325459	13588799.1910226	17087800.1550085	10692024.1855023	17625967.8903718	0.528316327446976	1.785	164.071	4-Methylphenyl glycine	[M-H]-	C9H11NO2	CTFOHWIEFNJZHC-UHFFFAOYSA-N	87.6			Organic acids and derivatives	Carboxylic acids and derivatives	Amino acids, peptides, and analogues					Nodiff
MN4362.neg	6291462.33158326	5103777.4197468	0.811222757247666	-0.30183	0.264254060121623	0.664701512909017	6668261.53019734	5612135.69464835	6741599.81283978	3798268.34884195	8992276.19035795	5936232.41261417	4932565.34066871	6502891.30778855	5086048.79590695	6088021.17158153	2.37676e+06	5636373.47741104	0.908369474628185	6.347	165.018	1,4-benzendicarboxylic acid	[M-H]-	C8H6O4		92.5										Nodiff
MN4363.neg	17203485.5626671	19873510.7416474	1.15520257038925	0.208145857417097	0.435448247544464	0.769800892273284	12911931.4636843	12634333.3512483	19618398.9895661	17935044.625104	19402634.6512817	20718570.2951184	10796142.6797094	26805843.8420566	18363051.3315148	21604080.3897428	22583307.5443865	19088638.6624741	0.620676473869219	6.906	165.018	Isophthalic acid	[M-H]-	C8H6O4	QQVIHTHCMHWDBS-UHFFFAOYSA-N	93.1		C22203	Benzenoids	Benzene and substituted derivatives	Benzoic acids and derivatives				#121-91-5	Nodiff
MN4365.neg	5726441.1719309	5950024.90856226	1.03904409910422	0.0552568863969215	0.782785579228722	0.925594118643543	3634039.22167285	7832887.52356417	4215175.56862426	6711296.74109153	6647826.38138129	5317421.59525131	7696292.39724013	5614991.70573843	6522144.4083131	4825400.79659584	7217605.96832845	3823714.1751576	0.153542678214348	6.683	165.018	Phthalic acid	[M-H]-	C8H6O4	XNGIFLGASWRNHJ-UHFFFAOYSA-N	86	HMDB0002107	C01606	Benzenoids	Benzene and substituted derivatives	Benzoic acids and derivatives				#88-99-3	Nodiff
MN4369.neg	28840223.1655429	27867655.4847504	0.966277387133587	-0.0494907	0.618366828957862	0.862765782640825	24499301.5782006	28966291.1248762	31855336.8300349	27897844.2544981	33560538.1618573	26262027.0437904	34471140.5426759	40191839.1359838	11319787.8911867	25584962.2733223	24738480.3612755	30899722.704058	0.390556611426043	3.488	165.019	4-Formylsalicylic acid	[M-H]-	C8H6O4	JQSSYLDZHAPSJO-UHFFFAOYSA-N	93.2		C14100	Benzenoids	Benzene and substituted derivatives	Benzoic acids and derivatives				#51572-88-4	Nodiff
MN4406.neg	149671122.419914	133577471.764894	0.892473241365369	-0.164119	0.877907613388885	0.95799623965607	486520846.404394	9872496.1061828	35911073.788543	84608509.8958534	166855708.51193	114258099.812581	273303362.334778	5914762.11325662	36591209.9107777	55369367.8139195	298552837.387384	131733291.029246	0.113596126250361	1.77	166.014	Dipicolinic acid	[M-H]-	C7H5NO4	WJJMNDUMQPNECX-UHFFFAOYSA-N	93.2	HMDB0033161		Organoheterocyclic compounds	Pyridines and derivatives	Pyridinecarboxylic acids and derivatives				#499-83-2	Nodiff
MN4464.neg	5455024.83859518	5970803.9141857	1.09455118736423	0.130339424623682	0.635269145199604	0.870523809952744	5882469.64515167	4997466.14320254	5436217.33386356	4694013.08912052	6510409.31035894	5209573.50987387	4093457.36536155	4732428.72270465	6810494.72020621	5687219.64054414	5402783.08145453	9098439.95484311	0.467918156173106	3.607	167.034	2EQ5W5403J	[M-H]-	C17H16O7	GODLCSLPZIBRMG-UHFFFAOYSA-N	93.2			Phenylpropanoids and polyketides	Depsides and depsidones						Nodiff
MN4465.neg	1531722.88099454	2737259.0984527	1.78704590263443	0.837576692383059	0.393753480994783	0.747769650258478	3047982.56647306	209424.067791039	91437.9763400534	2934905.92039195	2854804.86100211	51781.8939690382	3436643.76702771	117003.981827985	4610063.77312859	226226.51619174	3113452.30282304	4920164.24971715	0.768143884044908	2.207	167.034	3-Methoxysalicylic acid	[M-H]-	C8H8O4	AUZQQIPZESHNMG-UHFFFAOYSA-N	93.2	HMDB0059713		Benzenoids	Benzene and substituted derivatives	Benzoic acids and derivatives				#877-22-5	Nodiff
MN4503.neg	23125271.1813272	22195819.2076494	0.959807953541823	-0.0591823	0.748399765146671	0.912202133972272	27000981.990367	13770042.5065931	27278436.5369728	26032452.9082888	19498565.9126496	25171147.2330921	17762991.4184386	21980516.3013754	29794764.5327964	26157451.1909624	26079471.7956666	11399720.0066569	0.349007124208542	1.403	168.041	Antiarol	[M-H]-	C9H12O4	VTCDZPUMZAZMSB-UHFFFAOYSA-N	80.1		C10765	Benzenoids	Phenols	Methoxyphenols				#642-71-7	Nodiff
MN4504.neg	29332067.5731606	22521389.261003	0.767807765505439	-0.381183	0.0123382178438964	0.398232514570386	34821828.380827	33854964.7377395	31788576.9567662	24298167.2198673	23898435.5427525	27330432.6010111	18950958.8928817	23655973.5058964	26792823.8546116	21400035.2816493	21509517.6146908	22819026.4162882	1.85890604051115	0.602	168.042	Phosphodimethylethanolamine	[M-H]-	C4H12NO4P	BLHVJAAEHMLMOI-UHFFFAOYSA-N	92.9	HMDB0060236	C13482	Organic acids and derivatives	Organic phosphoric acids and derivatives	Phosphate esters					Down
MN4536.neg	12610458.8821128	9895599.46889144	0.78471366993058	-0.349762	0.281985661324634	0.678685645694789	7188903.27569653	22555882.7127771	11736723.6537676	10343915.2877804	11677443.1408879	12159885.2217674	23625021.3389275	5742664.84195992	8155289.47364679	1395301.68177587	13138780.2879578	7316539.18908074	0.952903167186951	0.644	168.99	1,1,1,2,3,3,3-Heptafluoropropane	[M-H]-	C3HF7	YFMFNYKEUDLDTL-UHFFFAOYSA-N	74.3	HMDB0244037		Organohalogen compounds	Organofluorides						Nodiff
MN4538.neg	113987498.946824	27166505.4286497	0.238328813945843	-2.06897	0.965331398984964	0.988848149677063	12914035.9561457	11749813.9670291	8983784.56310419	11027640.0174557	12434521.8665589	626815197.310653	23855364.9652733	12815076.0579294	21812614.8700725	13636984.4141588	77161220.2542202	13717772.0102442	0.137288322796546	0.837	169.026	4-Toluenesulfonylacetic acid	[M-H]-	C9H10O4S	AQDHXMBUTDLAMD-UHFFFAOYSA-N	70.8			Benzenoids	Benzene and substituted derivatives	Toluenes					Nodiff
MN4591.neg	15238840.8437072	13926482.9074986	0.913880724284191	-0.129922	0.489770224359245	0.796285105575005	19001060.5869287	12980434.4735083	10452754.2332922	17491766.2787353	14832677.7881704	16674351.7016082	16766995.5220514	12238965.8605955	15826535.5211663	13780685.3646919	14934211.9145134	10011503.2619733	0.651931025300563	0.976	170.045	3-SUCCINIMIDOPROPIONIC ACID	[M-H]-	C7H9NO4	DPISPNNORVOBQY-UHFFFAOYSA-N	75.2			Organic acids and derivatives	Carboxylic acids and derivatives	Carboxylic acid derivatives					Nodiff
MN4635.neg	25251477.5010284	23845058.196403	0.944303484634985	-0.0826775	0.946906085525325	0.982830088220557	4096164.00700211	38084935.3396249	40006034.0734873	19554971.874336	33133944.0389815	16632815.6727385	37379751.8038579	12898054.0868801	12343736.9905791	35884216.0275366	6926640.07817462	37637950.1913899	0.0381853634733578	0.642	171.006	Glycerol 3-phosphate	[M-H]-	C3H9O6P	AWUCVROLDVIAJX-YEQUQEJONA-N	85.9	HMDB0252849	C03189	Lipids and lipid-like molecules	Glycerophospholipids	Glycerophosphates				#57-03-4	Nodiff
MN4637.neg	14110209.2597213	11597372.346375	0.821913561514681	-0.282941	0.676037598732191	0.886611275290093	1852072.94052808	13389626.5589114	24174350.4828428	23858452.468195	15118356.0652347	6268397.04261575	4208599.80268509	12771015.8712284	9106706.72935688	34038044.209823	3482776.31428194	5977091.15087443	0.382658169964371	0.992	171.029	3,5-Difluorophenylacetic acid	[M-H]-	C8H6F2O2	IGGNSAVLXJKCNH-UHFFFAOYSA-N	78.5										Nodiff
MN4639.neg	3015019.27678981	1233411.77159072	0.409089182641636	-1.28951	0.070376337853461	0.48192919937945	1139693.61394438	2649405.65887058	3166722.20626257	5040699.86103562	4058274.7670343	2035319.55359139	1895130.20631293	1562192.83647139	1917423.9325427	153209.106768787	102387.149920254	1770127.39752825	1.50426820386145	1.84	171.029	p-tolylphosphonic acid	[M-H]-	C7H9O3P	LYNDWSARZJHIKU-UHFFFAOYSA-N	78.3			Benzenoids	Benzene and substituted derivatives	Toluenes					Nodiff
MN4642.neg	4234239.54001432	5289070.28272963	1.24911928877594	0.32091125845725	0.294478892905286	0.686058573002925	4083835.26736123	3822597.77964395	5706677.68229555	3828921.83715686	3500490.59445558	4462914.07917275	3593697.13636661	8926378.0750502	4968729.88973964	4574542.55851045	6156079.96270317	3514994.07400773	0.862912463657187	3.828	171.065	1,3-Cyclohexanedicarboxylic acid	[M-H]-	C8H12O4	XBZSBBLNHFMTEB-UHFFFAOYSA-N	86.2			Organic acids and derivatives	Carboxylic acids and derivatives	Dicarboxylic acids and derivatives					Nodiff
MN4690.neg	7699354.87335128	5964949.49707081	0.774733675118219	-0.368228	0.276681941212922	0.67448004851213	6688119.30160697	11887616.5802196	4500851.61541896	4781801.75883956	9104889.88429303	9232850.09972955	5100579.1372336	6726096.62177038	3939447.82637351	5704000.83049439	8982284.81663003	5337287.74992293	0.95544652581691	3.656	172.097	N-Acetylleucine	[M-H]-	C8H15NO3	WXNXCEHXYPACJF-UHFFFAOYSA-N	92.7	HMDB0011756	C02710	Organic acids and derivatives	Carboxylic acids and derivatives	Amino acids, peptides, and analogues				#1188-21-2	Nodiff
MN4725.neg	82508472.8280893	67487576.5951037	0.817947227501321	-0.28992	0.474233589963338	0.788603637231453	67301530.8620655	63382665.4090291	135361850.735035	74704446.5128199	32902553.0212334	121397790.428353	66439193.0170037	100040812.875306	111999413.592305	68548149.7386733	39704168.9199149	18193721.4274194	0.684382859372527	1.033	173.008	trans-Aconitic acid	[M-H]-	C6H6O6	GTZCVFVGUGFEME-HNQUOIGGSA-N	72.6	HMDB0000958	C02341	Organic acids and derivatives	Carboxylic acids and derivatives	Tricarboxylic acids and derivatives	Organic acids	Carboxylic acids	Tricarboxylic acids	#4023-65-8	Nodiff
MN4728.neg	34215170.620537	17885445.9508768	0.522734378537379	-0.93585	0.108293968538375	0.53545377712735	27870769.7995476	43409241.0803439	44144320.9476672	36218206.5840105	27789541.3667615	25858943.9448911	14877603.9971535	37040249.6479321	1012946.4465338	15236489.5777399	20406390.2692168	18738995.7666845	1.34928770539727	1.153	173.008	cis-Aconitic acid	[M-H]-	C6H6O6	GTZCVFVGUGFEME-IWQZZHSRSA-N	92.4	HMDB0000072	C00417	Organic acids and derivatives	Carboxylic acids and derivatives	Tricarboxylic acids and derivatives	Organic acids	Carboxylic acids	Tricarboxylic acids	#585-84-2	Nodiff
MN4729.neg	25381945.4822166	29300230.9096794	1.15437293529009	0.20710938080757	0.415083737691173	0.759734352711713	32460032.7886358	1034325.41715981	39310962.083558	28351976.4290894	21645345.0971019	29489031.0777548	26411910.0254318	33978822.9421238	45607813.034117	22909475.8258361	20454434.9688375	2.64389e+07	0.709770422175941	0.815	173.008	3,5a,6a,9-Tetrahydroxytetrahydro-2H,8aH-furo[2',3':4,5]furo[3,4-b]furo[3',2':2,3]furo[3,4-e][1,4]dioxine-5,7(5aH,6aH)-dione	[M-H]-	C12H12O12	MUYNUOXIHSNESP-UHFFFAOYSA-N	81.4			Organoheterocyclic compounds	Furofurans	Isosorbides					Nodiff
MN4737.neg	1054779.48624232	1001793.63987257	0.949765949128848	-0.0743561	0.513498019440162	0.806973983585226	1106426.13333669	903483.705013083	1156845.65964184	1049909.33710677	902374.528727507	1209637.55362801	964640.666827037	1014791.15538182	1117520.98266759	936851.382069777	773735.337255674	1203222.31503354	0.533579042699935	4.506	173.118	()-3-Hydroxynonanoic acid	[M-H]-	C9H18O3	XBUXARJOYUQNTC-UHFFFAOYSA-N	81.5	HMDB0031513		Organic acids and derivatives	Hydroxy acids and derivatives	Medium-chain hydroxy acids and derivatives				#88930-09-0	Nodiff
MN4738.neg	2496766.89821558	3021277.24661687	1.21007581796129	0.275097443177543	0.373922317607253	0.737599124903316	1713469.48178239	2133663.06683215	2620013.83288001	1750838.22182916	4531109.4647552	2231507.32121454	2868872.17113009	2578032.43526912	4336587.80964241	2257579.25425363	1727993.4634856	4358598.3459204	0.763868278713012	4.69	173.118	2,4,6-Triethyl-1,3,5-trioxane	[M-H]-	C9H18O3	GYBGKXFOKOSPLS-UHFFFAOYSA-N	85.7	HMDB0034040		Organoheterocyclic compounds	Trioxanes					#2396-42-1	Nodiff
MN476.neg	1.43169e+07	12706079.6873179	0.887490021339837	-0.172197	0.826803303341176	0.94119690843929	42363631.4388079	1023227.60958343	4272183.53620632	9.34151e+06	16373323.5207948	12527350.0578185	24383732.239432	467963.074784255	4553986.34483873	6261446.72593731	26870720.6624361	13698629.0764789	0.173204811048343	1.77	78.0345	Pyridine	[M-H]-	C5H5N	JUJWROOIHBZHMG-UHFFFAOYSA-N	86.1	HMDB0000926	C00747	Organoheterocyclic compounds	Pyridines and derivatives					#110-86-1	Nodiff
MN4779.neg	1517510.56254548	1042338.39687309	0.686873899002498	-0.541883	0.274746946316411	0.673009539531752	7438495.8712219	937799.258844634	286393.101719509	107761.568272394	220220.266028253	114393.309186171	736086.772182799	1885266.99752749	1458366.75534693	772481.428312866	635741.655540125	766086.772328307	1.02453389935955	2.506	174.022	4-Phenyl-1,2,4-triazoline-3,5-dione	[M-H]-	C8H5N3O2	ISULLEUFOQSBGY-UHFFFAOYSA-N	75.7	HMDB0246568		Benzenoids	Benzene and substituted derivatives						Nodiff
MN4781.neg	10457626.5370375	9316646.04124748	0.890894889796547	-0.166673	0.339304705025438	0.717070334593603	11149932.4758584	8769873.67074288	12210918.4198699	11523382.724311	8435547.2815236	10656104.6499193	11683673.4946533	8200927.44396545	12797156.152116	8857286.65657044	9042482.53764371	5318349.96253597	0.887237765471592	0.741	174.04	N-Acetylaspartic acid	[M-H]-	C6H9NO5	OTCCIMWXFLJLIA-BYPYZUCNSA-N	80.8	HMDB0000812	C01042	Organic acids and derivatives	Carboxylic acids and derivatives	Amino acids, peptides, and analogues				#997-55-7	Nodiff
MN4830.neg	4270847.32447898	3004876.20747101	0.703578465623935	-0.507217	0.744465941242086	0.910549543608647	784353.68628443	114233.580229224	2837397.53040104	485482.25939193	4103412.26134013	17300204.6292271	5509130.3603495	169707.70260084	3961292.50866178	4969561.65690537	1582703.87911701	1836861.13719155	0.230613006531647	4.688	175.024	(R)-2-((S)-1,2-Dihydroxyethyl)-4,5-dihydroxyfuran-3(2H)-one	[M-H]-	C6H8O6	LPYXWGMUVRGUOY-REOHCLBHSA-N	87.4	HMDB0248912		Organoheterocyclic compounds	Heteroaromatic compounds						Nodiff
MN4831.neg	4524935.53935239	4811415.80413007	1.06331145765199	0.0885642427721513	0.880361999960233	0.958804156556102	3978695.09863482	2245143.01962783	7.60262e+06	1693934.50854209	5202582.53933848	6426635.05278311	10969110.7781651	1244127.16197551	6034398.25239115	2539247.89197343	5983997.42552883	2097613.31474637	0.174901088908273	3.064	175.024	Glucuronic acid-3,6-lactone	[M-H]-	C6H8O6	UYUXSRADSPPKRZ-LECHCGJUSA-N	90.9			Organoheterocyclic compounds	Lactones	Gamma butyrolactones					Nodiff
MN4835.neg	2399479.24426579	2642850.10416518	1.10142653264494	0.139373267600182	0.868103899433368	0.954881285842743	3363969.53554362	1080271.35379232	2396685.68333586	1092871.74959544	1695573.08727395	4767504.05605357	5087307.99952855	787183.074897741	4339443.37921578	1884528.26607887	2179973.6903679	1578664.21490226	0.10575237925679	3.647	175.024	Ascorbic acid	[M-H]-	C6H8O6	CIWBSHSKHKDKBQ-DOMZIZNONA-N	90.6	HMDB0000044	C00072	Organoheterocyclic compounds	Dihydrofurans	Furanones	Vitamins and cofactors	Vitamins	Water-soluble vitamins	#50-81-7	Nodiff
MN4838.neg	55396017.7678999	36625536.8708267	0.661158298856095	-0.596932	0.131772749804184	0.562374591884374	36457732.6163938	27766786.3538771	48825459.6575128	64459281.7114127	75563563.5824415	79303282.6857617	86973681.5140707	33431034.8631006	24790817.4081522	12804261.9383903	43298634.954089	18454790.5471575	1.30802226433302	3.28	175.06	2-Isopropylmalic acid	[M-H]-	C7H12O5	BITYXLXUCSKTJS-ZETCQYMHSA-N	95.1	HMDB0000402	C02504	Lipids and lipid-like molecules	Fatty Acyls	Fatty acids and conjugates	Lipids	FA Fatty acyls	FA01 Fatty Acids and Conjugates	#49601-06-1	Nodiff
MN4842.neg	5763029.4787718	6026563.26695592	1.04572834290625	0.0645081199945856	0.700479089332557	0.895915583570295	4564396.81260972	726687.680941402	2491745.4125033	4606914.09381211	2101911.33286674	20086521.5398975	10739753.9889794	1518849.61034709	1621092.51483463	560902.489292961	20822147.7109772	896633.287304242	0.399063328806767	3.554	175.097	Ketone Ester	[M-H]-	C8H16O4	AOWPVIWVMWUSBD-UHFFFAOYSA-N	83.9	HMDB0253792		Organic acids and derivatives	Hydroxy acids and derivatives	Beta hydroxy acids and derivatives					Nodiff
MN4908.neg	4003899.51736717	4197737.77046407	1.04841236705769	0.0682062768899683	0.676957544345063	0.886843	5880313.58163687	5339150.96081424	2402067.94134288	4568585.61433934	2883604.85776811	2949674.14830156	4697845.60711738	4127533.0877512	3358112.28953942	2752359.0982076	5050194.19603474	5200382.34413406	0.42535335014806	1.589	177.033	Cysteinylglycine	[M-H]-	C5H10N2O3S	ZUKPVRWZDMRIEO-VKHMYHEASA-N	82.6	HMDB0000078	C01419	Organic acids and derivatives	Carboxylic acids and derivatives	Amino acids, peptides, and analogues				#19246-18-5	Nodiff
MN4913.neg	2753447.2081042	2724679.39795027	0.989552074915671	-0.0151525	0.74205480049721	0.909716808959904	2793777.20111753	2671646.42663176	2743268.48682469	3047063.77502064	2684753.43515417	2580173.92387642	2770195.81746804	2611601.88706942	2790571.42285502	2625465.43386008	2910803.73775619	2639438.0886929	0.287190169087006	4.929	177.091	tetramethylterephthalic acid	[M-H]-	C12H14O4	NEOZDUDLYDUOTE-UHFFFAOYSA-N	87.3			Benzenoids	Benzene and substituted derivatives	Benzoic acids and derivatives					Nodiff
MN4916.neg	1166831.40506063	1649247.35206589	1.41344100348429	0.499211666857144	0.0818015238782588	0.494644980678689	1672968.8257368	1228736.50655388	1274431.2425097	1043358.53639706	556240.284926895	1225253.03423947	1820065.84554967	1679691.61910279	2334610.31512621	1088046.85113175	1272999.06244579	1700070.41903911	1.43422752473918	4.836	177.091	trans-2-Ethoxy-5-(1-propenyl)phenol	[M-H]-	C11H14O2	RADIRXJQODWKGQ-HWKANZROSA-N	79.4	HMDB0040800		Benzenoids	Phenol ethers					#94-86-0	Nodiff
MN4948.neg	105473711.115139	104046945.599032	0.986472785483488	-0.0196488	0.872158473789352	0.95617466271576	109183396.349419	70499410.3328452	98592365.5771668	137101559.791122	116575324.601525	100890210.038758	121639891.860996	140875480.521755	119226192.767606	88160514.3104021	84815776.9264244	69563817.2070102	0.188154218053708	0.973	178.036	XANTHOPTERIN	[M-H]-	C6H5N5O2	VURKRJGMSKJIQX-UHFFFAOYSA-N	92	HMDB0259923		Organoheterocyclic compounds	Pteridines and derivatives	Pterins and derivatives					Nodiff
MN4949.neg	4505168.48274313	5151908.38626274	1.14355509810497	0.193525878515486	0.789337282401939	0.927392789883013	2291291.43100328	2735609.7161984	6152896.86336112	4025646.20841659	6498295.29652421	5327271.38095516	3900097.96234732	8707223.55896694	7906143.46525514	5535455.04710197	2675490.57935164	2187039.70455341	0.150252305402984	0.828	178.036	Isoxanthopterin	[M-H]-	C6H5N5O2	GLKCOBIIZKYKFN-UHFFFAOYSA-N	95.1	HMDB0000704	C03975	Organoheterocyclic compounds	Pteridines and derivatives	Pterins and derivatives				#529-69-1	Nodiff
MN4953.neg	12967369.0258025	1635032.68440017	0.126088235874739	-2.98749	0.349609157108442	0.723346166591226	1542974.89555915	6217770.40395426	67638455.8187661	1561124.49784361	411627.877108275	432260.661583746	5973899.92900955	561989	752105.292969571	1203954.95878046	1038348.74122547	279898.498794652	0.773979140602184	3.36	178.087	N-Acetyltyramine	[M-H]-	C10H13NO2	ATDWJOOPFDQZNK-UHFFFAOYSA-N	94			Benzenoids	Phenols	1-hydroxy-2-unsubstituted benzenoids					Nodiff
MN4986.neg	16364804.8970848	13557290.5601778	0.828441930437729	-0.271528	0.352826192434424	0.724848229001807	12636666.3853039	9266350.14861657	18363564.0727737	21245412.4547093	19943642.9609734	16733193.3601322	14649086.1859679	11878854.0528227	13391834.9220585	18239724.4961962	17808684.4060078	5375559.29801352	0.877053443186549	0.986	179.02	2,4,7-trihydroxypteridine	[M-H]-	C6H4N4O3	BCVUYVOMXUKYFC-UHFFFAOYSA-N	93.2			Organoheterocyclic compounds	Pteridines and derivatives						Nodiff
MN4989.neg	68969499.7655522	57757401.9323572	0.837433969054318	-0.255953	0.52896340880621	0.816851358260944	69808929.8602658	96635658.6250911	92538063.6632878	71425076.3921148	54983630.6344893	28425639.4180643	72606502.9504785	59495555.4902183	34175729.6706793	38642522.9523255	78542182.4453632	63081918.0850786	0.458913224200895	0.727	179.055	MANNOSE	[M-H]-	C6H12O6	WQZGKKKJIJFFOK-RWOPYEJCSA-N	86.1	HMDB0000169	C00159	Organic oxygen compounds	Organooxygen compounds	Carbohydrates and carbohydrate conjugates	Carbohydrates	Monosaccharides	Aldoses	#3458-28-4 | 31103-86-3	Nodiff
MN4991.neg	10668887.5450624	7147252.47741549	0.66991543843981	-0.577949	0.239089929987555	0.649643044099924	3150851.34584865	13159134.2055766	5811134.26714711	8602586.5069068	17824053.1452458	15465565.7996493	5225530.23173151	1824908.97487228	2378404.08679933	11155397.1637248	18184409.2618691	4114865.14549589	1.04512621601289	1.042	179.055	3-Deoxyarabinohexonic acid	[M-H]-	C6H12O6	YGMNHEPVTNXLLS-UHFFFAOYSA-N	84	HMDB0000346		Organic acids and derivatives	Hydroxy acids and derivatives	Medium-chain hydroxy acids and derivatives				#29625-79-4	Nodiff
MN4992.neg	3534257.32970456	2073256.42615236	0.586617281296172	-0.769509	0.220760283284937	0.638423728496678	1510847.40229931	1690249.39270852	7001613.40284857	4301639.74236957	1820590.94774385	4880603.09025755	2238238.60884964	2423987.81721529	2635283.16384993	963760.556924167	2375156.54124192	1803111.8688332	1.08845636886474	4.414	179.071	4-Ethoxy-3-methoxybenzaldehyde	[M-H]-	C10H12O3	BERFDQAMXIBOHM-UHFFFAOYSA-N	90.3	HMDB0029685		Benzenoids	Benzene and substituted derivatives	Benzoyl derivatives				#120-25-2	Nodiff
MN4998.neg	3133708.72323749	802798.368771504	0.256181553447673	-1.96476	0.0930084126085903	0.51090112428869	1611926.23024107	834433.386570347	1930441.88935216	1318698.56362483	826217.083931716	12280535.1857048	704564.969263896	786031.351052114	689862.69093655	1351786.71675205	534420.396673073	750124.087951339	1.48257170478435	4.221	179.107	2,2,7,7-Tetramethyl-1,6-dioxaspiro[4.4]nona-3,8-diene	[M-H]-	C11H16O2	XBYJEPZKXGPIKK-UHFFFAOYSA-N	81.9	HMDB0030007		Organic oxygen compounds	Organooxygen compounds	Ethers				#15129-55-2	Nodiff
MN5002.neg	2718383.51046676	504640.437890148	0.185639898103818	-2.42942	0.0263521692208938	0.428232161286994	1505006.97396143	1373617.59602603	1575827.72534477	1333356.70722805	507786.397346992	10014705.6628933	469003.312164963	592538.583853276	630046.243489393	487545.974715048	315162.385584422	533546.127533785	1.88241856019831	4.647	179.107	4-(Butoxymethyl)phenol	[M-H]-	C11H16O2	GGPCJIKQXDNJJY-UHFFFAOYSA-N	78.9	HMDB0039957		Benzenoids	Benzene and substituted derivatives	Benzylethers				#57726-27-9	Down
MN5037.neg	1667550.85474544	2.33406e+06	1.39969380156343	0.485111256254969	0.0439360258106725	0.446012689378656	1585261.08834001	1254490.48965922	1658408.37989594	1950942.31412786	1964324.9890623	1591877.86738731	2072665.2735631	1797894.0410759	3014286.40451171	2953852.79648054	1529782.71480085	2635882.3406419	1.62232980330248	1.874	180.029	3-Nitro-p-toluic acid	[M-H]-	C8H7NO4	BBEWSMNRCUXQRF-UHFFFAOYSA-N	82.1			Benzenoids	Benzene and substituted derivatives	Benzoic acids and derivatives					Up
MN5042.neg	14045821.0308914	10642793.2832366	0.757719556573415	-0.400264	0.392627257664093	0.747049119948318	14229263.7732431	25066704.7583176	11238878.4894794	9192948.5891354	5398943.08824354	19148187.4869293	14727293.0812751	5630784.30405383	16317209.5687495	10846506.9888773	13661191.6782486	2673774.07821506	0.798874932526618	0.947	180.052	8-Hydroxy-7-methylguanine	[M-H]-	C6H7N5O2	VHPXSVXJBWZORQ-UHFFFAOYSA-N	92.3	HMDB0006037		Organoheterocyclic compounds	Imidazopyrimidines	Purines and purine derivatives				#1688-85-3	Nodiff
MN5084.neg	6677987.4842629	4791857.18364427	0.717560072542302	-0.478828	0.0269712467757101	0.429073258957997	10547897.1521725	5903660.6409984	5244129.90808455	6069501.94593376	6370864.1698867	5931871.08850148	4092800.23164362	5625339.38673208	5285476.57167673	4389427.90152115	5072540.87863966	4285558.13165239	1.73925798200739	1.162	180.999	N,N''-Sulfonylbisurea	[M-H]-	C2H6N4O4S	NRCPVGIMMWPWGT-UHFFFAOYSA-N	76.3	HMDB0255277		Organic acids and derivatives	Organic sulfuric acids and derivatives						Down
MN5088.neg	235867553.513658	210088187.446537	0.890704059616965	-0.166982	0.354239357496324	0.725423953820144	264146847.874564	153385148.395706	251453589.955533	233537727.078078	242627472.755107	270054535.022963	178193925.866267	191956139.411536	220017941.604475	247661629.669631	267909954.538554	154789533.588761	0.848326167359042	1.229	181.036	7-Methyl-3,9-Dihydropurine-2,6,8-Trione	[M-H]-	C6H6N4O3	YHNNPKUFPWLTOP-UHFFFAOYSA-N	93			Organoheterocyclic compounds	Imidazopyrimidines	Purines and purine derivatives					Nodiff
MN5093.neg	3027740.3793127	3342860.32936506	1.10407759932306	0.1428415744931	0.434265482476265	0.769392002240228	2235200.93482574	2271121.63867871	3892447.52521898	2776675.76167698	2866949.34161595	4124047.07385981	4252144.53257535	3542692.71514108	2927594.82713289	3381310.59044151	2335430.32403192	3617988.98686761	0.654273363264366	3.095	181.05	Meta-hydroxyphenylhydracrylic Acid	[M-H]-	C9H10O4	DGBMCKWHCNMPPE-UHFFFAOYSA-N	88	HMDB0062595		Organic acids and derivatives	Hydroxy acids and derivatives	Beta hydroxy acids and derivatives					Nodiff
MN5099.neg	210580.453629783	139823.39140263	0.663990360892901	-0.590766	0.466028298963963	0.785045554509273	405729.411123258	331188.374388126	84207.0164773655	130251.07068817	44085.9017438125	268020.947357965	260557.683929676	133860.363280544	71918.6655737592	63722.0076343456	255846.521406124	53035.1065913329	0.63928948384097	0.546	181.109	Carcinine	[M-H]-	C8H14N4O	ANRUJJLGVODXIK-UHFFFAOYSA-N	89.1	HMDB0249666		Organoheterocyclic compounds	Azoles	Imidazoles					Nodiff
MN5138.neg	4220601.15828276	5809377.08316187	1.37643356130944	0.460934974566486	0.19530214295781	0.621969257549621	8948226.87745127	855226.590534295	3423950.4362506	3763708.49920955	1135351.46429896	7197143.08195188	5579401.38372392	4440302.81381261	8780729.09157912	5182152.44611098	7349310.03597621	3524366.72776839	1.09449443568244	1.16	182.045	4-Pyridoxic acid	[M-H]-	C8H9NO4	HXACOUQIXZGNBF-UHFFFAOYSA-N	87.2	HMDB0000017	C00847	Organoheterocyclic compounds	Pyridines and derivatives	Pyridinecarboxylic acids and derivatives				#82-82-6	Nodiff
MN5179.neg	9590060.38306509	8716105.75634907	0.908868704491234	-0.137856	0.500154432414722	0.801574115858054	14573760.0002224	8605659.51916594	7424502.37818356	9416241.34884744	9315358.6196259	8204840.43234528	10654982.3157658	8972892.28099971	9534501.90341316	6887739.85762243	8469910.83219438	7776607.34809894	0.55309843905437	4.492	183.004	2,4-Dinitrophenol	[M-H]-	C6H4N2O5	UFBJCMHMOXMLKC-UHFFFAOYSA-N	90.2	HMDB0245462	C02496	Benzenoids	Phenols	Nitrophenols				#51-28-5	Nodiff
MN5187.neg	6003176.20269591	4421832.89966691	0.736582227535008	-0.441082	0.297858870798574	0.689220869473541	2061965.66699346	6949326.75548702	6330490.31340461	7198123.95325194	6770762.86295683	6708387.66408161	5196019.27952333	3904354.06541159	4774890.03582433	4372921.56555336	4326234.74436087	3956577.70732797	0.989754200145465	2.805	183.065	Butyrolactone 3	[M-H]-	C9H12O4	SRQUTZJZABSZRQ-NKWVEPMBSA-N	78.9			Organoheterocyclic compounds	Lactones	Gamma butyrolactones					Nodiff
MN5189.neg	1568861.19849843	2517739.31016654	1.60481966956432	0.682411193645609	0.0606567095400222	0.467673867818822	1304889.81081103	1638879.69282421	2091924.82514733	1398568.12588009	1396075.85817145	1582828.87815649	2928497.38649055	3152144.45151689	3688573.71488318	1231413.52928777	1649780.88818751	2456025.89063337	1.55122792953231	4.12	183.065	3-(2-Hydroxy-2-butanyl)-5-oxotetrahydro-3-furancarboxylic acid	[M-H]-	C9H14O5		72.2										Nodiff
MN519.neg	102557592.540095	106179988.876638	1.03532060617674	0.0500775941181301	0.787655912790175	0.927191359239691	106764330.934995	92558938.4627869	99258603.5127342	98301854.7746368	102425720.070267	116036107.485153	73506245.1526591	97089104.6402425	119606433.343596	116232075.111063	117818579.16618	112827495.84609	0.205208559178131	0.641	78.9586	Chlorocarbonic acid	[M-H]-	CHClO2	AOGYCOYQMAVAFD-UHFFFAOYSA-N	81.8	HMDB0250109		Organic acids and derivatives	Organic carbonic acids and derivatives						Nodiff
MN5191.neg	8165577.7704917	20671486.3190104	2.53153994732765	1.34001524994268	0.104188637729875	0.52913297552455	17419955.8974459	8792274.14624763	9275670.79284504	7.26844e+06	964332.988540964	5272797.00720964	23723633.4811923	33797445.2857969	33580247.0937833	3148044.38716076	11852677.7437354	17926869.9223936	1.34983814941096	4.944	183.102	2-Hexylsuccinic acid	[M-H]-	C10H18O4	ZJVMHPVIAUKERS-UHFFFAOYSA-N	78.6			Lipids and lipid-like molecules	Fatty Acyls	Fatty acids and conjugates					Nodiff
MN5282.neg	14901574.6048066	7241689.5563288	0.485968077091192	-1.04107	0.14957514645947	0.583892600112374	4925775.30026481	32291458.0707361	10798982.0719109	20985315.287261	15276748.717057	5131168.18160979	5520954.76000897	9549570.44847483	7060412.13190076	3543145.89665451	6309033.90273963	11467020.1981941	1.18872986577284	0.654	185.021	Angelicin	[M-H]-	C11H6O3	InChIKey=XDROKJSWHURZGO-UHFFFAOYSA-N	80	HMDB0033930	C09060	Phenylpropanoids and polyketides	Coumarins and derivatives	Furanocoumarins	Phenylpropanoids	Coumarins	Furanocoumarins	#523-50-2	Nodiff
MN5284.neg	10102640.4296472	12037057.7756323	1.19147641247415	0.252750390937825	0.811643483608462	0.936808247642374	6123218.19744266	7077647.5116831	10264219.6588431	10264475.608955	8027630.4445384	18858651.156421	9993156.8487808	2.65883e+06	17859247.1461339	18025694.3720081	9101592.28956962	14583830.8375996	0.173416088972759	2.802	185.045	Endothal	[M-H]-	C8H10O5	GXEKYRXVRROBEV-UHFFFAOYSA-N	87.2			Organic acids and derivatives	Carboxylic acids and derivatives	Dicarboxylic acids and derivatives					Nodiff
MN5289.neg	3330214.22772858	2143433.87559905	0.6436324299356	-0.635691	0.160296443836875	0.595433641662608	1237637.81407917	3166983.74578906	3025918.58960384	3610713.67032948	6108421.46639141	2831610.08017851	1774936.22811464	1409732.73609586	2289687.79428114	2402552.36368796	1763265.1900366	3220428.94137812	1.19794571032713	4.397	185.081	1,2-Cyclohexanedicarboxylic acid, 4-methyl-	[M-H]-	C9H14O4	YWVFNWVZBAWOOY-UHFFFAOYSA-N	81.9	HMDB0253138		Organic acids and derivatives	Carboxylic acids and derivatives	Dicarboxylic acids and derivatives					Nodiff
MN5292.neg	504859.827271394	852370.22331158	1.68833045781909	0.755597311152047	0.711875526592707	0.898971541866569	393800.67227219	593943.696597552	893809.822069989	648064.238443226	33537.4767130388	466003.057532367	1458765.90988644	1687008.56224082	914221.510163415	26900.4668469005	295532.409051792	731792.48168011	0.334145837373937	4.565	185.096	(E)-2-Tridecene-4,6,8-triyn-1-ol	[M-H]-	C13H14O	FMSLWOPQZBZTPK-VAWYXSNFSA-N	76.5	HMDB0030931		Lipids and lipid-like molecules	Fatty Acyls	Fatty alcohols					Nodiff
MN5293.neg	2544751.11226394	3427003.76616924	1.34669506564058	0.429423215988713	0.619386427543332	0.86311741637133	6469285.44720789	628055.350576868	1384648.66461659	3157308.26562059	1507051.51162241	2122157.43393932	5063756.44757621	8281744.53374745	3628173.68559815	1427505.33850545	963343.213939404	1197499.37764878	0.428729580137576	4.154	185.117	6-Methyl-2-methylene-6-octene-1,3,8-triol	[M-H]-	C10H18O3	KSMRZTSAPKWVGY-NVDWLVSRSA-N	75.1	HMDB0038692		Lipids and lipid-like molecules	Fatty Acyls	Fatty alcohols				#139051-31-3	Nodiff
MN5294.neg	1940679.67169988	2869258.81078549	1.47848140660547	0.564116100227428	0.0295288064117638	0.432647466866324	1718953.68346923	1854001.53208677	2335548.46719898	1936497.34645522	1989260.12877605	1809816.87221304	2736228.86801899	2804486.83648737	4281177.08673671	2055327.58113091	1965437.22324195	3372895.26909699	1.78794086161317	5.131	185.117	5-oxo-8-methy-nonanoic acid	[M-H]-	C10H18O3	CVTYGALEXWGUJW-UHFFFAOYSA-N	77.1			Lipids and lipid-like molecules	Fatty Acyls	Fatty acids and conjugates					Up
MN5296.neg	2403700.93898478	2012495.93397789	0.83724888622288	-0.256272	0.595535745165735	0.851867267938983	1650961.17204528	1422107.17991515	3121114.93260525	1846806.58724975	1871957.18786096	4509258.57423227	1904732.35073089	1613704.5399781	2186352.0879015	1744985.34992024	1727038.86475313	2898162.41058351	0.495461182878547	4.51	185.117	cyclobutyrol	[M-H]-	C10H18O3	NIVFTEMPSCMWDE-UHFFFAOYSA-N	86.4			Organic oxygen compounds	Organooxygen compounds	Alcohols and polyols					Nodiff
MN5298.neg	1231177.01786771	1663421.3102115	1.35108216452285	0.434115413187057	0.0936012624890497	0.511202757145655	1346726.08225897	1229358.39363492	1336734.30436777	1334873.43056017	1207592.7918712	931777.104513248	1543328.24770493	1809609.36619297	2639892.5190772	1153898.9072074	1171411.96276967	1662386.85831682	1.42170170812356	5.012	185.117	2-(6-Hydroxyhexyl)-3-methylenesuccinic acid	[M-H]-	C11H18O5	DHVXMTMJTVCPBB-UHFFFAOYSA-N	72.4			Organic acids and derivatives	Hydroxy acids and derivatives	Medium-chain hydroxy acids and derivatives					Nodiff
MN5336.neg	3291187.36674365	6032355.36208367	1.83288117323207	0.874113258138748	0.00754440359488435	0.374047384363612	4130990.07143229	4251153.13157889	3278884.02627479	2535900.10685059	1594621.06057523	3955575.80375013	7322796.77017243	7130196.61853706	5802981.87055018	4038904.85699581	6714252.34210809	5184999.71413843	1.99753569041888	3.594	186.103	L-Valine, N-(2-hydroxy-3-butenyl)-	[M-H]-	C9H17NO3	JKTAZDIARLXYPE-UHFFFAOYSA-N	84.3	HMDB0253927		Organic acids and derivatives	Carboxylic acids and derivatives	Amino acids, peptides, and analogues					Up
MN5379.neg	3345436.74575161	4869875.98280861	1.45567719640579	0.54169046626658	0.366327672679718	0.734038342474998	2050218.13525833	2400073.16951762	7074276.41808122	4636428.93215438	516490.569458059	3395133.25004008	7031636.96300059	8332903.52414533	6336556.17657799	1211828.02894737	2459308.78715906	3847022.41702133	0.770037129030623	3.193	187.06	8-Amino-2-quinolinecarboxylic acid	[M-H]-	C10H8N2O2	YHYCPHGLRYTKCI-UHFFFAOYSA-N	82.2			Organoheterocyclic compounds	Quinolines and derivatives	Quinoline carboxylic acids					Nodiff
MN5382.neg	12868196.3572504	10366174.0247295	0.80556542167534	-0.311926	0.0883184079961425	0.50147108044012	15041308.410438	11958840.5572992	14606787.4794747	11801863.5680722	12740268.6665781	11060109.4616404	8794047.56572345	17150237.0423861	9876886.26568047	9837806.56852424	8619658.17017065	7918408.53589223	1.4164309011971	3.951	187.097	Azelaic acid	[M-H]-	C9H16O4	BDJRBEYXGGNYIS-UHFFFAOYAK	87.3	HMDB0000784	C08261	Lipids and lipid-like molecules	Fatty Acyls	Fatty acids and conjugates	Lipids	FA Fatty acyls	FA01 Fatty Acids and Conjugates	#123-99-9	Nodiff
MN5385.neg	13005849.9553595	15328809.0065898	1.17860878444727	0.237084924086214	0.628936674148143	0.867399632273873	13390292.4499862	17060526.7320888	8611600.08793513	15527337.1017073	17712807.6621016	5732535.69833777	12174156.9670476	19090733.8594707	9455253.74047002	6628866.68727694	19047855.3449489	25575987.4403249	0.486257971639293	2.435	187.108	Glycyl-L-leucine	[M-H]-	C8H16N2O3	DKEXFJVMVGETOO-LURJTMIESA-N	89.7	HMDB0000759	C02155	Organic acids and derivatives	Carboxylic acids and derivatives	Amino acids, peptides, and analogues				#869-19-2	Nodiff
MN5387.neg	5915399.82847594	3747775.27467322	0.633562461261188	-0.658441	0.582882130186178	0.845474911571282	2632575.22669083	14991684.0924671	3200093.1440568	4204326.68812162	9191568.53618887	1272151.28333041	2839851.97320017	6387923.43558343	2058976.5724368	1924732.92526949	3712408.64502445	5.56276e+06	0.429607154589113	1.183	187.108	Isoleucyl-Glycine	[M-H]-	C8H16N2O3	UCGDDTHMMVWVMV-UHFFFAOYSA-N	87.2	HMDB0028907		Organic acids and derivatives	Carboxylic acids and derivatives	Amino acids, peptides, and analogues					Nodiff
MN5388.neg	1258941830.03737	1252415094.71514	0.99481569746393	-0.00749882	0.995054919477765	0.998008100681752	907554387.539167	1228719033.37366	1476243490.15084	1.35229e+09	950957920.10095	1637890383.39159	1408449387.5231	1108989388.88652	1493359541.60709	1200936083.22796	865391172.878779	1437364994.16739	0.0188192457378137	4.779	187.133	Myrmicacin	[M-H]-	C10H20O3	FYSSBMZUBSBFJL-UHFFFAOYSA-N	92.4	HMDB0010725		Organic acids and derivatives	Hydroxy acids and derivatives	Medium-chain hydroxy acids and derivatives					Nodiff
MN5391.neg	1498507.60752943	1670316.29302931	1.11465319537693	0.156594910919818	0.959351173442603	0.986710774525143	2252245.45514558	1086015.1054592	1944346.97146532	971032.882075008	1243201.94248066	1494203.28855079	2701516.94170392	2952827.34886576	1418514.6597783	688205.453381157	603751.025321128	1657082.32912558	0.000834440008989776	4.209	187.133	3-Hydroxydecanoic acid	[M-H]-	C10H20O3	FYSSBMZUBSBFJL-UHFFFAOYSA-N	86	HMDB0002203		Organic acids and derivatives	Hydroxy acids and derivatives	Medium-chain hydroxy acids and derivatives				#19526-23-9	Nodiff
MN5437.neg	22470002.7530547	19617707.4867366	0.873062086477479	-0.195844	0.711903078410921	0.898971541866569	49870890.009857	2847029.40308828	8895688.28816292	19030958.2560677	30240978.7616752	23934471.799477	33507357.2785944	1.0678e+06	9193362.00353246	13033690.9705783	38945912.444575	21958122.0041075	0.309933841077211	1.773	187.996	1-(2,3-Dichlorophenyl)ethanamine	[M-H]-	C8H9Cl2N	CZJMQTZQSNUDNV-UHFFFAOYSA-N	74.5	HMDB0243784		Benzenoids	Benzene and substituted derivatives	Halobenzenes					Nodiff
MN5442.neg	25025542.1649485	25101247.5681715	1.00302512539884	0.00435774536614881	0.883630422007851	0.960042914184544	30931904.7421093	22134116.5476477	14535953.9559309	28713643.9388129	23758824.0611682	30078809.7440223	28382652.4426087	22323465.1598261	25863124.6590364	27324764.4914424	28729160.9349279	17984317.7211877	0.0639400846005165	1.116	188.056	N-Acetylglutamic acid	[M-H]-	C7H11NO5	RFMMMVDNIPUKGG-UHFFFAOYSA-N	93.3	HMDB0001138	C00624	Organic acids and derivatives	Carboxylic acids and derivatives	Amino acids, peptides, and analogues				#1188-37-0	Nodiff
MN5446.neg	3656362.39474473	7540621.97031932	2.06232893685742	1.04427445769422	0.0836387346073943	0.497260611205992	2930573.14941568	768952.868852175	2625415.73358803	2560122.45112896	5512433.51170057	7540676.65378294	8966230.33993541	2232767.70673431	4498234.50535047	11074625.0054785	12101169.6378201	6370704.62659715	1.36225788372752	2.976	188.092	N-Lactoylvaline	[M-H]-	C8H15NO4	IJKKTQLUXOILBQ-ZBHICJROSA-N	79.5	HMDB0062181		Organic acids and derivatives	Carboxylic acids and derivatives	Amino acids, peptides, and analogues				#21753-44-6	Nodiff
MN5484.neg	5990214.88654547	4641613.85549142	0.774866001204211	-0.367981	0.512447174660841	0.806613758066735	13593910.9908803	4632417.65881887	3343291.93584314	5458295.49734147	5247699.70286949	3665673.53351954	5094671.76887793	5027923.5843649	6357035.65396192	3208776.6273316	4421486.82322794	3739788.67518425	0.537439465938342	4.676	188.951	2,5-Dichlorobenzoic acid	[M-H]-	C7H4Cl2O2	QVTQYSFCFOGITD-UHFFFAOYSA-N	85.5			Benzenoids	Benzene and substituted derivatives	Benzoic acids and derivatives					Nodiff
MN5487.neg	549687303.767434	892408399.920008	1.6234837403077	0.699092935658853	0.00950551569333151	0.385991914267435	582090476.458637	628131799.083252	527466212.683649	497246991.661936	447920445.521404	615267897.195725	756507033.012296	745358912.135346	1033578682.31099	1030695619.94527	559154523.242034	1229155628.87411	2.03203541148576	3.245	188.985	3,4-Dihydroxybenzenesulfonic acid	[M-H]-	C6H6O5S	LTPDITOEDOAWRU-UHFFFAOYSA-N	89.4			Benzenoids	Benzene and substituted derivatives	Benzenesulfonic acids and derivatives					Up
MN5496.neg	6524399.92982926	2728837.59821451	0.418251123101511	-1.25756	0.0678908866320795	0.478978456093239	3533079.37713174	2581009.3443497	3096036.53456201	5135596.82217599	19072554.0589894	5728123.44176671	7527357.04342324	2966697.31607322	1941112.60901507	877586.449973799	1821037.15956395	1239235.01123778	1.49647781005635	3.674	189.076	3-Hydroxysuberic acid	[M-H]-	C8H14O5	ARJZZFJXSNJKGR-UHFFFAOYSA-N	87.7	HMDB0000325		Organic acids and derivatives	Hydroxy acids and derivatives	Medium-chain hydroxy acids and derivatives				#73141-47-6	Nodiff
MN5497.neg	5652793.28502312	9527470.32543022	1.68544467222478	0.753129269020695	0.169355131934807	0.60409428324407	6669227.00306244	742065.833996098	1336310.71723682	4647736.62158026	1400297.45123548	19121122.0830276	12583097.8118247	2771928.59693572	3842045.60080759	17213635.407355	16033336.4266819	4720778.1089764	1.11096232221831	3.03	189.076	Hydroxysuberic acid	[M-H]-	C8H14O5	ARJZZFJXSNJKGR-UHFFFAOYSA-N	84.4			Organic acids and derivatives	Hydroxy acids and derivatives	Medium-chain hydroxy acids and derivatives					Nodiff
MN5540.neg	367203263.468053	480635135.042387	1.30890758024051	0.388363234612554	0.114297375662758	0.543083980461594	389860312.68417	334272076.55586	365541903.277462	355900558.884767	395072724.554679	362572004.851381	358319733.549281	290420135.246568	611385454.891269	519008803.730352	498449627.46731	606227055.369545	1.38460146698881	3.732	190.05	N-Acetyl-dl-penicillamine	[M-H]-	C7H13NO3S	MNNBCKASUFBXCO-UHFFFAOYSA-N	79.2	HMDB0255055		Organic acids and derivatives	Carboxylic acids and derivatives	Amino acids, peptides, and analogues					Nodiff
MN5545.neg	27359543.3516014	33071381.4396536	1.2087694964294	0.273539159340321	0.228051447447663	0.643338800634312	24872269.5813168	25179455.0350534	26345554.5418219	23794090.5670783	38335662.578725	25630227.8056128	24211125.9887441	22459900.1715292	37769533.9210841	46524793.2441942	33402073.8163735	34060861.4959967	1.0067291978638	4.174	190.05	5-Hydroxyindole-3-acetic acid	[M-H]-	C10H9NO3	DUUGKQCEGZLZNO-UHFFFAOYSA-N	89.2	HMDB0000763	C05635	Organoheterocyclic compounds	Indoles and derivatives	Indolyl carboxylic acids and derivatives				#54-16-0	Nodiff
MN5548.neg	6496005.88452397	8117455.11010639	1.24960710541309	0.321474561949671	0.12356442993992	0.552700128645224	6173258.11989236	6041563.41148624	6446014.42969773	6043149.52881123	8106408.3237328	6165641.49352345	6142724.37253512	5529625.25667311	9043865.96042715	10521510.2641684	7794416.37600915	9672588.43082543	1.3138347738034	4.238	190.05	6-Methoxybenzofuran-5-carboxamide	[M-H]-	C10H9NO3	YEBJVSLNUMZXRJ-UHFFFAOYSA-N	86.7			Organoheterocyclic compounds	Indoles and derivatives	Indolecarboxylic acids and derivatives					Nodiff
MN5550.neg	8934510.74168912	12051391.8172458	1.34885861863851	0.43173913933263	0.205497862570991	0.6287052759311	9184241.38785889	7.33113e+06	10035697.2965932	7738140.11672246	9542415.3326114	9775442.67494378	8985554.9274368	6566938.45072276	16691628.4583241	13805032.5502887	8799057.7051531	17460138.8115491	1.11990615996002	3.362	190.05	Noroxyhydrastinine	[M-H]-	C10H9NO3	VSOJKDUWYQCWFM-UHFFFAOYSA-N	84.5	HMDB0255749		Organoheterocyclic compounds	Isoquinolines and derivatives	Isoquinolones and derivatives					Nodiff
MN5551.neg	5489449.59832483	5300002.86707074	0.965488938761383	-0.0506684	0.593198673879756	0.85056910657149	5120608.54015798	5367020.74607522	5949559.25183299	5266810.71618576	5891029.19414088	5341669.14155616	5364328.98856854	3499196.68645934	5326682.52963026	5267490.38077856	5929872.24490748	6412446.37208028	0.445229896694944	3.185	190.053	N-ACETYL-METHIONINE	[M-H]-	C7H13NO3S	XUYPXLNMDZIRQH-UHFFFAOYSA-N	86.8	HMDB0011745	C02712	Organic acids and derivatives	Carboxylic acids and derivatives	Amino acids, peptides, and analogues				#65-82-7	Nodiff
MN5577.neg	17523332.8438172	16394340.9635422	0.935572080360651	-0.0960793	0.285491854306756	0.680394403655042	15056884.3624486	19732491.9882479	15463444.6186336	17609742.7269546	18959803.5706879	18317629.7959309	17739876.516227	16001497.9941727	15715314.8116805	17509014.7217532	17242601.1827754	14157740.5546446	0.986658850286541	0.46	190.928	Scopoletin	[M-H]-	C10H8O4	RODXRVNMMDRFIK-UHFFFAOYAG	88.9	HMDB0034344	C01752	Phenylpropanoids and polyketides	Coumarins and derivatives	Hydroxycoumarins	Phenylpropanoids	Coumarins	Coumarins	#92-61-5	Nodiff
MN5587.neg	1206300960.79247	894781070.342644	0.741756078644605	-0.430983	0.259602864712043	0.662995437613152	1284525922.56496	959813786.264437	1845711451.55064	1118708073.70222	600102966.121131	1428943564.55145	726062293.263039	1365639171.78112	1302211633.19818	1351693612.76959	475568875.633998	147510835.409938	1.0303844688952	0.927	191.019	Citric acid	[M-2H]2-	C6H8O7	KRKNYBCHXYNGOX-UHFFFAOYAM	94.4	HMDB0000094	C00158	Organic acids and derivatives	Carboxylic acids and derivatives	Tricarboxylic acids and derivatives	Organic acids	Carboxylic acids	Tricarboxylic acids	#77-92-9	Nodiff
MN5591.neg	6801395.58959862	5242779.89834834	0.770838841717445	-0.375499	0.238577611198237	0.649535321362797	9766664.24518794	6141180.01247733	6715207.50371439	8691617.56213089	4094330.35203096	5399373.86205019	5859117.12144729	8449944.65583843	7505377.18270145	4955168.00622172	1974103.78985186	2712968.63402926	1.00083871418147	2.821	191.019	D-Saccharolactone	[M-H]-	C6H8O7	XECPAIJNBXCOBO-MMPJQOAZSA-N	80.6	HMDB0041862		Organoheterocyclic compounds	Lactones	Gamma butyrolactones				#5027-63-4	Nodiff
MN5642.neg	59868342.132105	50911343.2079741	0.850388392176178	-0.233806	0.313502407224835	0.699428141102531	48088738.1780204	38714423.9826775	63536393.6864815	75265824.2092888	68475276.095965	65129396.6401968	60480903.7010002	66045124.6555877	28423576.5115414	52185376.8310287	57827011.715442	40506065.8332448	0.878930581253725	2.25	192.052	4-hydroxy-2-imino-7-methyl-1,5-dihydropteridin-6-one	[M-H]-	C7H7N5O2	QHJGJOBIIBEJNN-UHFFFAOYSA-N	91.6			Organoheterocyclic compounds	Pteridines and derivatives	Pterins and derivatives					Nodiff
MN5646.neg	7446718.19338453	16252628.585305	2.18252230892038	1.12599640061499	0.118749462858447	0.546742318577434	8280851.50815455	4332642.7427931	7976122.33779331	5870018.66560888	7205771.37704697	11014902.5289104	15421191.3839087	4095176.25053645	26219525.9875311	27261591.4637005	6452034.38801451	18066252.0381389	1.32228946079969	3.377	192.066	Methyl n-acetylanthranilate	[M-H]-	C10H11NO3	UYQKZKVNYKOXHG-UHFFFAOYSA-N	87.6	HMDB0032388	C06332	Benzenoids	Benzene and substituted derivatives	Benzoic acids and derivatives				#89-52-1	Nodiff
MN5691.neg	3108088.49713556	1772870.82100124	0.57040551536262	-0.80994	0.967771561834875	0.989162052746092	283502.207463841	296782.841796944	264066.108518134	17138155.9557882	340956.777319453	325067.091926782	394030.234449408	464394.002812864	309720.807652316	578887.307344248	8706576.24301406	183616.330734545	0.00509518780790608	2.03	193.034	Lactate oxygen	[M-H]-	C6H10O7	RWWLRTHEOGVCDK-UHFFFAOYSA-N	77	HMDB0253944		Organic acids and derivatives	Carboxylic acids and derivatives	Dicarboxylic acids and derivatives					Nodiff
MN5695.neg	3200883.25775537	2694774.47487758	0.841884648041585	-0.248306	0.155255284670944	0.590089002213572	3207851.16687546	3625210.72061801	3343241.53479427	2803054.42643985	3739609.78820102	2486331.90960363	2524344.38258658	2169473.26363138	2014647.18269395	2604385.17307588	2655144.12166315	4200652.72561456	1.09270926170628	4.829	193.086	2-Methoxy-3,4-dimethylphenyl acetate	[M-H]-	C11H14O3	JFXJTOZVQPAZBY-UHFFFAOYSA-N	85.9	HMDB0245199		Benzenoids	Phenol esters						Nodiff
MN5702.neg	1699875.20312247	1447832.91341989	0.851728945019254	-0.231534	0.489450486113207	0.79617390782845	616129.196497183	1180592.35963128	1627117.04484621	1580436.00813229	975545.57741336	4219431.03221451	2508706.49610371	198770.498868739	1652935.83743694	510574.538843857	626449.01630992	3189561.09295619	0.609787155598676	5.411	193.159	4-(2,2-Dimethyl-6-Methylenecyclohexyl)Butan-2-One	[M-H]-	C13H22O	ZLPHULOLXDKCND-GFCCVEGCSA-N	92.7			Lipids and lipid-like molecules	Prenol lipids	Sesquiterpenoids					Nodiff
MN5728.neg	16936759.1423541	38262210.9857927	2.25912234236772	1.17576240173935	0.116199044484066	0.543734690072859	9217452.44754048	18082247.9340681	39361288.3504344	22913552.1392061	1015922.5826045	11030091.4002708	21974665.9953421	39686697.4563968	49693309.9984972	86901659.795683	13856154.1215283	17460778.5473091	1.31479914933875	1.685	194.045	N-Acetyl Mesalazine	[M-H]-	C9H9NO4	GEFDRROBUCULOD-UHFFFAOYSA-N	92.8			Benzenoids	Benzene and substituted derivatives	Benzoic acids and derivatives					Nodiff
MN5731.neg	12530751.6471154	10165018.8344091	0.811205833510324	-0.30186	0.383510547871792	0.742297220999262	9558359.81818646	6387143.69621726	17774129.7661294	14757483.3795211	10189100.7853424	16518292.4372959	7874463.83865994	11712570.2704754	14958771.5600659	10789482.6332024	10758110.5832965	4896714.12075463	0.833546700759681	2.116	194.067	2-imino-6-methoxy-7-methyl-3h-purin-8-ol	[M-H]-	C7H9N5O2	DAHAOEBKKGDLMP-UHFFFAOYSA-N	84.1			Organoheterocyclic compounds	Imidazopyrimidines	Purines and purine derivatives					Nodiff
MN5745.neg	3252165.23612311	2360982.26813863	0.725972420439849	-0.462013	0.243593773743576	0.652904140991455	1384056.60069453	2174932.86532807	4809050.36475992	3554916.13829018	3892922.83781862	3697112.60984737	1672468.65625825	2753655.92743386	1890129.96970942	3908575.78129096	1364082.61824305	2576980.65589625	0.999404783138024	5.027	194.118	4-Hydroxy-3-methoxymethamphetamine	[M-H]-	C11H17NO2	UVDWYWYWOMOEFX-UHFFFAOYSA-N	82.1	HMDB0246443		Benzenoids	Benzene and substituted derivatives	Phenethylamines					Nodiff
MN5792.neg	2704330.06840493	4304064.68919919	1.59154562510109	0.670428515543482	0.110345920857114	0.538377540075526	2922602.67630898	1863730.35842449	2237263.65177258	3408478.19497043	3826081.78688322	1967823.74206985	3398165.6791185	2717346.13150432	4.37948e+06	9282104.55112682	2817544.86369416	3229746.21699436	1.3220492202443	3.896	195.029	2-(hexa-5-en-1,3-diyn-1-yl)-5-(prop-1-yn-1-yl)thiophene	[M-H]-	C13H8S	CHXZRHMQQRUVHF-UHFFFAOYSA-N	84.6			Organoheterocyclic compounds	Thiophenes	2,5-disubstituted thiophenes					Nodiff
MN5794.neg	142211571.676922	87879089.0635508	0.617946120890892	-0.694447	0.0446204314819631	0.446012689378656	107923802.643301	184483573.730368	129791354.504512	225805541.844189	128461867.720648	76803289.6185116	77185375.5034274	152790810.732466	75834712.3266574	60032229.5980614	77120729.7803167	84310676.4403759	1.55754422347611	0.629	195.05	D-Gluconic acid sodium salt	[M-H]-	C6H12O7	RGHNJXZEOKUKBD-SQOUGZDYSA-N	84.1			Organic oxygen compounds	Organooxygen compounds	Carbohydrates and carbohydrate conjugates					Down
MN5796.neg	1166622.31300286	814158.876726769	0.697876997252984	-0.518955	0.912263980170276	0.969782723226137	461779.301629812	1101098.97189409	105009.170592485	2450357.09812721	2364264.36135287	517224.974420714	669261.39887252	424977.503367943	844539.528418919	359401.511231771	664857.796038011	1921915.52243145	0.0971557258101455	1.441	195.051	1,7-Dimethyluric acid	[M-H]-	C7H8N4O3	NOFNCLGCUJJPKU-UHFFFAOYSA-N	81	HMDB0011103	C16356	Organoheterocyclic compounds	Imidazopyrimidines	Purines and purine derivatives	Alkaloids	Others	Purine alkaloids	#33868-03-0	Nodiff
MN5798.neg	57339917.8309338	7433896.59478642	0.129646097797091	-2.94735	0.0262743831613188	0.428232161286994	25080217.6683289	18976088.8451892	26174858.7604679	24560070.016506	8041406.18542875	241206865.509682	5510329.09105947	11019924.7273976	6625679.75821013	11015833.6131526	5067023.34614082	5364589.0327579	1.8716165363345	3.906	195.102	CMPF	[M-H]-	C12H16O5	WMCQWXZMVIETAO-UHFFFAOYSA-N	86.1	HMDB0061112		Lipids and lipid-like molecules	Fatty Acyls	Fatty acids and conjugates				#86879-39-2	Down
MN5801.neg	10439537.3027286	12807343.8279636	1.22681144351255	0.294913529022598	0.397931582518294	0.749932151428058	11748984.3110029	6869806.38955415	13683601.7506273	12328607.5917747	5350677.98319563	12655545.790217	13279414.2993787	16219930.7262849	13529342.7775816	5292748.71457189	13927371.6683719	14595254.7815927	0.726593916017902	3.729	195.102	11-oxo-undeca-5,9-dienoic acid	[M-H]-	C11H16O3	LPCLISDRKJOFGY-CJXSKEFVSA-N	86.9										Nodiff
MN5802.neg	2272894.99222789	2716377.82250332	1.19511804627662	0.257153125625928	0.575860674636734	0.84160541181928	3833935.01418187	1963946.4063329	2129742.29576685	2008784.53979891	945514.945875213	2755446.75141158	3214646.00728137	3560120.52461976	4171254.64399958	991625.444715443	2208213.46822916	2152406.84617459	0.478507598987393	4.254	195.102	Phenol A	[M-H]-	C11H16O3	ZYUVGYBAPZYKSA-BTBXXMRTNA-N	84.6	HMDB0256407		Benzenoids	Benzene and substituted derivatives	Phenylpropanes					Nodiff
MN5804.neg	18021807.342231	21661681.6426826	1.20197054775534	0.265401545693112	0.364277971248511	0.73352216817013	20616622.0505266	12503451.5889646	22108978.8748312	22822237.9389969	9078057.18278576	21001496.4172811	21563586.0751037	27131990.764025	27340905.0807889	11024000.9966347	20044926.3134972	22864680.6260459	0.772951059817688	3.801	195.102	Alutacenoic acid B	[M-H]-	C11H16O3	GZQURNFPUYOHDR-UHFFFAOYSA-N	81.8			Lipids and lipid-like molecules	Fatty Acyls	Fatty acids and conjugates					Nodiff
MN5808.neg	2292133.67185848	2764347.53508805	1.20601497592708	0.270247822297351	0.0639829920727024	0.474467712576583	2633380.8283627	2084725.31786261	2098693.88069089	2679575.66989825	2090623.13124429	2165803.20309213	2462954.53809767	3128041.76892437	3148873.98000093	2319854.45198905	2243455.40425791	3282905.06725834	1.53160734367142	5.225	195.138	Aleprylic acid	[M-H]-	C12H20O2	GMYNCKRSFMEXPG-UHFFFAOYSA-N	85.9			Lipids and lipid-like molecules	Fatty Acyls	Fatty acids and conjugates					Nodiff
MN5837.neg	303475.935103418	240464.441896225	0.792367413957485	-0.335759	0.910815797344028	0.969041930380687	1057514.47292264	159751.12346017	70815.4366364675	415554.370995914	70195.0744149222	47025.1321903925	74858.4000569702	119521.542285999	90305.2896952779	893070.507896044	79665.1823989312	185365.729044125	0.0192110932995256	0.82	196.054	1-(5-Fluoro-2-pyrimidinyl)-3-azetidinecarboxylic acid	[M-H]-	C8H8FN3O2		79.1										Nodiff
MN5877.neg	4698557.41354785	4443640.54964981	0.945745716937925	-0.0804758	0.629799976437008	0.867704121215062	6503719.57450932	4165431.82846067	3888858.2824936	4751664.37523953	4871366.73088858	4010303.68969539	5555043.89844352	4459396.37325447	4853762.05889652	3450357.50798146	4222648.16404529	4120635.29527762	0.385202201159655	4.949	197.019	Dinitro-ortho-cresol	[M-H]-	C7H6N2O5	ZXVONLUNISGICL-UHFFFAOYSA-N	86.6			Benzenoids	Phenols	Nitrophenols					Nodiff
MN5974.neg	7000660.90861353	7767815.66019879	1.10958318958734	0.150017835814262	0.681533589247318	0.889034138451237	4180046.7386393	7040087.94106209	3718816.36054109	8669805.17851099	6690672.62076539	11704536.6121623	5919992.61868127	5386526.58546152	12990625.5531735	9483396.86417834	8774188.87998882	4052163.45970928	0.230709397780021	2.035	198.935	3-Iodopropanoic acid	[M-H]-	C3H5IO2	KMRNTNDWADEIIX-UHFFFAOYSA-N	73.7	HMDB0031252		Organic acids and derivatives	Carboxylic acids and derivatives	Carboxylic acids				#141-76-4	Nodiff
MN5975.neg	6569274.98058213	8026313.63858236	1.22179596109267	0.289003376402288	0.285158835255876	0.680272225790533	8907758.42792807	4441022.73970682	3906938.35282995	7205345.66153195	3860070.37221501	11094514.329281	10141882.432457	4924700.24464993	6577620.87713739	9713531.3224993	9988104.33450178	6812042.62024877	0.880636044126399	2.237	198.935	(4-Bromo-2-formylphenoxy)acetic acid	[M-H]-	C9H7BrO4	KXRYNWDCFUKVNN-UHFFFAOYSA-N	71.2										Nodiff
MN5981.neg	12483003.0342472	21925512.5267432	1.75642931965894	0.812645522344969	0.246442364772462	0.654378627745952	5004748.00592898	8160931.02519309	24788982.2128042	1.71679e+07	6848676.47183285	12926777.7924939	11054776.4521998	22420762.4148594	15016315.7286807	61346646.8901512	8290964.65087522	13423609.0236928	0.962018304194925	1.21	199.06	3-amino-5H-pyrimido[5,4-b]indol-4-one	[M-H]-	C10H8N4O	BJLPBOXGVIESSZ-UHFFFAOYSA-N	82.9			Organoheterocyclic compounds	Pyrrolopyrimidines						Nodiff
MN5985.neg	19229034.3125557	20465046.9011001	1.06427845353302	0.0898756611529698	0.823072306445295	0.940532648676917	57195679.8202777	4795524.77076761	10045948.8925971	18311581.3888131	9125543.76452727	15899927.2383515	26772702.2079059	49776912.9724756	22745180.6363701	8831656.89885274	6323687.9548484	8340140.73614803	0.201572396592077	4.093	199.097	2E-Decenedioic acid	[M-H]-	C10H16O4	XUNMWLWTZWWEIE-FNORWQNLSA-N	79.6			Lipids and lipid-like molecules	Fatty Acyls	Fatty acids and conjugates					Nodiff
MN6092.neg	101532625.689836	50133765.3995816	0.493770008004433	-1.01809	0.287451065604475	0.681531266477804	11819106.2904627	44127998.8887006	145614152.08425	115274327.988971	221611943.162432	70748225.7242018	26132926.4074062	43011323.8675985	26622172.0054801	138627881.203723	32051589.8360203	34356699.0772618	0.944595664579976	1.616	201.076	Rehmaglutin A	[M-H]-	C9H14O5	QMQZZRSFTSGWJA-FJYMVOSHSA-N	84.7			Lipids and lipid-like molecules	Prenol lipids	Monoterpenoids					Nodiff
MN6099.neg	2358066.03559795	2661035.76260413	1.1284822911795	0.174383779072082	0.352488835760814	0.72468423014828	3599583.4564042	1761112.43794485	2057954.26077216	1965240.04959564	2055063.74607872	2709442.26279213	2783654.51055839	3166868.87816116	2170605.1148659	2460235.48124069	3379731.76391878	2005118.82687987	0.780370600580589	4.176	201.112	SEBACIC ACID	[M-H]-	C10H18O4	CXMXRPHRNRROMY-UHFFFAOYSA-N	91.8	HMDB0000792	C08277	Lipids and lipid-like molecules	Fatty Acyls	Fatty acids and conjugates	Lipids	FA Fatty acyls	FA01 Fatty Acids and Conjugates	#111-20-6	Nodiff
MN6100.neg	3228281.36254431	4.25428e+06	1.31781723336471	0.39815029841726	0.275189279801811	0.673009539531752	2249941.3787817	4083673.55441674	4256892.12830326	2045912.62323873	4009322.50801166	2723945.98251378	5329542.63885878	4310081.64305789	4189867.90326812	1697045.41631427	4682572.62697924	5316598.6537877	0.934215834875941	2.406	201.123	Ala-Ile	[M-H]-	C9H18N2O3	ZSOICJZJSRWNHX-QYNIQEEDSA-N	90.4	HMDB0028690		Organic acids and derivatives	Carboxylic acids and derivatives	Amino acids, peptides, and analogues				#29727-65-9	Nodiff
MN6104.neg	1046723.71118592	999614.698616308	0.954993842151299	-0.0664367	0.660342379047345	0.880519544424148	1141278.34512177	968316.866463236	1287706.89253461	1246318.98581633	742771.139684163	893950.037495407	1417939.41861746	797833.901520488	943823.283174773	859760.453094381	597902.568579774	1380428.56671097	0.296419046631901	5.041	201.149	3-hydroxyundecanoic acid	[M-H]-	C11H22O3	FARPMBPKLYEDIL-UHFFFAOYSA-N	79.9	HMDB0061654		Organic acids and derivatives	Hydroxy acids and derivatives	Medium-chain hydroxy acids and derivatives					Nodiff
MN6139.neg	23469965.4865355	20980904.7259639	0.893946978234816	-0.161739	0.749661217978333	0.912791032491409	6610440.07355976	8406236.06136895	47806028.2943571	12234517.3374365	46287836.3094847	19474734.8430062	11627686.0353755	11189981.7613243	13107549.5290795	65447059.3674145	5225837.19550882	19287314.4670805	0.275924385917868	3.661	202.053	2-Hydroxy-7-methoxy-quinoline-3-carbaldehyde	[M-H]-	C11H9NO3	VUKFTGRTRKQOKY-UHFFFAOYSA-N	84.1			Organoheterocyclic compounds	Quinolines and derivatives	Quinolones and derivatives					Nodiff
MN6146.neg	2962380.28855163	2648605.92287582	0.894080322202918	-0.161524	0.826495340165702	0.940959053264007	1420466.6714788	4132296.14196347	1797968.56743969	3598771.55468955	4618482.8508633	2206295.94487499	1780253.21437346	2887268.45337654	2061985.08731054	2248295.23176025	3247634.25324518	3666199.29718893	0.202555739820267	0.533	202.119	Lysyl-Glycine	[M-H]-	C8H17N3O3	HGNRJCINZYHNOU-LURJTMIESA-N	84.1	HMDB0028951		Organic acids and derivatives	Carboxylic acids and derivatives	Amino acids, peptides, and analogues				#7563-03-3	Nodiff
MN6179.neg	2650637.76259516	3197918.92104951	1.20647150137879	0.270793837389489	0.430469421986435	0.768630802536946	2935168.20001647	3400120.27444007	3146427.44915401	2390584.67613806	2091425.69671361	1940100.27910872	3907481.38182145	5042595.41683613	3504556.35297215	2012132.4097434	1938506.78577248	2782241.17915144	0.720165362798669	1.913	203.001	Sulfuric acid 4-methoxyphenyl ester	[M-H]-	C7H8O5S	IGTMFIJOUADBDC-UHFFFAOYSA-N	77.4	HMDB0242192		Organic acids and derivatives	Organic sulfuric acids and derivatives	Arylsulfates					Nodiff
MN6180.neg	170573.085160286	153575.98830104	0.900352996234581	-0.151437	0.444594552735074	0.774553803619796	301570.690453539	144417.946536273	135309.326547084	190491.583527308	60545.1361641399	191103.82773337	78040.8743357214	98510.9110259418	364159.115098659	291206.929377995	49386.3937861566	40151.7061817636	0.692099873219838	3.531	203.001	3-Methylcatechol 2-sulfate	[M-H]-	C7H8O5S	TZVUCGJSHGKWCJ-UHFFFAOYSA-N	85.8	HMDB0240663		Organic acids and derivatives	Organic sulfuric acids and derivatives	Arylsulfates					Nodiff
MN6185.neg	172493150.587558	155427933.367836	0.901067276227526	-0.150293	0.473733111837205	0.788076282151241	206287980.481081	211910989.728302	156800508.138884	133703581.175941	120887835.736595	205368008.264547	156533317.598071	147592004.829238	188465584.202764	123314418.550287	194569828.129265	122092446.897389	0.660146206227254	3.051	203.082	L-Tryptophane	[M-H]-	C11H12N2O2	QIVBCDIJIAJPQS-VIFPVBQESA-N	95.1	HMDB0000929	C00078	Organoheterocyclic compounds	Indoles and derivatives	Indolyl carboxylic acids and derivatives	Peptides	Amino acids	Common amino acids	#73-22-3	Nodiff
MN6186.neg	12031278.648195	5923971.94137919	0.492380911007156	-1.02215	0.63815378616482	0.871819354503203	1606695.27797032	8145202.01063053	3420575.73194224	20458652.2898943	34602257.5002521	3954289.07848042	5508098.53937511	4956159.63301022	3127646.95999243	5211289.43203185	5847959.84273664	10892677.2411289	0.420678331459512	2.978	203.091	2-hydroxy-7-methyl-Octanedioic acid	[M-H]-	C9H16O5	KQONDWAKSAUKLO-UHFFFAOYSA-N	88.7			Organic acids and derivatives	Hydroxy acids and derivatives	Medium-chain hydroxy acids and derivatives					Nodiff
MN6226.neg	99254.4194463832	141548.640305358	1.42611927100961	0.512094644122917	0.267256	0.667345983344301	24744.8787839558	9416.68959393636	188629.212421654	9111.0936212378	16255.134533588	347369.507723927	186624.543730515	134759.839053365	176401.592610876	179023.668731596	6494.22174322962	165987.975962568	0.926953653775904	2.854	204.052	1-(3-methyl-4H-1,4-benzothiazin-2-yl)ethan-1-one	[M-H]-	C11H11NOS	WBZVLPUFAVZNKB-UHFFFAOYSA-N	88										Nodiff
MN6227.neg	2340728.80291861	2028415.43939171	0.866574306627289	-0.206605	0.725477723345095	0.904963674850449	1584620.25693223	2061303.47911167	4646601.47468544	1976192.0437219	2353440.83120913	1422214.73185126	2210075.91190327	1897907.6320792	1707865.11363454	2075546.77160532	2120641.74619669	2158455.46093126	0.263864670580235	3.865	204.066	Indolelactic acid	[M-H]-	C11H11NO3	XGILAAMKEQUXLS-JTQLQIEISA-N	89.1	HMDB0000671	C02043	Organoheterocyclic compounds	Indoles and derivatives	Indolyl carboxylic acids and derivatives				#1821-52-9	Nodiff
MN6231.neg	2016727.38428193	3603260.93147156	1.78668716434102	0.837287051299677	0.0696971058031238	0.48192919937945	1065461.64434979	1120639.94022054	2277565.41692953	1067917.18878506	2396771.4497108	4172008.66569585	7153400.23768065	1.70564e+06	3957270.12772736	3446997.88304306	2579505.89407582	2776751.66237049	1.39997809460344	4.582	204.102	4-Phenylpiperidine-4-carboxylic acid	[M-H]-	C12H15NO2	DZZGGKPKWGPNJA-UHFFFAOYSA-N	86.6	HMDB0246199		Organoheterocyclic compounds	Piperidines	Phenylpiperidines					Nodiff
MN6264.neg	17370495.9859382	13569834.7453698	0.78120018889241	-0.356236	0.246071730920495	0.654103401101389	29461375.9469463	16813002.7393073	12042185.8256027	14212188.6745098	1.20368e+07	19657426.4136432	18024647.6141112	12736496.9570312	11061901.1812596	9540221.19930284	21409292.2172464	8646449.30326751	0.990995668369969	1.114	205.034	2-Methylcitric acid	[M-H]-	C7H10O7	YNOXCRMFGMSKIJ-UHFFFAOYSA-N	82.2	HMDB0000379		Organic acids and derivatives	Carboxylic acids and derivatives	Tricarboxylic acids and derivatives				#6061-96-7	Nodiff
MN631.neg	12297689.7029017	24244923.1306653	1.97150226720589	0.979295369530089	0.151775440590782	0.586332650371858	18059780.8519708	14358191.2644525	17158182.6461063	10618846.8079227	1630432.18576692	11960704.461191	35256078.507388	29628116.8014365	30960919.7744606	4998910.0513044	18278358.013737	26347155.635665	1.21030612436178	3.479	81.0342	2,4-Pentadienal	[M-H]-	C5H6O	PPXGQLMPUIVFRE-ARJAWSKDSA-N	92	HMDB0031597		Organic oxygen compounds	Organooxygen compounds	Carbonyl compounds				#764-40-9	Nodiff
MN6318.neg	7169751.82809263	2627744.10048576	0.366504191984679	-1.4481	0.0377003213291458	0.4419786676769	5409903.94636387	9344812.27105356	10754810.1962986	11161573.4346535	4639654.62376923	1707756.49641701	804385.410515018	3341426.02623641	736155.285106784	3042160.09645132	4899751.18727869	2942586.59732636	1.56949077579852	3.306	206.045	(3-Oxo-3,4-dihydro-2H-1,4-benzoxazin-2-yl)acetic acid	[M-H]-	C10H9NO4	GBWCBWJRILQTBI-UHFFFAOYSA-N	85.3			Organoheterocyclic compounds	Benzoxazines	Benzoxazinones					Down
MN6320.neg	23102818.9805784	26908401.143158	1.16472371470247	0.219987772304027	0.262709659024532	0.664217498601194	111462734.68371	10305370.9619682	11552386.6601349	1721030.5669653	2350094.66997086	1225296.34072105	46268690.078378	2146795.87191814	22287071.0659569	28737745.4578864	53551448.4568512	8458655.92795748	1.00236645395186	3.837	206.081	N-isopropylterephthalamic acid	[M-H]-	C11H13NO3	PRCGIFCKPACTDG-UHFFFAOYSA-N	88.1	HMDB0060608		Benzenoids	Benzene and substituted derivatives	Benzoic acids and derivatives					Nodiff
MN6321.neg	3729341.5721624	2852092.60276228	0.76477108561245	-0.3869	0.0812955696240902	0.494507550452305	3060664.15308992	4146066.0003461	3426993.79339462	3549387.54049203	3038819.4383651	5154118.50728665	3520158.98520773	3985795.96615638	3086095.05240106	2170277.81778415	2484218.16959091	1866009.62543346	1.49253853031655	3.782	206.081	2-Acetamido-4-methylphenyl acetate	[M-H]-	C11H13NO3	GPJFMEZBKSINFK-UHFFFAOYSA-N	89.2	HMDB0061682		Benzenoids	Phenol esters						Nodiff
MN6322.neg	12605807.8334039	28398541.7305904	2.25281410806037	1.17172827387345	0.12638217148082	0.556080826417195	6752797.71983618	39918196.4485519	11520552.6761742	5904606.57729139	7983563.77887801	3555129.79969198	3219600.5072625	43504290.890264	39115479.174816	28721830.2784203	38772278.0520418	17057771.4807377	1.25423953995722	3.891	206.081	Ethyl 5-(chloroacetyl)-2,4-dimethyl-1H-pyrrole-3-carboxylate	[M-H]-	C11H14ClNO3	GBOIWLVLZHQEEK-UHFFFAOYSA-N	83.9			Organic oxygen compounds	Organooxygen compounds	Carbonyl compounds					Nodiff
MN6367.neg	6444807.65016921	7592238.14733975	1.17803952568552	0.236387945411029	0.187509406477634	0.616788469974716	8888477.22907499	5903376.65300763	6605122.45294757	5417819.2874657	4138230.13324815	7715820.14527122	7376221.18935028	7908909.79445715	9726460.50979677	6190129.40090279	6716356.73683506	7635351.25269645	1.12040363686898	4.751	207.102	2-Methyl-3-methoxy-4-phenylbutyric acid	[M-H]-	C12H16O3	BWVGRRPSIBTFCM-UHFFFAOYSA-N	73.3	HMDB0245218		Benzenoids	Benzene and substituted derivatives						Nodiff
MN6370.neg	2486031.37581747	1370940.8709086	0.551457589893769	-0.858678	0.199137786607074	0.624889952218472	986369.411047909	1049535.50834553	5028243.98687869	2919278.22760427	1360348.22794399	3572412.89308446	1393937.22357473	1498971.45477363	1790710.19518671	751338.964291075	1692162.71130617	1098524.67631926	1.15468240797844	4.422	207.102	Jasmine ketolactone	[M-H]-	C12H16O3	DINQMNROFIPFOH-MTVLHHSESA-N	80.1	HMDB0030150		Organoheterocyclic compounds	Oxocins					#70981-24-7	Nodiff
MN6420.neg	6198256.10257146	7499280.85784317	1.20990174231942	0.274889889132566	0.486777363174585	0.794613979601147	5387367.84397205	5651415.44706968	6340328.73487161	6184494.0470354	7345219.35674871	6280711.1857313	5621768.51988028	4157540.03371373	8724115.81835993	9889731.12472364	5123144.09070187	11479385.5596796	0.644937965531776	3.597	208.06	4-[(S)-Amino(carboxy)methyl]-3-methylbenzoic acid	[M-H]-	C10H11NO4	SGIKDIUCJAUSRD-UHFFFAOYSA-N	87.7	HMDB0254239		Organic acids and derivatives	Carboxylic acids and derivatives	Amino acids, peptides, and analogues					Nodiff
MN6438.neg	7760235.48334506	6271729.56304236	0.80818804745071	-0.307237	0.616431805847426	0.861306322188883	1948536.66302609	5250927.1270851	12206343.6143035	6209846.53902476	10252797.2203844	10692961.7362465	3761100.9835836	5239696.90986559	5084724.35637093	14399466.9688992	3659626.13522469	5485762.02431014	0.481096245480872	5.202	208.133	Bamethan	[M-H]-	C12H19NO2	RDUHXGIIUDVSHR-LBPRGKRZSA-N	85.7	HMDB0248857		Benzenoids	Phenols	1-hydroxy-2-unsubstituted benzenoids					Nodiff
MN6468.neg	35005955.3084039	83794401.4853527	2.39371846153378	1.25925347891705	0.0141450103326058	0.398982430890885	48480908.1399086	28107911.9512683	71762662.7491219	20406086.2160868	10598100.3739452	30680062.4200926	90564998.3903084	81513174.0533297	66106906.3963779	69523436.6252173	46745268.7313288	148312624.715554	1.94729568537285	3.503	209.043	methyl 2-(4-hydroxy-3-methoxyphenyl)-2-oxoacetate	[M-H]-	C10H10O5	PVRDAVSDHWPSOF-UHFFFAOYSA-N	83.6			Benzenoids	Phenols	Methoxyphenols					Up
MN6469.neg	3742820.85188888	5653261.75686451	1.51042809169226	0.594957502021228	0.0178875723772082	0.402447397086695	4022426.4371043	2942871.64052688	4094158.93766059	4933390.83913266	3670814.60943302	2793262.64747585	4038915.32708419	5834693.61463335	6227413.89802136	6991318.81362511	3814231.87386347	7012997.01395956	1.84720720941437	3.644	209.044	5-Hydroxyferulic acid	[M-H]-	C10H10O5	YFXWTVLDSKSYLW-UHFFFAOYSA-N	89	HMDB0035484	C05619	Phenylpropanoids and polyketides	Cinnamic acids and derivatives	Hydroxycinnamic acids and derivatives	Phenylpropanoids	Monolignols	Coniferyl alcohol derivatives	#1782-55-4	Up
MN6473.neg	30922912.4259656	22713295.7729756	0.734513472084974	-0.445139	0.00667475830877473	0.374047384363612	33460940.0716733	27270756.3817163	35435314.0936554	36051497.5965539	25392093.8386294	27926872.5735656	22129884.171261	29104651.1875976	17845765.1518362	20351171.7112724	24129778.7993293	22718523.6165572	1.93420484816178	0.676	209.066	(3R,5R,6R)-1,2,3,5,6,7-Hexahydroxyheptan-4-one	[M-H]-	C7H14O7	IPNWLABTDCELLG-UHFFFAOYSA-N	78.9	HMDB0255327		Organic oxygen compounds	Organooxygen compounds	Carbohydrates and carbohydrate conjugates					Down
MN6552.neg	26644991.2189727	23740972.7227302	0.891010716709314	-0.166485	0.0552470100114516	0.459794113749758	24486587.0672501	23082983.7777377	28437857.4626536	28481097.6001371	26036670.6101422	29344750.7959154	23260782.0893775	22667740.3791936	26209766.3388773	25525232.1612594	20637578.650781	24144736.7168926	1.55103224549526	0.639	211	uracil arabinose-5'-phosphate	[M-H]-	C9H13N2O9P	DJJCXFVJDGTHFX-CCXZUQQUSA-N	88.5			Nucleosides, nucleotides, and analogues	Pyrimidine nucleotides	Pyrimidine ribonucleotides					Nodiff
MN6560.neg	1038002.83719996	2702004.57257305	2.6030801417285	1.38021972906605	0.0489094340327565	0.448854937497769	1045104.12872782	778113.504422413	1810993.50751292	1009022.43034759	204066.968404067	1380716.48378493	3241708.26481197	1625953.54652619	3544009.03697413	5107368.25659374	683452.347155882	2009535.98337636	1.56335	3.326	211.06	beta-(2-Methoxyphenoxy)-lactic acid	[M-H]-	C10H12O5	MXVBBOLVTSAHEX-UHFFFAOYSA-N	84.2	HMDB0060557		Benzenoids	Phenol ethers	Anisoles					Up
MN6563.neg	6946099.60119339	19135322.3119531	2.75482981969702	1.46196319870116	0.158572496678919	0.593716033434422	10722011.9041242	6133064.32373301	11487433.4046713	6123353.02333491	1177669.74890423	6033065.20239267	36364822.9830756	25759053.9760837	31613696.3863355	2145235.84836131	7511484.56397542	11417640.1138871	1.18245060061456	3.785	211.097	(2E,4E)-3,5,7-Trimethyl-2,4-octadienedioic acid	[M-H]-	C11H16O4		74										Nodiff
MN6658.neg	4504088.63673013	1388980.41019513	0.308382121716747	-1.69721	0.166666060248981	0.600275751580846	1492930.08826135	14361449.6462201	1271403.14894474	2603134.15798968	6654054.99199296	641559.786971947	769463	3056147.00283984	803355.581516862	386132.988843961	1317264.38807369	2001519.52440721	1.1263700035659	1.167	213.123	Desthiobiotin	[M-H]-	C10H18N2O3	AUTOLBMXDDTRRT-JGVFFNPUSA-N	86.2	HMDB0003581	C01909	Lipids and lipid-like molecules	Fatty Acyls	Fatty acids and conjugates				#533-48-2	Nodiff
MN6659.neg	5580923.75227579	5234762.58215789	0.937974216190152	-0.0923798	0.547315973192509	0.826890889228682	5958740.35280092	5544912.0684528	6061563.65707981	7010569.36657942	4437773.81146027	4471983.25728154	6656049.88765464	4731408.29544126	4349590.96922199	5321767.3128997	4600501.29297125	5749257.73475849	0.428803561318824	5.063	213.149	3-Oxododecanoic acid	[M-H]-	C12H22O3	DZHSPYMHDVROSM-UHFFFAOYSA-N	86.7	HMDB0010727	C02367	Organic acids and derivatives	Keto acids and derivatives	Medium-chain keto acids and derivatives	Lipids	FA Fatty acyls	FA01 Fatty Acids and Conjugates		Nodiff
MN6684.neg	8597624.95874662	13190581.568243	1.53421225414396	0.617498089632047	0.0886940620188313	0.50160608513445	11076208.0293679	8617190.14890743	8779729.81048852	8892662.93296284	3553025.13767621	10666933.6930768	16556776.8866104	14679666.3136457	18361184.4196979	13726501.1220093	7153669.23653428	8665691.43096047	1.36513202845521	0.897	214.047	Glycerylphosphorylethanolamine	[M-H]-	C5H14NO6P	FRMZOWIQVCBEAC-UHFFFAOYSA-N	89.7	HMDB0000114	C01233	Organic acids and derivatives	Organic phosphoric acids and derivatives	Organic phosphoramides				#1190-00-7	Nodiff
MN6742.neg	572549699.39258	503288349.210462	0.879029977213162	-0.186016	0.255147925796879	0.66067322584407	566887465.407361	572713461.597223	684693042.599608	667499894.953766	559650314.391529	383854017.405992	516066900.923473	567237524.786773	508919311.092271	429371897.622435	540304854.779966	457829606.057855	0.932662410811633	0.628	215.032	2-C-methyl-D-erythritol-4-phosphate	[M-H]-	C5H13O7P	XMWHRVNVKDKBRG-BJNJOQLTNA-N	89	HMDB0304061	C11434	Organic acids and derivatives	Organic phosphoric acids and derivatives	Phosphate esters					Nodiff
MN6745.neg	44754134.4323105	35026931.8620183	0.782652425442294	-0.353556	0.13653519219447	0.569447001135218	45292284.0157232	53908959.4050198	52879605.9719953	50793814.9539207	40012273.3047883	25637868.9424156	35564096.3856641	40408743.0465759	40371283.1383622	24030578.4073723	38889126.1700019	30897764.0241332	1.1967776178016	0.741	215.032	Methoxsalen	[M-H]-	C12H8O4	QXKHYNVANLEOEG-UHFFFAOYSA-N	86.5	HMDB0014693	C01864	Phenylpropanoids and polyketides	Coumarins and derivatives	Furanocoumarins	Phenylpropanoids	Coumarins	Furanocoumarins	#298-81-7	Nodiff
MN6748.neg	23130217.0587057	49301531.5880945	2.13147725604842	1.09185366109063	0.156824909413871	0.592685271091674	5796119.82406707	25065098.7037181	49453359.3994532	39711260.0499749	2904034.27043691	15851430.104584	70669404.292319	98765648.7425204	48431059.822432	8196899.9114479	21966782.3241196	47779394.4357278	1.17586258378157	2.529	215.055	4-(4-Fluorophenyl)benzoic acid	[M-H]-	C13H9FO2	LXWNTLBMNCXRQN-UHFFFAOYSA-N	75.9			Benzenoids	Benzene and substituted derivatives	Biphenyls and derivatives					Nodiff
MN6757.neg	302711497.772044	450719490.570448	1.48894076996659	0.574286364682227	0.223415200345786	0.63949236412229	708003421.441951	244193223.667498	238691058.055108	297433516.727764	234953633.285187	92994133.4547572	369813561.028222	616328815.811386	188710093.003357	251248950.764052	829227807.51928	448987715.29639	1.09819354714209	5.296	215.164	12-Hydroxydodecanoic acid	[M-H]-	C12H24O3	ZDHCZVWCTKTBRY-UHFFFAOYSA-N	85.6	HMDB0002059	C08317	Organic acids and derivatives	Hydroxy acids and derivatives	Medium-chain hydroxy acids and derivatives	Lipids	FA Fatty acyls	FA01 Fatty Acids and Conjugates	#505-95-3	Nodiff
MN6758.neg	7658546.3135761	14443619.2874564	1.88594789351245	0.915289816622948	0.081048938432522	0.494507550452305	18107453.1569317	7979355.28771285	6829449.54471792	6635934.99092557	3875144.23397284	2523940.66719573	14310601.2669836	24936472.354059	5637436.50783357	9011489.42364741	22351608.5118929	10414107.6603219	1.47226333865393	5.421	215.164	(3R)-3-Hydroxydodecanoic acid	[M-H]-	C12H24O3	MUCMKTPAZLSKTL-LLVKDONJSA-N	91.8	HMDB0010728		Organic acids and derivatives	Hydroxy acids and derivatives	Medium-chain hydroxy acids and derivatives					Nodiff
MN6781.neg	985519.270938377	1377823.93133265	1.39806898958022	0.483435554182214	0.432025885771697	0.769046297057096	928811.98133891	1677470.72481675	1383127.08479924	940737.200498617	372879.608681793	610089.025494953	1006884.69341806	3028234.58856145	809393.435903783	702661.338059926	686182.705996754	2033586.82605594	0.74461966991548	2.975	216.033	2,3-Dimethoxy-5-sulfamoylbenzoic acid	[M-H]-	C9H11NO6S	YEVQOPOKMKTXMD-UHFFFAOYSA-N	84.7			Benzenoids	Benzene and substituted derivatives	Benzoic acids and derivatives					Nodiff
MN6786.neg	12527121.3968239	42207172.7415491	3.36926348875728	1.75243325691296	0.0130111066308676	0.398232514570386	19674707.2263797	6315761.51644361	22106375.2511809	18746733.961888	1666718.01745998	6652432.40759147	50429733.2340604	46121127.209741	41526924.2989471	51369686.0514936	21730572.3457054	42064993.3093469	2.0279469427536	0.935	216.087	6-amino-1-(2-methylphenyl)-1,2,3,4-tetrahydropyrimidine-2,4-dione	[M-H]-	C11H11N3O2	RBMMXLOBIFBZFC-UHFFFAOYSA-N	72.7			Organoheterocyclic compounds	Diazines	Pyrimidines and pyrimidine derivatives					Up
MN6825.neg	1111369.32516382	1874578.23072267	1.68672842436635	0.754227707852151	0.0711578853279506	0.48192919937945	930963.089741277	2170282.06402918	1075289.73189631	956177.476663691	852985.518117465	682518.070535013	1343761.53158293	3153931.16703566	861198.907187879	1468117.73141661	1827653.83286945	2592806.21424347	1.50721223266316	2.962	216.98	4-Hydroxybenzoic acid sulfate	[M-H]-	C7H6O6S	RJTYSXVYCZAUHE-UHFFFAOYSA-N	85.5			Organic acids and derivatives	Organic sulfuric acids and derivatives	Arylsulfates					Nodiff
MN6838.neg	7021988.22430883	8010664.15757941	1.14079715056314	0.190042283393767	0.580460976701496	0.844025799707365	5610531.53059201	7472683.14904661	8986542.24585703	4370488.11963862	8246996.13587212	7444688.16484657	10872152.7791271	6900688.94469408	8237969.94209736	3772360.20275799	9774202.2535315	8506610.82326843	0.465377098701528	2.1	217.118	Serylleucine	[M-H]-	C9H18N2O4	NFDYGNFETJVMSE-UHFFFAOYSA-N	80.5	HMDB0029043		Organic acids and derivatives	Carboxylic acids and derivatives	Amino acids, peptides, and analogues				#6665-16-3	Nodiff
MN6882.neg	1788421.27359419	1292394.68504053	0.722645555676715	-0.46864	0.755783623745117	0.915164599445699	3990390.02276787	526467.312853595	644538.964938049	2507085.53744845	1047190.6940188	2014855.10953839	1593672.30941734	964651.443754836	935287.341037635	1112494.25111498	2038511.09188767	1109751.67303074	0.274563603262511	3.331	218.067	2-Methoxy-N-(2H-tetrazol-5-yl)benzamide	[M-H]-	C9H9N5O2		90.4										Nodiff
MN6890.neg	7147401.14240292	16085357.3600904	2.25051834080809	1.1702573221485	0.0271020625776981	0.429073258957997	9460549.88213609	2957225.61242944	9191444.15394461	7582605.38068987	1647773.62857768	12044808.1966398	19898306.8072473	17081825.1722585	15311627.1693437	8602613.21513863	20608513.4241202	15009258.3724343	1.78391845153359	4.388	218.118	1-(2,3-Dihydro-6-methyl-1H-pyrrolizin-5-yl)-1,4-pentanedione	[M-H]-	C13H17NO2	NLJUZIDVCBWHAK-UHFFFAOYSA-N	80.4	HMDB0040006		Organoheterocyclic compounds	Pyrrolizines					#97073-01-3	Up
MN6892.neg	1380212.8688281	3112003.53572505	2.25472722795823	1.17295290989972	0.0169257992859774	0.401577452537575	1663306.4378033	575096.170811452	1848173.46853309	1596647.65753838	429056.145547009	2168997.33273535	3599586.24986212	3118735.98065148	2680757.62458102	2101735.39970048	3539504.39924901	3631701.56030617	1.9335765342417	4.519	218.118	Tanakine	[M-H]-	C13H17NO2	JPRWHAIHJJJQTF-UHFFFAOYSA-N	70.4	HMDB0033430		Organoheterocyclic compounds	Indoles and derivatives	Indoles				#106449-15-4	Up
MN6928.neg	9718542.44879872	15809092.5764408	1.62669378250181	0.701942695973665	0.11606680832038	0.543734690072859	14810998.4276109	1295223.36563367	14093847.0343239	3883091.21627944	2736488.48972512	21491606.1592193	22913141.7392852	15155607.2022123	16804616.4465872	18924907.0361902	9757369.39981625	11298913.6345534	1.34219977361226	4.293	219.138	13-Nor-6-eremophilene-8,11-dione	[M-H]-	C14H20O2	XNORMQKITMTNGH-PXWWUCIGSA-N	92.4	HMDB0037606		Lipids and lipid-like molecules	Prenol lipids	Sesquiterpenoids				#348119-85-7	Nodiff
MN7005.neg	16877502.5016676	15149503.9236879	0.897615267554606	-0.155831	0.568041660045287	0.838474665332458	16235038.8727896	15964787.3381898	19869555.5392538	22134300.9653267	18786640.4699426	8274691.82450282	22674261.2669447	13004391.7590499	11455353.531265	8477746.94935503	13232926.5178963	22052343.5176162	0.403836150007162	0.737	221.059	Cystathionine	[M-H]-	C7H14N2O4S	ILRYLPWNYFXEMH-WHFBIAKZSA-N	93.1	HMDB0033142	C00542	Organic acids and derivatives	Carboxylic acids and derivatives	Amino acids, peptides, and analogues				#535-34-2	Nodiff
MN7008.neg	26315833.3948701	25307878.1069279	0.961697762984826	-0.0563445	0.0599628854551751	0.467670842307348	26501857.4304107	25732966.5058689	25530391.4867854	27617166.6979279	26410914.2820616	26101703.966166	26313141.5200127	24153967.302301	24495274.7256911	25894865.8162094	24963297.0920199	26026722.1853336	1.46347347671084	4.751	221.081	Monobutylphthalate	[M-H]-	C12H14O4	YZBOVSFWWNVKRJ-UHFFFAOYSA-N	86.6	HMDB0013247		Benzenoids	Benzene and substituted derivatives	Benzoic acids and derivatives				#131-70-4	Nodiff
MN7013.neg	2552651.44520024	2765143.80133901	1.08324378032039	0.115357953086407	0.572196816943885	0.839701046571687	2808350.28050756	2024504.76741476	2791623.86836251	3246115.95799516	1628388.57717813	2816925.21974335	2580796.94334012	3302109.37693867	3606340.58441366	1881824.44025561	2358291.58881684	2861499.87426916	0.483080686704424	4.184	221.081	4-(tert-Butoxycarbonyl)benzoic acid	[M-H]-	C12H14O4	ILBDCOLCHNVWNS-UHFFFAOYSA-N	89.6										Nodiff
MN7015.neg	4145604.85860943	4514577.55739742	1.08900334483681	0.12300838525048	0.867088874669244	0.954470702650507	4086006.14281027	6699233.32965022	2748577.56274808	3938509.41292332	5673715.87625001	1727586.82727469	3925496.99399302	4925177.12561102	2882563.98481076	1671662.75019728	4816382.39151378	8866182.09825867	0.221686724368199	2.446	221.092	DL-Buthionine sulfoximine	[M-H]-	C8H18N2O3S	VUMWXROTBGPMMX-UHFFFAOYSA-N	84.3	HMDB0251513		Organic acids and derivatives	Carboxylic acids and derivatives	Amino acids, peptides, and analogues					Nodiff
MN7057.neg	12597810.7789494	9982525.48263236	0.79240160515134	-0.335696	0.113469414333771	0.541341526001899	12939619.9470529	15159025.3995622	11450411.4659243	12136994.0664113	13667505.2881931	10233308.5065526	8574234.93831902	18030357.5768291	9180975.20608927	6392975.81202476	7814139.72138293	9902469.64114908	1.32079194611439	0.537	222.036	2-Amino-4,7-Dioxo-1,8-Dihydropteridine-6-Carboxylic Acid	[M-H]-	C7H5N5O4	WFICTSPBINOLJT-UHFFFAOYSA-N	81.8			Organoheterocyclic compounds	Pteridines and derivatives	Pterins and derivatives					Nodiff
MN7064.neg	4939671.46341463	3374428.92766851	0.683128210582628	-0.549772	0.311619725589675	0.697557939922444	5508900.64893556	4063379.43589467	2391453.24783125	3697408.41214145	2924641.58898304	11052245.4467018	3670436.76417509	3635968.90529142	3538062.0251702	3385362.9278862	3796427.44530698	2220315.49818116	0.960186415308484	3.164	222.076	Acetyl Tyrosine	[M-H]-	C11H13NO4	CAHKINHBCWCHCF-JTQLQIEISA-N	83.7			Organic acids and derivatives	Carboxylic acids and derivatives	Amino acids, peptides, and analogues					Nodiff
MN7073.neg	1569879.06850895	1904980.20176455	1.21345665406819	0.279122574844411	0.804595869002619	0.933021467037275	693597.542808044	1001412.82440748	2287213.0301851	1638056.92601536	406870.717628879	3392123.37000885	474802.431030585	689459.430752508	2074283.55748653	7027552.5946035	487909.081309083	675874.11540511	0.257529722000431	4.565	222.113	4-[(2-Cyclohex-1-enylethyl)amino]-4-oxobut-2-enoic acid	[M-H]-	C12H17NO3	DUMIYBZROAZLRP-UHFFFAOYSA-N	77.1			Lipids and lipid-like molecules	Fatty Acyls	Fatty amides					Nodiff
MN7074.neg	3280521.23025837	2955898.19185559	0.90104528652076	-0.150328	0.601175261660172	0.854413672052479	1867613.19376662	1950210.72552889	5951110.83339247	3978242.49403582	1206109.27887856	4729840.85594784	1556534.2621276	1716839.29436837	3338222.8990075	8395956.67366316	1261194.25217766	1466641.76978923	0.483849253069457	4.465	222.113	Rimiterol	[M-H]-	C12H17NO3	IYMMESGOJVNCKV-UHFFFAOYSA-N	74.4	HMDB0257235		Benzenoids	Phenols	Benzenediols					Nodiff
MN7112.neg	3290244.43886492	2464993.4130411	0.749182457061298	-0.416611	0.095012146818133	0.514326648369534	3153584.81055504	4246276.37595677	3054589.2105857	4018679.69949685	2908143.94454516	2360192.59205001	3023574.55420242	2742484.22902458	3157223.79390455	1396253.77591383	2828452.45992318	1641971.66527801	1.39609333499827	3.24	223.096	Olivetolic acid	[M-H]-	C12H16O4	SXFKFRRXJUJGSS-UHFFFAOYSA-N	80.2		C20417	Benzenoids	Benzene and substituted derivatives	Benzoic acids and derivatives	Lipids	PK Polyketides	PK15 Phenolic lipids	#491-72-5	Nodiff
MN7123.neg	8855371.42129642	7477755.61146992	0.84443161734431	-0.243947	0.755046925328931	0.915051121802539	1888393.8801785	6659681.20571132	16622690.9936953	10587020.0101851	8517318.87785464	8857123.56015367	6924092.98207602	9507912.72189386	5165723.49984069	11815812.2270694	2060259.69827691	9392732.53966264	0.273460615114308	5.748	223.133	Vomifoliol	[M-H]-	C13H20O3	KPQMCAKZRXOZLB-AATRIKPKSA-N	70.1	HMDB0303570	C04166	Lipids and lipid-like molecules	Prenol lipids	Sesquiterpenoids					Nodiff
MN7145.neg	12669500.9416518	15553472.496629	1.22763103047698	0.29587701796612	0.184863101906121	0.614536985692543	13571385.5488699	8910155.73554495	14199756.0575219	8.04612e+06	9643873.87561502	21645710.683009	16504074.3187002	12029330.6886444	16695548.9843286	17910365.479129	18308489.925656	11873025.5833158	1.06574142766567	0.585	223.972	2-(3-bromo-4-methoxyphenyl)acetonitrile	[M-H]-	C9H8BrNO	OBJKHHRZMIIEOK-UHFFFAOYSA-N	85.9			Benzenoids	Benzene and substituted derivatives	Benzyl cyanides					Nodiff
MN7151.neg	10301341.187234	4031941.4911366	0.391399665136148	-1.35329	0.0563305735426483	0.460048194443804	8569636.22557809	1784987.16145487	11547472.7051779	11221127.0545844	10826938.3914042	17857885.5852046	2044558.28815757	1799257.63178064	4253821.82173791	6972341.41773556	2962154.51364475	6159515.27376315	1.5377204722306	2.293	224.055	6-Aminomethyl-3-methyl-4H-1,2,4-benzothiadiazine 1,1-dioxide	[M-H]-	C9H11N3O2S	LBSXFXZKPFLDPO-UHFFFAOYSA-N	77.9	HMDB0248281		Organoheterocyclic compounds	Thiadiazines	Benzothiadiazines					Nodiff
MN7202.neg	32993021.1531638	31130891.4811453	0.943559892154951	-0.083814	0.963003675714719	0.988007981680645	14401099.7786799	50327970.730987	49283312.4252925	36325432.0072134	30602743.3362828	17017568.6405272	39388475.3516883	29696155.0115257	32694434.9032443	16656571.6739364	39405125.934057	28944586.0124198	0.0402529344036083	0.733	225.06	lysine phosphoester	[M-H]-	C6H15N2O5P	UGPVGRMTKQLUNS-UHFFFAOYSA-N	77.7	HMDB0254265		Organic acids and derivatives	Carboxylic acids and derivatives	Amino acids, peptides, and analogues					Nodiff
MN7204.neg	854064.871229897	759190.273958632	0.888914062072779	-0.169884	0.410345874031443	0.75784993507352	1363923.2755516	788724.649887241	1095222.90271527	398137.994667343	915726.962537957	562653.44201997	1719060.10354002	460257.634804349	411620.527033814	38584.5386820572	1126177.80715732	799441.032534233	0.693784861257919	1.739	225.061	XANTHANOIC ACID	[M-H]-	C14H10O3	VSBFNCXKYIEYIS-UHFFFAOYSA-N	77.1			Organoheterocyclic compounds	Benzopyrans	1-benzopyrans					Nodiff
MN7212.neg	4634454.18940246	6096511.39998626	1.3154755988153	0.395584487732491	0.213252786444601	0.633577478266525	6868426.59292762	5328204.6249806	4801544.09626008	4417469.94042599	2458533.36602646	3932546.51579398	7168891.96307581	7773193.16686464	6082260.46240628	3024308.24395491	4904556.14607861	7625858.41753732	1.10082218201526	4.602	225.112	1,3-Butyleneglycol dimethacrylate	[M-H]-	C12H18O4	VDYWHVQKENANGY-UHFFFAOYSA-N	86.1	HMDB0244160		Organic acids and derivatives	Carboxylic acids and derivatives	Dicarboxylic acids and derivatives					Nodiff
MN7259.neg	11318011.1509984	8406521.56245765	0.742756077044162	-0.42904	0.371884139036156	0.736092737944623	11580583.9247529	17675002.2506515	5350422.57019362	18367608.1539448	8304033.24124431	6630416.76520326	8131958.99167969	12020942.6010151	9588114.9865671	3143998.2678159	8699452.90258373	8854661.62508441	0.747714195512308	4.873	226.144	N-OCTANOYL-L-HOMOSERINE LACTONE	[M-H]-	C12H21NO3	JKEJEOJPJVRHMQ-JTQLQIEISA-N	83.2	HMDB0255213	C21199	Organic acids and derivatives	Carboxylic acids and derivatives	Amino acids, peptides, and analogues	Lipids	FA Fatty acyls	FA08 Fatty amides	#147852-84-4	Nodiff
MN726.neg	4821881.29487847	7052655.10290286	1.46263557138866	0.548570353998822	0.360234759519695	0.729683906848442	6912696.31185888	6201749.76988476	3016398.67512137	8023781.04312298	2924814.24206802	1851847.72721478	7432670.72676093	5342539.16471397	10881758.7171959	2902027.11549301	2734619.47625897	13022315.4169944	0.85351799451461	1.53	83.0498	2,3-Dihydro-4-methylfuran	[M-H]-	C5H8O	FWGYRFWKBWPRJD-UHFFFAOYSA-N	86.1	HMDB0040584		Organoheterocyclic compounds	Dihydrofurans					#34314-83-5	Nodiff
MN727.neg	13009948.1678496	14348362.4240269	1.1028762174076	0.141270877462907	0.645356998158547	0.874927572756603	3616834.25589104	14601158.2079582	21793883.029284	15398936.6198548	9530762.43262226	13118114.4614871	6105680.34402675	10726860.8773791	19623456.2153705	20093789.4350431	12173910.4104103	17366477.2619314	0.36541515148704	1.827	83.0498	3-Methyl-2-butenal	[M-H]-	C5H8O	SEPQTYODOKLVSB-UHFFFAOYSA-N	93.2	HMDB0012157	C07330	Organic oxygen compounds	Organooxygen compounds	Carbonyl compounds				#107-86-8	Nodiff
MN7284.neg	942387.864135511	378424.959541099	0.401559669795029	-1.31631	0.462363421590443	0.783333752235026	505257.456891999	4102009.39747749	295510.282606963	145192.313454053	304318.602702429	302039.131680134	265148.200298908	806285.789507975	508411.899724154	52010.7387723335	445604.23020793	193088.898735291	0.637903307951604	0.92	227.031	Mevalonic acid-5P	[M-H]-	C6H13O7P	OKZYCXHTTZZYSK-ZCFIWIBFSA-N	84.2	HMDB0001343	C01107	Organic acids and derivatives	Organic phosphoric acids and derivatives	Phosphate esters	Lipids	FA Fatty acyls	FA01 Fatty Acids and Conjugates	#73566-35-5	Nodiff
MN7296.neg	7159470.00609365	9569326.32652902	1.33659702720792	0.418564570533315	0.17437836704823	0.605401713155599	9528951.52208919	2604534.1523678	7112010.15802097	5.35041e+06	3140292.30429636	15220618.6450026	6125420.95047795	7714716.83980092	11959600.2728575	11283878.4998029	10595842.7882383	9736498.60799654	1.13797229411462	3.041	227.103	(2S)-2-(3,8-Dimethylazulen-5-yl)propanoic acid	[M-H]-	C15H16O2	VEHBLYQIKWPOQM-UHFFFAOYSA-N	87.3	HMDB0249880		Lipids and lipid-like molecules	Prenol lipids	Sesquiterpenoids					Nodiff
MN7298.neg	4188057.42925588	3881580.62509613	0.926821250821719	-0.109637	0.0349265309450937	0.438565382120816	4157588.11298039	4225875.81307824	4354795.40196268	4099175.30596154	3902527.72494635	4388382.21660606	3515124.96718338	3782532.71690572	3781270.10252095	4198731.34218137	3988136.6183275	4023688.00345783	1.65192990480382	5.166	227.107	bis(Benzyloxy)methane	[M-H]-	C15H16O2	JCTHGPXQXLMSDK-UHFFFAOYSA-N	92.6	HMDB0061836		Benzenoids	Benzene and substituted derivatives						Down
MN7304.neg	3152104.12787909	2692211.80537798	0.854099895230763	-0.227523	0.518888090936226	0.811152085567849	6235178.29308493	2376350.97407459	2663881.11298384	2629825.24024367	2818944.85655903	2188444.29032846	2272796.79272635	4672557.82080553	2860627.33237163	1.85831e+06	1887311.54039691	2601671.03604748	0.497163492016543	4.496	227.128	Traumatic Acid	[M-H]-	C12H20O4	MAZWDMBCPDUFDJ-VQHVLOKHSA-N	71.4	HMDB0000933	C16308	Lipids and lipid-like molecules	Fatty Acyls	Fatty acids and conjugates	Lipids	FA Fatty acyls	FA01 Fatty Acids and Conjugates	#6402-36-4	Nodiff
MN7307.neg	8208003.95407396	4071116.37918013	0.495993471976761	-1.01161	0.408983285572887	0.756804237717681	2703499.1604896	23499938.1463775	3208095.19391758	4447168.58539367	13644030.9447039	1745291.69356149	2540806.82984884	6018949.23572888	2079434.2251527	1653435.33617648	4082780.15835434	8051292.48981952	0.670341108437247	2.913	227.139	Isoleucylproline	[M-H]-	C11H20N2O3	BBIXOODYWPFNDT-CIUDSAMLSA-N	91.4	HMDB0011174		Organic acids and derivatives	Carboxylic acids and derivatives	Amino acids, peptides, and analogues				#37462-92-3	Nodiff
MN7348.neg	2935974.52704199	3574438.92149435	1.21746251153467	0.283877349099644	0.203632543340966	0.628266550977359	2407149.26674473	2776664.05610756	2854434.35531384	2958728.62334887	2186999.11708163	4431871.74365533	2961268.79205053	4084915.34209038	2511199.3815219	5111086.27859192	3082307.51256082	3695856.22215058	1.03949163913526	3.779	228.123	butenoylcarnitine	[M-H]-	C11H19NO4	FKLSJDGSSFEPLD-UHFFFAOYSA-N	77.9	HMDB0249460		Organic acids and derivatives	Keto acids and derivatives	Medium-chain keto acids and derivatives					Nodiff
MN7377.neg	78091645.689363	77246407.0920363	0.989176324946602	-0.0157004	0.963583308196217	0.988168195178014	48638156.0323214	92093487.688604	84530449.5401881	90076843.0168674	79829417.4054859	73381520.4527113	9.88056e+07	81678151.643727	72952811.7836517	53644543.1549554	74972510.958421	81424835.1955025	0.0605066875457676	0.647	229.011	D-Xylulose 5-phosphate	[M-H]-	C5H11O8P	FNZLKVNUWIIPSJ-RFZPGFLSSA-N	74.1	HMDB0000868	C00231	Organic oxygen compounds	Organooxygen compounds	Carbohydrates and carbohydrate conjugates				#4212-65-1	Nodiff
MN7379.neg	12903961.2813972	13777342.6591964	1.06768319888392	0.09448363653898	0.31470682102826	0.700470528219125	10841228.7242498	13191500.3656272	11481051.1031873	15171186.5960277	14199638.1101398	12539162.7891512	13120288.4230513	12351224.193013	15207893.6600104	15330099.3033967	14072042.3890718	12582507.9866351	0.784338394303542	0.59	229.022	Endo-3-bromo-D-camphor	[M-H]-	C10H15BrO	NJQADTYRAYFBJN-UHFFFAOYSA-N	76.3			Lipids and lipid-like molecules	Prenol lipids	Monoterpenoids					Nodiff
MN7382.neg	23879752.8695844	42053041.7280617	1.76103337240246	0.816422249171017	0.304581701188213	0.692858311454406	24094743.0858741	22166183.9321985	33522721.6506456	25471392.837947	2464791.59562466	35558684.1152166	81219560.8202807	33842235.3367442	76070057.873994	8997563.21957538	22256307.1383931	29932525.9793826	0.863977676929978	3.218	229.071	Galactitol, 1,2:5,6-dianhydro-, diacetate	[M-H]-	C10H14O6	MMAXAFOTGLVFQZ-UHFFFAOYSA-N	83.4	HMDB0246021		Organic acids and derivatives	Carboxylic acids and derivatives	Dicarboxylic acids and derivatives					Nodiff
MN7383.neg	3403330.01796854	5540326.52712689	1.62791339596092	0.70302395111454	0.715070061663407	0.900253463634413	2651821.67996504	3063034.73189277	6043719.77619918	4452690.42176699	389096.885672283	3819616.61231496	12330112.7321885	6409632.19018278	8142564.69495125	258947.90978184	2860267.15411777	3240434.48153917	0.311754640457277	3.352	229.071	Benzanthrone	[M-H]-	C17H10O	HUKPVYBUJRAUAG-UHFFFAOYSA-N	70.4	HMDB0248974		Benzenoids	Phenanthrenes and derivatives						Nodiff
MN7390.neg	4006779.58813996	6086294.56270917	1.51899909361737	0.603121008988043	0.323553500590715	0.706406252528761	4400859.96949949	2600698.72434597	745995.219246269	4304381.36552617	3933235.52249464	8055506.7277272	10799360.5157827	2192842.11583352	3216376.17241863	5618001.37261792	11169619.3778814	3521567.82172084	0.788579506721383	3.015	229.118	8,12-Epoxy-4(15),7,11-eudesmatrien-1-one	[M-H]-	C15H18O2	AKNPMCISDQNRFC-WFASDCNBSA-N	73.2	HMDB0033235		Lipids and lipid-like molecules	Prenol lipids	Sesquiterpenoids				#220289-78-1	Nodiff
MN7393.neg	2176775.69330738	1904736.81588773	0.87502668361465	-0.192601	0.594172411224789	0.850748896168325	3965903.57364673	1681709.06014361	1483539.25365917	2002307.27211086	2125695.91912937	1801499.08115453	1868299.86916697	1985728.40897405	2331658.01006168	1713266.87028658	1966912.06876368	1562555.66807345	0.452275107325959	4.6	229.143	Dodecanedioic acid	[M-H]-	C12H22O4	TVIDDXQYHWJXFK-UHFFFAOYSA-N	72.2	HMDB0000623	C02678	Lipids and lipid-like molecules	Fatty Acyls	Fatty acids and conjugates	Lipids	FA Fatty acyls	FA01 Fatty Acids and Conjugates	#693-23-2	Nodiff
MN7397.neg	6578895.84720341	8669542.3622352	1.31778075889748	0.39811036703687	0.427803377131444	0.767306443045243	13920629.5257533	5652243.60343653	6684376.34576832	5697677.81548042	4943286.78965851	2575161.00312341	6209217.20593096	11134332.6793701	3222517.28512337	4948008.41322969	14081548.7105404	12421629.8792167	0.777269411201849	5.548	229.18	3-hydroxytridecanoic acid	[M-H]-	C13H26O3	CWSNHZHHWHLJIM-UHFFFAOYSA-N	84.6	HMDB0061655		Lipids and lipid-like molecules	Fatty Acyls	Fatty acids and conjugates					Nodiff
MN7430.neg	15619693.7484433	39680319.3857397	2.54040316185421	1.34505747079753	0.0292104344570894	0.432647466866324	20962531.6415048	20411928.076836	24458834.0204653	13738800.8652565	2131714.80210177	12014353.0844952	52921469.2271009	38997746.9085157	38316775.0968311	17702459.8443537	47018560.0314106	43124905.2062262	1.79340533753825	3.612	230.092	TRIAZIQUONE	[M-H]-	C12H13N3O2	PXSOHRWMIRDKMP-UHFFFAOYSA-N	71.7	HMDB0259153	C19542	Organic oxygen compounds	Organooxygen compounds	Carbonyl compounds				#68-76-8	Up
MN7431.neg	4101808.20274508	8608286.87548834	2.09865660459876	1.06946612309902	0.0164841695182667	0.401577452537575	3795116.84432659	3041981.8376075	6374573.08032139	3966387.0136201	2336148.43570302	5096642.00489187	9322690.38205118	5531718.94563498	6962197.49420841	5225907.91256191	6541563.21938773	18065643.2990858	1.86132562891291	4.408	230.092	3-Isobutyryl-1-[2-oxo-3-(4-phenoxyphenoxy)propyl]-1H-indole-5-carboxylic acid	[M-H]-	C28H25NO6	HTOJZPHWNDZOPQ-UHFFFAOYSA-N	71.3			Benzenoids	Benzene and substituted derivatives	Diphenylethers					Up
MN7432.neg	9141829.28401007	11431997.4707068	1.25051530886739	0.322522719167723	0.0662620118136867	0.478978456093239	10520913.0151748	6561334.43707882	9574882.63478415	9180548.66983158	8356288.24568245	10657008.7015086	11855477.2429889	9629540.58951938	9114426.52970769	10086274.3356228	13074264.2023949	14832001.9240071	1.50080308947405	3.378	230.092	Caulibugulone F	[M-H]-	C12H13N3O2	MUUKBLUCRRGACD-XNTDXEJSSA-N	70.4			Organic nitrogen compounds	Organonitrogen compounds	Quinonimines					Nodiff
MN7466.neg	1081865.70276316	2.60502e+06	2.40789774804544	1.26777412900794	0.079753228862141	0.491820203683923	1705255.88815653	1294740.97987304	534473.020491667	745102.041279415	226930.927694512	1984691.35908378	5258972.75157156	2307973.4349053	681256.69101069	2915336.59755475	3432793.06652041	1033799.39466329	1.40146112160728	3.102	230.996	2,4-Dihydroxyacetophenone 5-sulfate	[M-H]-	C8H8O6S	COXWPCPYWFBNJH-UHFFFAOYSA-N	72.3	HMDB0041646		Organic oxygen compounds	Organooxygen compounds	Carbonyl compounds					Nodiff
MN7477.neg	1174558.67210014	1422082.58251901	1.21073779990598	0.275886465583497	0.66265734940905	0.882053927516905	892378.734463453	1585256.11959329	1442566.28136689	702042.149990276	1466568.55629935	958540.190887584	1725620.09479054	1113440.99713001	1498460.43921714	428652.779093241	1528820.66598932	2237500.5188938	0.405527367380879	2.443	231.134	Threonylleucine	[M-H]-	C10H20N2O4	BQBCIBCLXBKYHW-UHFFFAOYNA-N	75.4	HMDB0029065		Organic acids and derivatives	Carboxylic acids and derivatives	Amino acids, peptides, and analogues				#50299-12-2	Nodiff
MN7502.neg	1479678.84971599	1356940.76310381	0.917050860978554	-0.124926	0.731876099491525	0.906872315320457	3919578.68584913	937454.124796555	752228.813490309	834071.296753655	927594.56838375	1507145.60902256	1321483.23394983	1363219.13492635	1413851.33727194	932500.569284426	1670617.92568294	1439972.37750736	0.331965984375991	1.143	232.027	Isobatzelline E	[M-H]-	C11H8ClN3O	PQYDUSMCHWLZPN-UHFFFAOYSA-N	84.3			Organoheterocyclic compounds	Quinolines and derivatives	Pyrroloquinolines					Nodiff
MN7543.neg	5101354.23005474	7188458.10137632	1.40912741542733	0.494802068208359	0.0744418047764355	0.485390439852654	4119032.10258257	6866935.15003894	4480527.09622257	7488329.73767052	4504100.63336446	3149200.66044938	4635725.70204658	10223361.9291901	6533788.06817996	7932086.15867421	5578671.67772971	8227115.07243737	1.46954189867409	3.034	232.975	2-hydroxy-3-(sulfooxy)benzoic acid	[M-H]-	C7H6O7S	QDPNFTHYUAKYKM-UHFFFAOYSA-N	91.9	HMDB0134105		Organic acids and derivatives	Organic sulfuric acids and derivatives	Arylsulfates					Nodiff
MN7552.neg	4889309.07503166	3716204.20077137	0.760067351795982	-0.395801	0.0038494117157795	0.345544813201611	3911767.11709486	5078682.08794517	4695001.43262332	5095976.49995238	5708213.73786339	4846213.57471082	3396386.2990915	3258796.52253112	3375959.61748949	4215022.92510363	4453106.12663837	3597953.71377413	2.08149076305288	5.79	233.153	(2E)-5-(2,3-Dimethyltricyclo[2.2.1.0~2,6~]hept-3-yl)-2-methyl-2-pentenoic acid	[M-H]-	C15H22O2		86.7										Down
MN7661.neg	243271538.622039	297569426.864338	1.22319868797582	0.290658764352401	0.272801969371998	0.672089963777812	301498646.956689	222690526.745166	362601793.146697	2.10123e+08	167070391.418941	195645355.130044	376138380.020127	214285671.629797	217633952.708693	409448626.399427	221417967.322636	346491963.105347	1.0146537849317	1.78	236.059	6,11-Dihydro[1]benzothiopyrano[4,3-b]indole	[M-H]-	C15H11NS	ZGOOPZVQMLHPFM-UHFFFAOYSA-N	82.8	HMDB0256175		Organoheterocyclic compounds	Indoles and derivatives	Indoles					Nodiff
MN7667.neg	1299949.95415073	2564263.65339221	1.97258644088916	0.980088522094075	0.190092830578285	0.618330367614391	1056814.76924552	2443333.39316731	1754792.71709877	1338570.98269082	361384.835664851	844803.027037106	2410274.02361157	2833632.86688121	1543581.90510583	6308773.40274206	572739.03535276	1716580.68665984	1.13183353560068	1.73	236.074	2-[(1R,2S,6R,7S)-3,5-Dioxo-4-azatricyclo[5.2.1.0~2,6~]dec-4-yl]propanoic acid	[M-H]-	C12H15NO4		91.7										Nodiff
MN7711.neg	6060666.67317409	4282969.69369219	0.70668293187111	-0.500865	0.108265930181915	0.53545377712735	7921168.52238781	6563308.59073843	3758242.69327715	6636494.56105934	7676653.67120209	3808132.00037969	3936297.48204796	4823436.92350453	3336128.23363756	2319229.99964106	5770162.64500305	5512562.87831897	1.26120348846628	1.318	237.087	Glycyltyrosine	[M-H]-	C11H14N2O4	XBGGUPMXALFZOT-UHFFFAOYSA-N	87.9	HMDB0028853		Organic acids and derivatives	Carboxylic acids and derivatives	Amino acids, peptides, and analogues				#658-79-7	Nodiff
MN7717.neg	6486995.63800876	7602704.46003082	1.17199160971912	0.228962241552021	0.494690854042646	0.799152557027023	1720535.84933625	3550460.7581281	11097149.0118814	5031853.32122158	176063.933680202	17345910.953805	14272154.6223374	6187780.84595152	11122454.7019385	1564107.71258361	1779870.44306478	10689858.4343091	0.583577493312766	5.418	237.185	Pentadecadienoic acid	[M-H]-	C15H26O2	XXQINHWMBIXTGY-UHFFFAOYSA-N	90.7	HMDB0302695		Lipids and lipid-like molecules	Fatty Acyls	Fatty acids and conjugates					Nodiff
MN7740.neg	33428202.9036023	38880241.6848921	1.1630969752401	0.217971389042751	0.328568575387074	0.710926040961604	37358226.5857057	19936311.309502	31016607.6135629	20751894.8525391	26320245.4527933	65185931.6075108	40129119.6498428	26953105.7856514	44782338.8371463	42538729.4188501	49821505.4232157	29056650.994646	0.770082002959572	0.609	237.987	1-(2-Bromophenyl)-5-oxo-3-pyrrolidinecarboxylic acid	[M-H]-	C11H10BrNO3		83.2										Nodiff
MN7749.neg	2187334.09065116	2282491.15047801	1.0435036697108	0.0614356740619651	0.823305501292354	0.940532648676917	4194476.55096513	338018.213854601	1668362.51115395	603658.285386254	967891.636761982	5351597.34578502	5406002.54849118	842917.549935535	1163826.99326417	1802759.95232866	4048366.61927056	431073.239577972	0.149390142803686	3.07	238.071	3-[(2,4-Dimethoxyphenyl)amino]-3-oxopropanoic acid	[M-H]-	C11H13NO5	CBEUCURXDTTYJZ-UHFFFAOYSA-N	80.8			Benzenoids	Benzene and substituted derivatives	Methoxybenzenes					Nodiff
MN7753.neg	3953736.71050565	5282202.69798527	1.33600264376474	0.417922862709056	0.477918605685222	0.790417239253251	3964798.88137679	4013275.03688155	5407473.13437042	1915467.25757845	3671834.90964178	4749571.04318489	9980622.63235133	3243779.25730353	3893097.28043398	8423292.58326945	2446360.74441507	3706063.69013826	0.62638567531485	1.294	238.074	1,4-Bisdesoxycyadox	[M-H]-	C12H9N5O	HMAUMHGROVYCDY-UHFFFAOYSA-N	79	HMDB0244200		Organoheterocyclic compounds	Diazanaphthalenes	Benzodiazines					Nodiff
MN779.neg	6888994.35442386	8204363.71339808	1.19093779023487	0.252098054626308	0.17304818976957	0.604426840798377	5972094.7647604	7276027.59998887	7420187.04433671	7208678.93068379	6100672.28841371	7356305.49835971	5952243.36960757	9895609.91238942	8121403.67700059	10868413.8455758	7846133.31300329	6542378.16281182	1.11784675665777	7.001	84.0086	Cyanoacetic acid	[M-H]-	C3H3NO2	MLIREBYILWEBDM-UHFFFAOYSA-N	86.3	HMDB0250607		Organic acids and derivatives	Carboxylic acids and derivatives	Carboxylic acids					Nodiff
MN7806.neg	3104170.32199841	3788787.73150531	1.22054763060364	0.287528595893225	0.0161719900611287	0.401577452537575	3228966.77024779	3119920.31174078	3114546.25513863	3534696.56597161	3305031.52954534	2321860.49934631	3913642.29624545	3786065.29488249	3920832.63162751	3548082.21193536	4092313.7010006	3471790.25334044	1.92557544547805	5.695	239.066	5-Oxoprolyl-alpha-glutamylprolinamide	[M-H]-	C15H22N4O6		86										Up
MN7827.neg	2932906.80404602	2775038.71241527	0.946173505611237	-0.0798233	0.83715899376992	0.944500585677261	3203807.45383658	2818480.29434535	4382449.9579399	3040781.42153038	1919694.14059912	2232227.55602479	3054475.73835354	2411768.63402159	2364398.35381819	3127245.21123942	2548767.80500864	3143576.53205025	0.0866284723242536	5.328	239.164	Tetradecanedioic acid	[M-H]-	C14H26O4	HQHCYKULIHKCEB-UHFFFAOYSA-N	83.7	HMDB0000872		Lipids and lipid-like molecules	Fatty Acyls	Fatty acids and conjugates				#821-38-5	Nodiff
MN7862.neg	1519080.03399958	761685.17456558	0.501412142558508	-0.995931	0.157009467380018	0.592911173658776	8952611.85648101	87721.0327672688	24876.1566265768	9053.04482757887	5575.33430609867	34642.7789889355	50658.1651914749	614365.476485794	583844.545468346	614751.503813307	2581954.96343417	124536.393000389	1.22132057943016	2.191	240.087	o6-Benzylguanine	[M-H]-	C12H11N5O	KRWMERLEINMZFT-UHFFFAOYSA-N	77.5	HMDB0255878		Organoheterocyclic compounds	Imidazopyrimidines	Purines and purine derivatives					Nodiff
MN7866.neg	6646159.58029721	6840143.39228343	1.02918735393614	0.0415056352841361	0.730029274611759	0.906307945855802	9720714.24129768	8689355.30963337	4682443.88184042	9883946.46513253	3945828.2459526	2954669.33792665	6696985.06056712	8425799.21523141	8379929.35926523	3285109.16288598	6993571.7096871	7259465.84606376	0.355859710419541	5.012	240.159	N-(7-methyloctanoyl)homoserine lactone	[M-H]-	C13H23NO3	KUHGURYHJUOXBF-UHFFFAOYSA-N	83.4										Nodiff
MN7887.neg	60710306.6533069	45907150.9375002	0.756167337444995	-0.403223	0.0322216554931437	0.432963544691512	63065084.8777777	58975234.0044196	53820243.5058226	70863679.5625374	71816226.8412444	45721371.1280395	43070665.2969836	58601687.9768699	51657759.6324167	44171880.7806318	30570817.5076331	47370094.4304661	1.63544730477404	0.641	241.011	Galactose 1-phosphate	[M-H]-	C6H13O9P	HXXFSFRBOHSIMQ-FPRJBGLDSA-N	89.6	HMDB0000645	C00446	Organic oxygen compounds	Organooxygen compounds	Carbohydrates and carbohydrate conjugates				#2255-14-3	Down
MN7888.neg	18484452.0331967	12993935.6908767	0.702965696118046	-0.508474	0.123980819585349	0.552700128645224	21498876.270934	14932143.0895116	18009016.4040186	22197863.9460548	21891727.0814898	12377085.4071713	15141636.1154254	19466035.0958874	12051393.0534844	15297001.914228	4072789.08251158	11934758.8837237	1.25625294990498	0.743	241.011	(6S,7R)-2,6,7,8-Tetrahydroxy-2-oxo-1,3,2lambda5-dioxaphosphonan-5-one	[M-H]-	C6H11O8P	IWAWOQWNJFEZML-UHFFFAOYSA-N	80.2	HMDB0260167		Organic acids and derivatives	Organic phosphoric acids and derivatives						Nodiff
MN7903.neg	14638715.5839942	14265773.2246642	0.974523559994716	-0.037231	0.875472680894456	0.957268770059797	18457296.0091316	17138650.9184956	13348843.7653566	20719286.3502687	8543170.59335832	9625045.86735467	14513368.2627724	17753584.0882772	23089158.2675882	7999963.53834893	12029429.7383531	10209135.4526454	0.131239508545811	3.078	241.107	2-(Ethoxymethyl)-1h-Imidazo[4,5-C]quinolin-4-Amine	[M-H]-	C13H14N4O	DEVCLHVFELRPIU-UHFFFAOYSA-N	74.7	HMDB0244943		Organoheterocyclic compounds	Quinolines and derivatives	Imidazoquinolines					Nodiff
MN7905.neg	19531915.7503551	16721479.1324059	0.85611054983697	-0.224131	0.97584812651626	0.991670525405086	13529995.2063015	20699108.9312338	12791546.3347263	10354125.4780327	6893425.02089075	52923293.5309458	11427126.3864613	8711442.70999182	27350772.1623217	21334861.6093252	15303997.1585979	16200674.7677376	0.0356468826726703	3.54	241.118	2,4,6(1H,3H,5H)-Pyrimidinetrione, 5-ethyl-5-(3-hydroxy-1-methylbutyl)-	[M-H]-	C11H18N2O4	XYOPMDJVSWQZTM-UHFFFAOYSA-N	89.4	HMDB0246099		Organoheterocyclic compounds	Diazines	Pyrimidines and pyrimidine derivatives					Nodiff
MN7907.neg	2286423.15525911	2527993.51235879	1.10565426462903	0.144900328897804	0.638848521939839	0.871953681004565	1055372.19739852	1971823.71223104	1933211.14549987	2013884.48919514	5131905.03545199	1612342.35177809	2119227.03716945	1395819.08552592	2986415.08879085	2687971.12173626	1405814.48412611	4572714.25680417	0.420408356332592	5.496	241.143	(2Z)-2-Octyl-2-pentenedioic acid	[M-H]-	C13H22O4		85.9										Nodiff
MN7908.neg	2254797.13357622	1228291.64955536	0.544745969056305	-0.876344	0.267310584615393	0.667345983344301	217678.891888692	2152055.09582608	3679966.1543993	2729491.98876229	2958867.09493577	1790723.5756452	1886433.54167986	2168989.29090431	1061523.7820473	236754.410410253	126944.350761618	1889104.5215288	0.93856479052494	4.815	241.143	2-(7-Octen-1-yl)pentanedioic acid	[M-H]-	C13H22O4		79.2										Nodiff
MN7910.neg	4150141.61130484	2621924.61837683	0.631767506736347	-0.662534	0.422213547275574	0.763229092592692	1833260.53044515	8153171.9649588	3362338.66697963	6348283.93650848	4413822.30470838	789972.264228617	4213293.69268614	2318016.4403441	1524156.57295369	826795.337329893	2021963.20767312	4827322.45927401	0.623634207400993	5.501	241.18	3-Oxotetradecanoic acid	[M-H]-	C14H26O3	XLKOZYOVXNPWGT-UHFFFAOYSA-N	76.5	HMDB0010730		Lipids and lipid-like molecules	Fatty Acyls	Fatty acids and conjugates					Nodiff
MN7942.neg	2350527.81633297	1823291.80323636	0.775694629336852	-0.366439	0.469533168710836	0.786250872644771	1283789.37269297	930274.318289899	3727034.45610829	2550453.77860455	2073586.16337212	3.53803e+06	1652244.62032402	1276825.86337053	1282110.92023615	1847658.49645305	3542684.00757819	1338226.91145624	0.683643896870705	4.269	242.085	N-(1-Naphthylacetyl)glycine	[M-H]-	C14H13NO3		78										Nodiff
MN7950.neg	14174480.4227067	21168415.6781544	1.49341739851316	0.578617443841537	0.0267634446790579	0.429073258957997	9662477.41429207	14543704.3405389	15122359.4053941	12665986.5901304	11346109.4968905	21706245.2889941	18227817.675487	20997203.8298117	15304129.4092289	33203710.8524515	20297874.3674831	18979757.934464	1.66374488879706	4.07	242.139	8-Acetamido-2-methyl-7-oxononanoic acid	[M-H]-	C12H21NO4	UALLEVOGEQZKSX-UHFFFAOYSA-N	78.9			Lipids and lipid-like molecules	Fatty Acyls	Fatty acids and conjugates					Up
MN7952.neg	18821020.7612606	19457180.2919287	1.03380047972624	0.0479577768670585	0.736932003058886	0.907697443493969	21942210.5038421	28311835.3404409	15181294.7878774	14932091.8920745	14869471.8306478	17689220.2126808	2.13427e+07	24633919.8136814	21207668.6869538	15836106.2583432	19397895.7390323	14324838.9706713	0.275454858025086	4.429	242.175	N-Undecanoylglycine	[M-H]-	C13H25NO3	HEUQYIQQCNOXOG-UHFFFAOYSA-N	86.1	HMDB0013286		Organic acids and derivatives	Carboxylic acids and derivatives	Amino acids, peptides, and analogues					Nodiff
MN7985.neg	24157873.7100102	26057312.6509088	1.07862608123957	0.109194823830453	0.380338463451191	0.741217200575767	22964137.8872314	23310882.5310008	18723470.1071943	28245712.5605337	27831601.2341787	23871437.9399226	28811321.3543309	21869145.1609555	26416106.1999183	28239215.8895605	29444128.3899167	21563958.9107711	0.683518438838391	0.61	243.038	2-Deoxy-D-glucopyranose 6-phosphate	[M-H]-	C6H13O8P	UQJFZAAGZAYVKZ-UHFFFAOYSA-N	71.7	HMDB0245098		Organic oxygen compounds	Organooxygen compounds	Carbohydrates and carbohydrate conjugates					Nodiff
MN7986.neg	19630237.3755872	19282148.7804294	0.98226773377735	-0.0258118	0.966411230658186	0.988903681232581	13768855.2045734	19990501.1249068	23920228.7779866	22935378.4134832	2.12933e+07	15873190.2766629	17288470.1395262	22721948.1626362	17978235.2909922	18985040.371534	21363529.4833334	17355669.2345545	0.0599774782540752	0.725	243.061	Uridine	[M-H]-	C9H12N2O6	DRTQHJPVMGBUCF-XVFCMESISA-N	89.1	HMDB0000296	C00299	Nucleosides, nucleotides, and analogues	Pyrimidine nucleosides		Nucleic acids	Nucleosides	Ribonucleosides	#58-96-8	Nodiff
MN8002.neg	7367294.75066706	7008649.81460015	0.951319317577943	-0.0719984	0.490735950158493	0.796847154847492	9445203.00853099	6986278.65881339	6710834.86836185	6942934.85459954	7020262.94065385	7098254.17304275	6905628.60312483	8103692.64921964	7515555.66726382	6245931.60220243	6859538.94082082	6421551.42496937	0.578233117203678	4.805	243.159	Brassylic acid	[M-H]-	C13H24O4	DXNCZXXFRKPEPY-UHFFFAOYSA-N	93.6	HMDB0002327		Lipids and lipid-like molecules	Fatty Acyls	Fatty acids and conjugates				#505-52-2	Nodiff
MN8003.neg	2658511.35385728	2028713.55354005	0.763101331350929	-0.390053	0.256122417749903	0.661197621380278	2119435.01025367	2894627.51145792	3860426.87749152	1383182.99902285	2043430.72231328	3649965.00260441	4275822.66522414	1580481.5080436	2490569.35524143	729731.119887755	2390420.47551423	705256.197329131	1.03008083250624	3.28	243.17	Leucylleucine	[M-H]-	C12H24N2O3	LCPYQJIKPJDLLB-UWVGGRQHSA-N	73.1	HMDB0028933	C11332	Organic acids and derivatives	Carboxylic acids and derivatives	Amino acids, peptides, and analogues				#2883-36-5	Nodiff
MN8005.neg	4391166.21453731	5722372.94473972	1.30315562316802	0.382009381194067	0.509778005956549	0.80557285024463	3702359.29836595	4783220.64135434	5548551.99343163	2290054.85415612	4416854.13427996	5605956.36563586	11070459.0771241	4525378.34271333	7297986.27751323	2421216.2156389	5783834.38080925	3235363.37463948	0.520713583505356	3.376	243.17	Isoleucyl-Leucine	[M-H]-	C12H24N2O3	JWBXCSQZLLIOCI-UHFFFAOYSA-N	92.7	HMDB0028911		Organic acids and derivatives	Carboxylic acids and derivatives	Amino acids, peptides, and analogues					Nodiff
MN8006.neg	345625149.219958	369952363.365745	1.0703861226554	0.0981313169570915	0.906029176492189	0.967360852110025	457497912.658871	355679099.336445	186754655.458393	382294767.039715	419611147.635484	271913313.190841	315583196.517612	392378305.274389	164633574.073786	374732544.021188	663439568.594136	308946991.713358	0.119488628191694	5.798	243.195	(R)-3-Hydroxy myristic acid	[M-H]-	C14H28O3	ATRNZOYKSNPPBF-CYBMUJFWSA-N	92.7	HMDB0010731	C22001	Lipids and lipid-like molecules	Fatty Acyls	Fatty acids and conjugates				#28715-21-1	Nodiff
MN8042.neg	31334229.8957628	34275616.7628444	1.0938713629429	0.129443090090183	0.566169419311038	0.836946098111969	14119957.1934124	27287180.7835248	33672226.7622841	31477837.2736058	29336228.4843624	52111948.8773875	42021924.6224549	38329876.5256009	30192527.7563271	41748333.0085888	19087920.2397876	34273118.424307	0.443375748877024	3.921	244.154	Pinacidil	[M-H]-	C13H19N5	IVVNZDGDKPTYHK-UHFFFAOYSA-N	82.5	HMDB0256556	C13729	Organoheterocyclic compounds	Pyridines and derivatives					#85371-64-8	Nodiff
MN8072.neg	1118782.85515483	1517791.22409528	1.35664505145212	0.440043307717845	0.186979707274843	0.616579465425336	1504308.07082725	1418425.49902619	1073538.54771664	1045598.86745177	736008.461532093	934817.684375062	1480407.48240455	1905553.06993228	2535893.70239015	925163.210298274	1220590.61665851	1039139.26288794	1.09643309800017	1.654	244.974	5-Sulfo-1,3-benzenedicarboxylic acid	[M-H]-	C8H6O7S	CARJPEPCULYFFP-UHFFFAOYSA-N	70.6	HMDB0032822		Benzenoids	Benzene and substituted derivatives	Benzenesulfonic acids and derivatives				#22326-31-4	Nodiff
MN8075.neg	105911555.528339	74681272.3164326	0.705128651391114	-0.504042	0.0624698268204318	0.470404726049575	84489323.0149185	139105566.543454	146453282.748819	104735708.124736	96572627.0936475	64112825.6444578	73829744.8805243	114295298.168562	66394139.6087307	59445069.7295825	65118524.3910824	69004857.1201139	1.45556170102311	0.629	245.042	Glycerophosphoglycerol	[M-H]-	C6H15O8P	LLCSXHMJULHSJN-OLQVQODUSA-N	72.8	HMDB0240316	C03274	Organic acids and derivatives	Organic phosphoric acids and derivatives	Phosphate esters				#185615-51-4	Nodiff
MN8081.neg	2112517.49250749	761615.124358324	0.360524884200751	-1.47183	0.0417346779485533	0.445973264845782	5231410.85225166	1309150.43629713	861113.54023766	1026408.96114335	882060.097008466	3364961.06810669	2018996.96472401	754634.872201461	420403.736602839	310989.776540186	487335.580913802	577329.815167648	1.58502902963886	2.917	245.113	Hyrtioerectine B	[M-H]-	C13H14N2O3	WYQWRMWMBQUYSD-ZLLSCFOKNA-N	89.1										Down
MN8115.neg	5419884.33342155	6059812.9972784	1.11807053886939	0.161011210423311	0.627007641282725	0.866408057230814	6130139.55464833	8230452.94091005	5526736.67678299	5372502.20385614	4094535.49533696	3164939.12899484	4868349.19181685	5070253.7537459	6961379.6135765	4762483.91726559	4028403.79141744	10668007.7158481	0.522305281804258	1.436	246.007	(2-Amino-6-oxo-1H-purin-9-yl) dihydrogen phosphate	[M-H]-	C5H6N5O5P	XHWMXSBQHMNDOX-UHFFFAOYSA-N	88.9	HMDB0242464		Organoheterocyclic compounds	Imidazopyrimidines	Purines and purine derivatives					Nodiff
MN8116.neg	484720.904998647	446124.583279027	0.920374134225287	-0.119708	0.810183815256465	0.936127034638238	99115.3096540503	715922.477862401	526977.496017913	697965.618392864	233097.326544281	635247.201520372	118935.181699298	257752.114106285	289803.853947789	601767.540111802	354100.923009258	1054387.88679973	0.213074919418904	1.283	246.007	1-Methyl-3-(4-nitrophenyl)thiourea	[M-H]-	C8H9N3O2S	IZLUBBFCORMPHF-UHFFFAOYSA-N	71.8										Nodiff
MN8120.neg	1074464.32207284	1693772.01308869	1.57638739443771	0.65662211814147	0.277269111150931	0.674671003513554	946070.452257641	637196.112420883	1101012.67532305	1485842.86771395	1214861.25007585	1061802.57464569	1593404.85463466	564800.615802109	2709798.25963553	2290614.78220449	780130.184297692	2223883.38195766	0.948145656789799	1.33	246.053	melevodopa	[M-H]-	C10H13NO4	XBBDACCLCFWBSI-UHFFFAOYSA-N	82.3	HMDB0254424		Organic acids and derivatives	Carboxylic acids and derivatives	Amino acids, peptides, and analogues					Nodiff
MN8131.neg	1289232.65343286	4586430.93106697	3.55748895969599	1.83085927950185	0.410631133578063	0.757969712082324	1305360.13287029	923784.771650098	3212278.63726389	1182999.11110741	21388.4344076236	1089584.83329786	7985589.21860138	9908812.28139759	6022906.23457199	44072.1066601446	538692.264414231	3018513.48075648	0.721735151157619	4.284	246.149	(4ar,8as,9as)-3,8a-dimethyl-5-methylidene-4h,4ah,6h,7h,8h,9h-cyclohexa[f]indole-2,9a-diol	[M-H]-	C15H21NO2	PTGZLHORGUHTGU-UGFHNGPFSA-N	78.9			Organoheterocyclic compounds	Indoles and derivatives						Nodiff
MN8159.neg	13996568.0648702	14028636.3164063	1.00229115104413	0.00330165140091309	0.927381481011773	0.975892737253943	14279622.9269964	13194936.5524061	13882107.3486039	14160431.0276011	14063850.1947051	14398460.3389088	15039646.1896945	14379906.4546744	13453131.2668049	13894385.0615104	13788156.7194641	13616592.2062894	0.0662019128139162	4.62	246.98	3-Bromo-4-biphenylol	[M-H]-	C12H9BrO		84.8										Nodiff
MN8160.neg	7406119.1422695	12512808.5733495	1.6895229921342	0.756615983773263	0.0962922725079892	0.515450867112273	12384188.6406684	2698638.94923424	3434917.67891186	10360386.4014401	1441943.67787161	14116639.5054908	19405187.5071719	13411821.3887775	7579278.80950262	13607362.0543768	11692054.1659234	9381147.5143449	1.40646020022276	3.042	246.991	2-[4-hydroxy-3-(sulfooxy)phenyl]acetic acid	[M-H]-	C8H8O7S	KAIXMDKRVHGWDK-UHFFFAOYSA-N	91.2	HMDB0125151		Organic acids and derivatives	Organic sulfuric acids and derivatives	Arylsulfates					Nodiff
MN8163.neg	2817687.1710916	2915646.8559374	1.03476599029546	0.0493045427858514	0.756445214757066	0.915207699514469	4777535.46504853	4397585.40616512	2344485.71363381	2864294.43339051	1433974.7453774	1088247.26293421	982899.823153644	4166468.18701122	5759753.92562452	2226926.74120319	428059.133096546	3929773.32553526	0.207648739359565	3.103	247.027	2-Chloro-N-(2-hydroxyphenyl)nicotinamide	[M-H]-	C12H9ClN2O2	BGPHHUWYPVJKBY-UHFFFAOYSA-N	71.8			Benzenoids	Benzene and substituted derivatives	Anilides					Nodiff
MN8174.neg	1941926.33480287	2016105.16433733	1.03819858055635	0.0540824203652889	0.823268158233981	0.940532648676917	3182993.62554063	1234588.28065599	2087590.23921415	1730604.44724461	1297452.38678712	2118329.0293747	2316742.19246463	2038034.97846792	2533641.88954039	960021.094470734	1998624.95937634	2249565.87170397	0.216930841519939	5.007	247.133	2-[(5R,8S,8aS)-3,8-Dimethyl-2-oxo-1,2,4,5,6,7,8,8a-octahydro-5-azulenyl]acrylic acid	[M-H]-	C15H20O3		85.3										Nodiff
MN8249.neg	1558619.85484235	2599668.23161819	1.66792962603517	0.738058419291031	0.0581000148565076	0.462506396670497	1811720.90379329	1354590.98617287	1738266.88617582	1676659.66438134	1258154.49185895	1512326.19667181	1535474.79627893	4484717.50634618	1718270.73274091	2391988.59578069	3647160.82218862	1820396.93637378	1.58273531006333	6.129	249.148	6-Hydroxy-1,7,7-trimethyl-1,2,3,3a,5a,6,7,8-octahydrocyclopenta[c]pentalene-4-carboxylic acid	[M-H]-	C15H22O3		92.8										Nodiff
MN826.neg	13773484.7178774	7774942.18270497	0.564486209696331	-0.82499	0.0244207179320639	0.422714175789442	11950146.8400123	19799595.2829686	15256984.1077469	16127524.586922	12275998.0505537	7230659.43906105	4946507.53875748	14504601.3944647	4825313.38080928	5194723.67937939	9068166.03003475	8110341.07278424	1.69337087405445	1.132	85.0291	Acetoacetaldehyde	[M-H]-	C4H6O2	PKQIDSVLSKFZQC-UHFFFAOYSA-N	92.5	HMDB0247909		Organic oxygen compounds	Organooxygen compounds	Carbonyl compounds					Down
MN8279.neg	19244474.6088044	18933800.6051783	0.983856456986154	-0.0234803	0.755678286618478	0.915095349822924	17565846.6671388	21530939.096552	20348728.9678488	17641493.5979635	18249006.4413917	20130832.8819315	20100952.0649963	18476303.8737686	15731441.8975564	21074262.4533827	23098793.9224497	15121049.418916	0.320481025949737	6.08	250.143	2-[(2-Ethylbutanoyl)amino]-4,5-dimethoxybenzoic acid	[M-H]-	C15H21NO5	CHPFDGQCKZEMJH-UHFFFAOYSA-N	90.2										Nodiff
MN83.neg	13337805.4630662	13455247.2222905	1.00880517859925	0.0126475867267037	0.968341556931781	0.989265729469224	20031768.6164725	10221318.827697	9903216.21131635	14628222.1272637	15638031.011557	9604275.98409085	1.67293e+07	11060499.4141037	8784967.17620555	9577408.95175365	17448074.1051749	17131255.4341454	0.107316055210501	1.062	71.0135	Pyruvaldehyde	[M-H]-	C3H4O2	AIJULSRZWUXGPQ-UHFFFAOYSA-N	91.8	HMDB0001167	C00546	Organic oxygen compounds	Organooxygen compounds	Carbonyl compounds				#78-98-8	Nodiff
MN831.neg	4344363.48472323	3.00316e+06	0.691277001949878	-0.532664	0.0360531235006054	0.439701102491238	4370028.14647827	4303165.15381004	4374679.66427153	3565196.39826552	3013964.32251917	6439147.22299486	2014937.85136312	2150343.83341782	3699134.96951312	3930143.1895067	3208870.24403287	3015521.30276636	1.66486668322071	3.183	85.0654	2-Methyltetrahydrofuran	[M-H]-	C5H10O	JWUJQDFVADABEY-UHFFFAOYSA-N	93.2	HMDB0245240		Organoheterocyclic compounds	Tetrahydrofurans						Down
MN8316.neg	657309.19700434	1077249.43306838	1.63887777316658	0.712708262843829	0.26942136787557	0.669066427447996	422112.510969557	478809.582348926	1640962.16106835	253781.60569548	713514.373835687	434674.948108043	1614469.86483364	1207179.99103026	1818897.85651265	310479.060247845	358901.319769834	1153568.50601607	0.951302140914056	1.421	251.022	5-Bromogramine	[M-H]-	C11H13BrN2	FSERHDPEOFYMMK-UHFFFAOYSA-N	81.2			Organoheterocyclic compounds	Indoles and derivatives	Indoles					Nodiff
MN8325.neg	4020698.25550213	5020669.4895942	1.24870586414279	0.32043368646005	0.365399141705198	0.733663266940458	4383056.39846824	3705891.00073837	3733765.73128649	3494809.90156387	4529554.07720482	4277112.42375099	5718915.01945984	3887065.23913499	4318831.19822553	2473731.69563274	6187299.48991436	7538174.29519771	0.827834261687497	1.368	251.102	Alanyltyrosine	[M-H]-	C12H16N2O4	ALZVPLKYDKJKQU-UHFFFAOYSA-N	80.9	HMDB0028699		Organic acids and derivatives	Carboxylic acids and derivatives	Amino acids, peptides, and analogues				#3061-88-9	Nodiff
MN8327.neg	4345353.66143271	4486188.2878456	1.03241039450088	0.0460165719410561	0.876109184896326	0.957743653982491	3824451.44746422	5777523.17203196	4514741.7912045	3522121.80991755	5234817.76191297	3198465.98606508	4762884.58735832	4122338.2299447	3950373.08610213	1653318.88062443	4897491.34413752	7530723.5989065	0.0870737558919557	2.947	251.103	Uracil analogue	[M-H]-	C12H16N2O4	MMCRJFWQEXDQHQ-UHFFFAOYSA-N	90.7	HMDB0259710		Nucleosides, nucleotides, and analogues	Nucleoside and nucleotide analogues	Cyclopentyl nucleosides					Nodiff
MN8360.neg	2115466.20941989	1802623.60886016	0.852116474767271	-0.230877	0.782951251166315	0.925594118643543	474458.925042819	2299703.28146498	6648839.24250223	658938.558501461	525209.575599954	2085647.6734079	1416647.12988935	252501.307963574	1102873.42654098	2310590.85965979	365271.686500204	5367857.24260705	0.197101941724008	1.903	252.063	2'-Fluoro-2',3'-dideoxyadenosine	[M-H]-	C10H12FN5O2	KBEMFSMODRNJHE-UHFFFAOYSA-N	79.5	HMDB0245126		Nucleosides, nucleotides, and analogues	Purine nucleosides	Purine 2',3'-dideoxyribonucleosides					Nodiff
MN8397.neg	149645776.278651	160717838.856798	1.07398847367085	0.10297851002059	0.791020105049891	0.928032599788779	284678660.839165	136712830.924045	126913736.444946	115352178.911809	86863842.2836515	147353408.26829	108580278.897988	111759509.57259	220770095.671981	150986723.603063	96277213.5867407	275933211.808425	0.300982733612455	0.623	253.049	Digiferruginol	[M-H]-	C15H10O4	JCZCSQSSSAHDCB-UHFFFAOYSA-N	79.7			Benzenoids	Anthracenes	Anthraquinones					Nodiff
MN8411.neg	367620.955742899	957583.893574354	2.60481313324275	1.38117987867888	0.52938909007257	0.816986368943691	2034798.77426446	29501.9273010385	31369.5786874509	27554.1440634423	26002.2621488064	56499.047992194	71839.7554513702	31512.5628121633	18090.4151619317	3961757.0274364	1633817.46798213	28486.1326021313	0.562484172803764	5.402	253.18	8-Hydroxy-4(6)-lactarene-5,14-diol	[M-H]-	C15H26O3	UMXJEXAFNWMBJX-UHFFFAOYSA-N	83.6	HMDB0035780		Organic oxygen compounds	Organooxygen compounds	Alcohols and polyols					Nodiff
MN8414.neg	2672631.71749668	3522950.68470052	1.31815792712372	0.39852322848632	0.319095160235833	0.70340090645352	2104067.2461289	1803363.52019854	3325636.09737033	2225718.5398179	3502827.81992161	3074177.08154279	3339356.49915149	2853288.97422303	4861844.33688888	2335587.37839502	1827476.61254933	5920150.30699539	0.868699295933696	6.36	253.216	14Z-hexadecenoic acid	[M-H]-	C16H30O2	QCXCQOTVASUIBX-IHWYPQMZSA-N	86.9										Nodiff
MN8459.neg	112219077.046204	95663638.0473807	0.852472151486269	-0.230275	0.171765039784795	0.604426840798377	104884234.511693	155733909.92044	98732016.1173135	96130052.5991107	98698883.5924016	119135365.536264	82710415.0368171	85234374.7128387	103239028.863839	72934643.5794297	113586961.498525	116276404.592835	1.13338519460859	0.653	255.012	4-Methylumbelliferyl Phosphate	[M-H]-	C10H9O6P	BCHIXGBGRHLSBE-UHFFFAOYSA-N	80.7	HMDB0246521		Phenylpropanoids and polyketides	Coumarins and derivatives						Nodiff
MN8467.neg	5051193.27670097	22039109.5662066	4.36314913306994	2.12536978608283	0.0229513299169376	0.421107421831362	4964843.75074731	3896750.5677504	1.26795e+07	3596368.72595861	258555.807286512	4911109.94016298	25366988.1854374	21980054.7413433	42306940.3711952	26604257.5031013	5737041.11834764	10239375.4778145	1.79262113726304	3.258	255.086	2-[(3-Aminobenzoyl)amino]benzoic acid	[M-H]-	C14H12N2O3	BXBWRMZXVGGLAB-UHFFFAOYSA-N	72.2			Benzenoids	Benzene and substituted derivatives	Anilides					Up
MN8471.neg	32097589.0828912	58220241.1470331	1.8138509093839	0.859055877513588	0.0352086236738145	0.438885745200394	35635152.5131214	21950071.9550626	42241490.8752572	33790813.5112162	21953967.4084903	37014038.2341996	80766956.9784608	61117638.9674738	97406971.7213318	41494760.8680085	34291996.9468665	34243121.4000572	1.63770378498917	3.401	255.087	Alboinone	[M-H]-	C13H12N4O2	FEEXVFKEKVBIFH-UHFFFAOYSA-N	86			Organoheterocyclic compounds	Indoles and derivatives	Indoles					Up
MN8525.neg	8233748.13345684	7765072.39452729	0.943078688911416	-0.0845499	0.827181174762071	0.941200098300042	8613188.28360964	7912758.35422409	7333009.5937279	13054564.7183754	4018215.74041674	8470752.11038726	6051818.53085678	9785418.07221816	11263147.1817602	4528587.71148559	7013822.70959774	7947640.16124528	0.199928469522625	4.682	256.154	N-(3-((3-Hydroxy-6-methyloctanoyl)oxy)-8-methylnonanoyl)serine	[M-H]-	C22H41NO7		87.5										Nodiff
MN8563.neg	4506980.77696833	5763243.47257668	1.27873708759268	0.354719672025297	0.207555977099386	0.629828344037187	3399726.64902396	1843756.88670562	6684036.67768559	4215497.87652138	3289215.92343435	7609650.64843909	4679958.83729332	4911764.0881959	4853466.94879116	7148839.71972133	8269114.40940448	4716316.83205387	1.0250822570418	1.266	257.149	1,7,7-trimethylbicyclo[2.2.1]heptan-2-ol benzoate	[M-H]-	C17H22O2	FLOISDYCXINJOB-UHFFFAOYSA-N	80.2	HMDB0303907		Lipids and lipid-like molecules	Prenol lipids	Monoterpenoids					Nodiff
MN8567.neg	2064297.17823316	1636789.53892423	0.79290402379233	-0.334782	0.343907373679159	0.720492013243617	3826314.52659145	1222540.45012559	1378220.63847234	2036294.55886557	1719462.22378517	2202950.67155886	1672844.56493304	1501290.38577086	831297.693589952	1303977.16148307	3126625.13559105	1384702.2921774	0.79082734588551	6.056	257.211	3-hydroxypentadecanoic acid	[M-H]-	C15H30O3	ATMSEJBABXCWDW-UHFFFAOYSA-N	82.1	HMDB0061657		Lipids and lipid-like molecules	Fatty Acyls	Fatty acids and conjugates					Nodiff
MN8595.neg	38378676.9533635	23211417.9572277	0.604799847202482	-0.72547	0.102892715509951	0.528514474237707	41054084.3262369	27761942.6873371	42581925.9775964	33481677.4355709	36481706.1889977	48910725.1044422	35888872.8959832	5187924.80426892	21944789.611557	4700070.4319256	42464007.5284637	29082842.4711676	1.41540397283526	0.628	258.037	D-Glucosamine 6-phosphate	[M-H]-	C6H14NO8P	AEJSSXDYDSUOOZ-SLPGGIOYSA-N	82.1	HMDB0001254	C00352	Organic oxygen compounds	Organooxygen compounds	Carbohydrates and carbohydrate conjugates				#3616-42-0	Nodiff
MN8605.neg	1275473.04826162	1235013.01956951	0.968278413450399	-0.0465062	0.989298121126526	0.995494902301055	1243459.15427494	812052.353023518	1832503.5301786	1295214.80109904	605832.854609918	1863775.59638372	1703380.38510482	1491510.20045653	1608781.27101123	867567.230063163	953808.534543569	785030.496237736	0.0559097974779093	3.637	258.098	Clobenzorex	[M-H]-	C16H18ClN	LRXXRIXDSAEIOR-UHFFFAOYSA-N	78.1	HMDB0041858		Benzenoids	Benzene and substituted derivatives	Phenethylamines				#13364-32-4	Nodiff
MN8610.neg	13604073.662048	1795224.10039789	0.131962244912427	-2.9218	0.132382975931073	0.563131343004916	37623476.2067208	3116810.33662034	1292022.2083573	34487785.0026781	4061291.85548223	1043056.36242946	1811212.36639937	2143986.37011671	1305993.03442686	671511.915659865	2116250.15531722	2722390.76046729	1.23615018092446	1.961	258.133	Gln-Leu	[M-H]-	C11H21N3O4	ARPVSMCNIDAQBO-JGVFFNPUSA-N	81.3	HMDB0028801		Organic acids and derivatives	Carboxylic acids and derivatives	Amino acids, peptides, and analogues				#34027-65-1	Nodiff
MN8636.neg	301622544.491407	299464813.457783	0.992846254124462	-0.0103578	0.992983148027932	0.997248569348115	252819767.018269	276681999.435863	213806357.827431	469910400.08275	354058928.528686	242457814.055445	249262312.769999	340491911.558648	289859555.239162	233935558.735674	446392231.772859	236847310.670354	0.0421297964724436	0.641	259.021	Fructose-6-Phosphate (closed form)	[M-H]-	C6H13O9P	BGWGXPAPYGQALX-KAZBKCHUSA-N	92.9	HMDB0257695		Organic oxygen compounds	Organooxygen compounds	Carbohydrates and carbohydrate conjugates					Nodiff
MN8637.neg	87442599.7165162	88725529.2282083	1.01467167622934	0.0210129809061547	0.904756009154252	0.966743917628917	86714210.7580152	79924383.1873473	64167846.7198472	135162668.624551	97973257.5619962	60713231.4473405	76357854.0637949	108792030.279222	76701697.3558421	68905169.013072	132114855.711366	69481568.945953	0.0879170363960602	0.743	259.021	alpha-D-(+)-mannose-1-phosphate	[M-H]-	C6H13O9P	HXXFSFRBOHSIMQ-RWOPYEJCSA-N	92.7	HMDB0006330	C00636	Organic oxygen compounds	Organooxygen compounds	Carbohydrates and carbohydrate conjugates				#15978-07-1	Nodiff
MN8645.neg	4527994.29729402	2899179.35825195	0.640278933209905	-0.643228	0.210846251177677	0.632340657681679	3173971.5271539	10852312.2139881	2954546.21325021	4444051.64898382	2667115.09940876	3075969.08097933	2966480.72561369	3443433.1274012	2519310.43115727	2862773.45999165	3168006.42030085	2435071.98504704	1.09141284756749	1.158	259.129	gamma-Glutamylisoleucine	[M-H]-	C11H20N2O5	SNCKGJWJABDZHI-ZKWXMUAHSA-N	78.3	HMDB0011170		Organic acids and derivatives	Carboxylic acids and derivatives	Amino acids, peptides, and analogues				#23632-83-9	Nodiff
MN8725.neg	10500305.863048	5696534.06428885	0.542511250489926	-0.882275	0.0929075087534068	0.51090112428869	9374860.55281025	6181668.79655874	11317677.3857082	23877895.0993996	6403728.24292674	5846005.10088418	12359483.6379231	6352815.48970112	2319071.92618342	2100633.45216385	6519325.53496215	4527874.34479944	1.33711070199925	3.592	261.087	TRIPHENYLPHOSPHINE	[M-H]-	C18H15P	RIOQSEWOXXDEQQ-UHFFFAOYSA-N	75.8	HMDB0259265		Benzenoids	Benzene and substituted derivatives	Phenylphosphines and derivatives					Nodiff
MN8730.neg	10087270.1711761	10808989.6438869	1.07154755057252	0.0996958719024987	0.512094451225108	0.806556151642861	10083473.7996465	7709985.98490175	13314509.7642365	8889724.82345001	7543069.87844458	12982856.7763771	13159193.2138013	8493909.38411413	12786484.6582709	10258994.8690569	9755217.35746314	10400138.3806152	0.544879009460242	4.239	261.112	(4aR,9aR)-6,6-Dimethyl-4-methylene-3-oxo-1,3,4,5,6,7,7a,9a-octahydropentaleno[1,6a-c]pyran-9-carboxylic acid	[M-H]-	C15H18O4	VDWJABPVVAYLBS-BRIYQRAZSA-N	84.9			Lipids and lipid-like molecules	Prenol lipids	Terpene lactones					Nodiff
MN8731.neg	5018656.35029314	3244789.97022743	0.646545557963518	-0.629176	0.29505043394129	0.686464505752008	3932392.94852709	5738956.94416832	4010336.95825902	2979284.47315534	1957376.16393764	11493590.6137114	4702734.95163043	3533909.91792587	2839080.74322801	2014115.43940169	3433160.55747329	2945738.21170528	0.947856588589524	4.865	261.112	(1r,7s,9r,10s,12s,14r)-4,9,14-trimethyl-6,11,15-trioxapentacyclo[8.5.0.0,.0,.0,]pentadec-3-en-5-one	[M-H]-	C15H18O4		78.7										Nodiff
MN8774.neg	12360592.5651732	5557158.98259352	0.449586777761058	-1.15333	0.0382572850931303	0.44390595877902	7135795.94603643	16521639.4733098	9939007.42894646	7874979.23485555	5604881.1153844	27087252.1925067	5474552.61714567	8205342.83559898	5188005.83272709	3684228.45453392	5247881.74240979	5542942.41314568	1.73475731634743	4.839	262.12	2-cis-abscisate	[M-H]-	C15H19O4	JLIDBLDQVAYHNE-UHFFFAOYSA-M	77.1	HMDB0304067		Lipids and lipid-like molecules	Prenol lipids	Sesquiterpenoids					Down
MN8775.neg	4931077.58301063	4347269.93204284	0.88160647624381	-0.181793	0.546963381354983	0.826690168022602	5179673.19409366	4525190.60414586	6424704.4761024	4.58397e+06	2570592.53058761	6302338.47563823	4895465.05783359	3656008.66940898	4585451.69711781	3464750.66333469	3978296.20166195	5503647.30290004	0.499165143514295	4.74	262.12	N(6)-L-Homocysteinyl-L-lysine	[M-H]-	C10H21N3O3S	YPBBRHGQGCWAOR-UHFFFAOYSA-N	83.3	HMDB0255539		Organic acids and derivatives	Carboxylic acids and derivatives	Amino acids, peptides, and analogues					Nodiff
MN881.neg	860942.540956334	3310036.74705841	3.84466626934432	1.94285837258033	0.0012736728002256	0.295694319748664	1086943.95408108	506961.879700715	591907.345240092	1480760.44902589	604765.091289752	894316.526400473	7347229.04138201	3421992.58642853	3027169.73290579	1395577.81902551	2371836.69439652	2296414.60821208	2.19880544468867	1.154	86.0607	Butyramide	[M-H]-	C4H9NO	DNSISZSEWVHGLH-UHFFFAOYSA-N	92.9	HMDB0033870		Lipids and lipid-like molecules	Fatty Acyls	Fatty amides				#541-35-5	Up
MN8830.neg	133504402.254678	207547366.732999	1.55461065873373	0.636553312802711	0.13035205405309	0.560889883622528	182887007.55097	21749211.7986707	207935110.163204	65263679.6774167	39997804.8335738	283193599.504235	302625119.68619	199535172.079718	218579915.094852	246498187.898945	128368789.936959	149677015.701329	1.28997022780785	4.293	263.127	gamma-CEHC	[M-H]-	C15H20O4	VMJQLPNCUPGMNQ-UHFFFAOYSA-N	81.5	HMDB0001931		Organoheterocyclic compounds	Benzopyrans	1-benzopyrans				#178167-75-4	Nodiff
MN8831.neg	5886710.66249007	3650056.67653298	0.620050293925778	-0.689543	0.56593788872327	0.836858896394524	1634848.62196467	1538737.44070256	11781504.5700578	6220399.04470826	4361704.72113141	9783069.57637569	3408282.5222062	4356144.72630757	4516302.97906216	4322476.84480919	2.69712e+06	2600014.13718775	0.575173232389074	4.109	263.127	(3S,3aS,6Z,10E,11aS)-3,10-Dimethyl-2-oxo-2,3,3a,4,5,8,9,11a-octahydrocyclodeca[b]furan-6-carboxylic acid	[M-H]-	C15H20O4		79.9										Nodiff
MN8838.neg	2127675.54607018	1717283.90202503	0.807117375201707	-0.30915	0.439248832164481	0.771913530488182	1690921.22471696	2648826.05455124	2663145.02863075	877755.302124511	2953118.34270547	1932287.32369217	2159607.46757733	1372136.5545589	1905912.14214193	748921.976896184	1930722.57972512	2186402.69125069	0.65387761539264	3.343	263.139	Vorinostat	[M-H]-	C14H20N2O3	WAEXFXRVDQXREF-UHFFFAOYSA-N	75.9	HMDB0015568		Benzenoids	Benzene and substituted derivatives					#149647-78-9	Nodiff
MN8872.neg	1139298.6863923	1609746.30699977	1.41292737912057	0.498687316715711	0.406521580773797	0.755042427849779	1776433.81828618	2869869.51778575	772417.184450011	1266450.23631977	135476.851512418	15144.509999647	1652416.9301791	4177315.35324451	1003599.53234794	118067.66845683	1102319.13538698	1604759.22238327	0.794925612689214	4.484	264.069	3-Methyl-2-(3-oxo-1,2-benzothiazol-2(3H)-yl)pentanoic acid	[M-H]-	C13H15NO3S		79.4										Nodiff
MN8908.neg	9486592.18217529	1202187.46541611	0.126724902086014	-2.98023	0.0121891772909539	0.398232514570386	2127261.77425229	12471530.2831628	2484754.92922409	14748911.8678452	23241119.7039529	1845974.53461444	105032.302551188	2742148.06573628	1026734.96004261	352828.820488743	601678.124488481	2384702.51918933	1.85624258616668	3.783	265.064	9-Methoxycanthin-6-one N-oxide	[M-H]-	C15H10N2O3	IADUHWGVUSHTRQ-UHFFFAOYSA-N	85.4			Alkaloids and derivatives	Indolonaphthyridine alkaloids						Down
MN8916.neg	694252568.682894	452397448.019722	0.651632371887353	-0.61787	0.300796140614824	0.690603870427869	281878034.845956	659828718.903447	583682733.175182	423730457.474698	553450101.860632	1662945365.83745	369967698.649049	516019532.061828	345407182.788059	634100531.690677	334975605.244149	513914137.684569	0.955126641946951	7.189	265.146	laurilsulfate	[M-H]-	C12H26O4S		86.8										Nodiff
MN8948.neg	36812623.0958011	3.04561e+07	0.827328327191492	-0.273468	0.612147452767111	0.85889007090398	35963489.3296004	9401707.4960972	21826971.6557806	43803395.5586703	59567203.9140465	50312970.6206114	32629056.8211849	4721408.29447557	24581529.8344088	34204968.9165907	38599495.1550526	48000296.2905674	0.442981315587307	1.738	265.938	7-Bromo-4-Oxo-1H-Quinoline-2-Carboxylic Acid	[M-H]-	C10H6BrNO3	DGJNOQNOMLMGQD-UHFFFAOYSA-N	82.5			Organoheterocyclic compounds	Quinolines and derivatives	Quinoline carboxylic acids					Nodiff
MN8957.neg	72810192.993219	71082315.3502347	0.976268739692185	-0.0346498	0.699617147950514	0.895656979250132	75442012.023066	81034620.6125041	61594805.405242	77955186.6787385	73694519.2142109	67140014.0255528	75889980.583753	71563632.581929	76542850.9025339	57808898.741202	64801240.9712949	79887288.3206954	0.297553914946017	0.977	266.088	Adenosine	[M-H]-	C10H13N5O4	OIRDTQYFTABQOQ-UHFFFAOYSA-N	91.3	HMDB0000050	C00212	Nucleosides, nucleotides, and analogues	Purine nucleosides		Nucleic acids	Nucleosides	Ribonucleosides	#58-61-7	Nodiff
MN8996.neg	28069564.0183358	14196104.1204216	0.505747225398598	-0.983512	0.0663757294729786	0.478978456093239	23913729.5284126	41969095.7498659	21345778.3739704	35517196.7040957	37535515.2401156	8136068.51355441	14451414.5493822	24791591.7513626	8278141.18730293	7751197.68291919	12642530.0017003	17261749.5498626	1.41716741045405	0.646	267.071	4-benzyl-5-pyridin-4-yl-4H-1,2,4-triazole-3-thiol	[M-H]-	C14H12N4S	CPPAKJNMGGTEHY-UHFFFAOYSA-N	80.8			Organoheterocyclic compounds	Pyridines and derivatives	Pyridyltriazoles					Nodiff
MN8998.neg	36377193.7584079	32864145.7026611	0.903427183551374	-0.14652	0.686439690044352	0.890774068060646	23223637.7893441	53691964.368684	26648392.0812695	32147296.1573751	50280765.9506896	32271106.203085	37364797.5943221	29200854.3882387	25199561.0560684	32842601.7143323	32493941.2407814	40083118.2222235	0.349917850319002	1.046	267.072	Inosine	[M-H]-	C10H12N4O5	UGQMRVRMYYASKQ-PKJMTWSGBE	93	HMDB0000195	C00294	Nucleosides, nucleotides, and analogues	Purine nucleosides		N-glycosides			#58-63-9	Nodiff
MN9010.neg	1332187.17532053	982644.815502152	0.737617681438587	-0.439055	0.214940489287803	0.634242965285512	1727536.62893377	1060886.86421939	743568.492758532	1309907.70920231	1834401.26183127	1316822.09497792	1136816.38312053	768320.454699113	1082204.17398285	248449.796945155	833766.453258434	1826311.63100683	1.0348134422016	5.897	267.195	4-oxo-2E-hexadecenoic acid	[M-H]-	C16H28O3	SWMQZEIJDYTILH-BUHFOSPRSA-N	72.7			Lipids and lipid-like molecules	Fatty Acyls	Fatty acids and conjugates					Nodiff
MN9052.neg	6670923.90915433	3365995.93140388	0.504577173603316	-0.986853	0.0326677427730028	0.432963544691512	7772937.3548302	9590836.33404948	4308872.81316388	10010033.3849949	5507184.03842971	2835679.52945782	2699576.77705582	5944392.49532582	2457178.04268322	1676165.14033146	4141824.79912307	3276838.33390388	1.62048811307309	5.31	268.191	N-[(Ethoxycarbonyl)methyl)-p-menthane-3-carboxamide	[M-H]-	C15H27NO3	GWRCTWAPTXBPHW-UHFFFAOYSA-N	77	HMDB0032255		Organic acids and derivatives	Carboxylic acids and derivatives	Amino acids, peptides, and analogues				#68489-14-5	Down
MN9078.neg	25663184.1452625	27223140.5224012	1.06078576876154	0.0851333258545445	0.647892254425295	0.876030808472538	29033195.6751237	26369702.6812432	2.42628e+07	27510556.0263276	15480857.5486867	31321945.8152437	21678697.3198501	21068482.1131238	32735149.3063276	35386211.7333582	24578078.2380431	27892224.4237042	0.390398310965833	5.423	269.047	Methyl 2-(2,6-dihydroxybenzoyl)-3-hydroxy-5-methylbenzoate	[M-H]-	C16H14O6	HZZOIPFDIKYDFZ-UHFFFAOYSA-N	84.4			Benzenoids	Benzene and substituted derivatives	Benzophenones					Nodiff
MN909.neg	693577.294708967	623366.622636996	0.898770227042348	-0.153976	0.233656453749198	0.646321432099732	682394.733943614	668772.538188635	813499.610981081	678388.411944559	664534.055763261	653874.417432653	663135.873910967	795176.549467987	697670.167108583	590416.499345527	429439.281873206	564361.364115704	1.01928922946426	0.512	86.9933	Sodium pyruvate	[M-H]-	C3H3NaO3	DAEPDZWVDSPTHF-REWHXWOFAL	73.5										Nodiff
MN9093.neg	3502490.03272022	2972874.18618002	0.848788764109953	-0.236523	0.61641127042869	0.861306322188883	3868391.08847141	7008805.35236569	1469705.4145347	3816947.82568975	2426774.71085131	2424315.80440844	2750362.84948346	4981930.84586161	3422476.44317591	879014.674133484	3705078.95159071	2098381.35283496	0.446964681410561	4.106	269.149	n,n,9,13-tetramethyl-12-(methylimino)-3,5,11,13-tetraazatricyclo[8.3.0.0,]trideca-1,3,5,7,9-pentaen-4-amine	[M-H]-	C14H18N6		82.4										Nodiff
MN9095.neg	11442422.4949031	10978440.5379364	0.959450723203642	-0.0597194	0.234518258373498	0.647029472596385	11098853.6022513	12135744.4940926	11823670.0951028	10893307.3975109	10732579.8169835	11970379.5634777	9901705.68905732	11227081.6002217	11036020.4516608	11676412.4501561	11482208.7953953	10547214.2411274	1.04013667794414	5.61	269.154	Estrone	[M-H]-	C18H22O2	DNXHEGUUPJUMQT-CBZIJGRNSA-N	86.1	HMDB0000145	C00468	Lipids and lipid-like molecules	Steroids and steroid derivatives	Estrane steroids	Steroids; Hormones and transmitters	18-Carbon atoms; Steroid hormones	Estrane derivatives; Estrogens	#53-16-7	Nodiff
MN910.neg	3236593.96958103	4500730.34159327	1.39057613772168	0.475682738216661	0.139764303880566	0.573061242412633	2520037.4119551	2615594.84394151	5081656.95680585	1567008.89144218	1664929.28993421	5970336.4234073	3571999.82530964	5709288.20425366	2713713.04354971	5194058.71946459	4034112.28121464	5781209.9757674	1.24347732191699	3.71	87.0068	Ethylene carbonate	[M-H]-	C3H4O3	KMTRUDSVKNLOMY-UHFFFAOYSA-N	84.3	HMDB0252067	C20363	Organic acids and derivatives	Organic carbonic acids and derivatives	Carbonic acid diesters				#96-49-1	Nodiff
MN9100.neg	17923445.6192973	11753634.574047	0.655768696694819	-0.608741	0.136823458575916	0.569447001135218	10161132.0591533	22167718.4276811	10774032.3900111	27918542.651796	24865075.3173648	11654172.8697773	21129993.3118228	11711558.6407711	7021634.93467977	7855589.03759069	13770337.8650398	9032693.65437797	1.23653558694712	5.931	269.211	2-methyl-4-oxo-pentadecanoic acid	[M-H]-	C16H30O3	GVHVXECTVZRTNB-UHFFFAOYSA-N	84.4			Lipids and lipid-like molecules	Fatty Acyls	Fatty acids and conjugates					Nodiff
MN912.neg	125914069.79351	93813054.0217341	0.745056165491122	-0.424579	0.439769158512367	0.771913530488182	81997308.3076513	246638202.414051	109408370.544094	155270312.697843	118709679.189407	43460545.6080145	74998312.8042495	167858319.110394	73913274.1933082	42009340.4544898	109952086.452284	94146991.1156792	0.628864242972018	0.827	87.0083	2-hydroxyacrylic Acid	[M-H]-	C3H4O3	FEWFXBUNENSNBQ-UHFFFAOYSA-N	92.5	HMDB0062676		Organic acids and derivatives	Carboxylic acids and derivatives	Carboxylic acids					Nodiff
MN9124.neg	23004476.1322343	23689682.1246722	1.02978576814787	0.0423442370421655	0.461374474411828	0.783216257168818	21096957.9039089	22656334.1193202	23955403.8783782	24959269.6965707	21661788.6648658	23697102.5303621	24930557.755348	24486870.3366824	24116746.9621915	22515459.7846868	21088940.9235808	24999516.9855434	0.635906403011982	4.779	270.055	metiazinic acid	[M-H]-	C15H13NO2S	LMINNBXUMGNKMM-UHFFFAOYSA-N	76	HMDB0254672		Organoheterocyclic compounds	Benzothiazines	Phenothiazines					Nodiff
MN9175.neg	84754789.2759023	65529877.732538	0.773170204213694	-0.371142	0.397441347275559	0.749484888552435	123661618.567142	56346446.3733805	51473450.501858	75409683.8407318	48217086.7584648	153420449.613837	96843366.2715012	19745911.920704	60957266.2114974	61263726.1573363	103036341.330911	51332654.503278	0.752637228394183	3.157	271.081	Arbutin	[M-H]-	C12H16O7	BJRNKVDFDLYUGJ-RMPHRYRLSA-N	76.1	HMDB0029943	C06186	Organic oxygen compounds	Organooxygen compounds	Carbohydrates and carbohydrate conjugates	O-glycosides	Phenolic glycosides		#497-76-7	Nodiff
MN9189.neg	10920841.3672196	8356562.49261339	0.765194018630903	-0.386102	0.284344557585071	0.680163486515182	7151060.00212724	15351802.9004438	7521079.90452191	13334451.9276006	15509619.2736849	6657034.19493926	7217650.36746345	11057330.523571	4132733.03070007	5432003.92500831	11898933.6410453	10400723.4678922	0.878935958546532	6.559	271.226	2-Hydroxypalmitic Acid	[M-H]-	C16H32O3	JGHSBPIZNUXPLA-UHFFFAOYSA-N	91.6	HMDB0031057		Lipids and lipid-like molecules	Fatty Acyls	Fatty acids and conjugates				#16452-52-1	Nodiff
MN9190.neg	186854683.738508	244370940.99263	1.30781276713734	0.387156012351766	0.428828320373964	0.767812140682508	286345579.439326	103995093.95669	106726849.419028	193187863.587819	143088999.33531	287783716.692873	324858971.721693	232551174.748487	108295217.66262	186200805.384564	467369726.897227	146949749.54119	0.649270838343377	6.335	271.226	3-Hydroxyhexadecanoic acid	[M-H]-	C16H32O3	CBWALJHXHCJYTE-HNNXBMFYSA-N	86	HMDB0061658		Lipids and lipid-like molecules	Fatty Acyls	Fatty acids and conjugates				#83780-74-9	Nodiff
MN9209.neg	8760252.16143798	7829131.80431199	0.89371078138313	-0.16212	0.390421462527463	0.746091573736153	10143849.1793687	8104513.61223789	8486579.87854031	9082652.86149523	6290107.10854226	10453810.3284435	8136912.26584401	7813613.26051111	10008087.8187315	9724729.76498596	4154084.73572264	7137362.98007672	0.738860838862563	2.213	272.021	8-Chloro-2-(2-furyl)-4-quinolinecarboxylic acid	[M-H]-	C14H8ClNO3		70.1										Nodiff
MN9217.neg	2706142.30424258	3588857.3714148	1.32618944901321	0.40728688225967	0.218054407754484	0.636630265265676	4.82009e+06	2979950.24854502	1799978.30584472	3320650.34533404	2145132.50865694	1171054.67694475	3737221.37364855	4018953.35881683	3328135.96721106	1672178.46040968	4170051.6990006	4606603.36940211	1.10945204626991	2.81	272.087	2-Amino-5-({3-[(2-amino-2-carboxyethyl)disulfanyl]-1-[(carboxymethyl)amino]-1-oxo-2-propanyl}amino)-5-oxopentanoic acid	[M-H]-	C13H22N4O8S2		74.2										Nodiff
MN9219.neg	2827461.61310676	2555609.22442344	0.903852845455746	-0.14584	0.0649547279617977	0.47849813880553	3114725.77951037	3186681.77512848	2869028.41101639	2584732.01399393	2.59906e+06	2610539.45207637	2554227.3800621	2589986.18135191	2393708.15159198	2350750.19834769	2797964.68117511	2647018.75401182	1.42783364945132	5.499	272.092	Dimethyl 4-methyl-5-phenyl-1H-pyrrole-2,3-dicarboxylate	[M-H]-	C15H15NO4		85										Nodiff
MN9256.neg	9792417.37349246	14389220.3810079	1.46942474285856	0.555251472711598	0.287554796661126	0.681531266477804	4531343.98362418	7751586.93738028	24070874.8514457	12223057.7740525	896372.272240307	9281268.4222118	11235048.6441709	21362319.7661402	23552055.8248747	17693516.6354614	3889875.88517698	8602505.53022303	0.904543970427124	2.872	273.06	Modafinil acid	[M-H]-	C15H14O3S	QARQPIWTMBRJFX-UHFFFAOYSA-N	78.7	HMDB0061039		Benzenoids	Benzene and substituted derivatives	Diphenylmethanes					Nodiff
MN9293.neg	99162535.7051335	124542450.105861	1.2559425716603	0.328770498086964	0.399968956770254	0.751315476613506	122040847.642549	93428698.4914275	203141281.565031	5.94837e+07	51957208.3914468	64923437.1000768	79156570.3123778	77550960.9081889	139080005.448493	140053051.141301	73381913.280021	238032199.544786	0.808473275127808	3.102	274.038	Lorcaserin sulfamate	[M-H]-	C11H14ClNO3S	YZUNJIOOIHWHGQ-UHFFFAOYSA-N	78.1	HMDB0061153		Organoheterocyclic compounds	Benzazepines						Nodiff
MN9345.neg	9537032.7238394	8355259.45994424	0.876085854152401	-0.190856	0.2258242198211	0.641844642129478	10971093.3893016	10995719.5744253	7445322.23311891	8938830.08077597	10020292.0971541	8850938.96826052	6790366.56051895	8518691.41989861	11243249.7270421	6873829.28195627	6599538.07320829	10105881.6970412	0.998686150932565	0.678	275.087	gamma-Glu-Glu	[M-H]-	C10H16N2O7	OWQDWQKWSLFFFR-UHFFFAOYSA-N	74.4	HMDB0011737	C05282	Organic acids and derivatives	Carboxylic acids and derivatives	Amino acids, peptides, and analogues				#1116-22-9	Nodiff
MN9377.neg	5442874.9532134	4477843.84057756	0.822698276015675	-0.281565	0.0109861644051256	0.397862639119907	5513896.83599388	6189008.63694713	4682966.21323041	5089800.20217058	6112809.48752579	5068768.3434126	4387994.02754575	4233108.43503485	4603130.12393606	3858094.01491927	4485145.30062997	5299591.14139948	1.85382135332722	0.564	275.978	N-(3,5-Dichlorophenyl)-2-hydroxysuccinamic acid	[M-H]-	C10H9Cl2NO4	XBHKNWDHVCOOIV-UHFFFAOYSA-N	76.9	HMDB0246925		Benzenoids	Benzene and substituted derivatives	Anilides					Down
MN9383.neg	29459364.9581083	61521793.6058127	2.08836116098557	1.06237123303112	0.00804578069119464	0.374810778921815	25714180.8679967	20736385.8189572	58902890.0869751	33640840.4875165	21658976.2424293	16102916.2447751	72849021.3670794	59404704.3702739	3.64634e+07	61519172.3315814	44080455.8621461	94814008.6068051	2.02452336708442	2.729	276.09	1-[(5-Chloro-1H-indol-2-yl)carbonyl]-4-methylpiperazine	[M-H]-	C14H16ClN3O	HUQJRYMLJBBEDO-UHFFFAOYSA-N	75.9	HMDB0253737		Organoheterocyclic compounds	Indoles and derivatives	Indolecarboxylic acids and derivatives					Up
MN9387.neg	4591722.36291345	6189151.69057533	1.34789327433297	0.430706269007794	0.0285041790468773	0.430329753954759	3498262.19468433	3351966.05656698	6046677.25044174	5175552.11440907	4325358.39857353	5152518.16280506	5973823.0613228	7668329.43108013	5713482.24672247	7245483.6273624	4803539.75724662	5730252.01971757	1.68270788297772	4.274	276.123	1-[(3S)-3-(5-Fluoro-1H-benzimidazol-2-yl)-1-pyrrolidinyl]-2-methoxyethanone	[M-H]-	C14H16FN3O2		81.6										Up
MN9388.neg	5263215.96514785	7583161.26129987	1.44078474292416	0.526854809132925	0.0409336587280468	0.445973264845782	4811204.29958721	5298173.9979802	5726997.7541178	5703431.31791608	4110545.46992711	5928942.95135868	7000040.78380441	9807819.41000212	5845286.41206506	10541111.7810188	4812712.52745264	7491996.65345619	1.68001896932478	4.166	276.123	Diamidino-2-phenylindole	[M-H]-	C16H15N5	KBTLDMSFADPKFJ-UHFFFAOYSA-N	76.2	HMDB0251134		Organoheterocyclic compounds	Indoles and derivatives	Indoles					Up
MN9417.neg	118390834.837025	122593423.106669	1.03549758117196	0.0503241835581411	0.866113311866113	0.954161961186479	102998594.320991	132073379.588246	131889315.848012	152641909.951311	125675293.153669	65066516.1599237	199592076.721017	111239599.939803	103323237.843687	90812587.9469592	136028248.049417	9.45648e+07	0.174848328117299	0.626	277.031	4,4'-Difluoro-2,2'-biphenyldicarboxylic acid	[M-H]-	C14H8F2O4		70.6										Nodiff
MN9424.neg	6833656.4505094	7846923.25180546	1.14827593523823	0.199469368986271	0.250911124186377	0.657459638307812	8945650.6263352	8333220.95206352	7870203.06065798	4809360.13469045	5335923.53809141	5707580.39121786	7005148.96077099	8445519.88016468	5933139.21284086	7690204.74364104	8860119.52517606	9147407.18823915	1.06142569972019	1.635	277.085	gamma-Glutamylmethionine	[M-H]-	C10H18N2O5S	RQNSKRXMANOPQY-BQBZGAKWSA-N	82.5	HMDB0034367		Organic acids and derivatives	Carboxylic acids and derivatives	Amino acids, peptides, and analogues				#17663-87-5	Nodiff
MN9431.neg	3933415.64744266	4458089.89210601	1.13338896564477	0.180643061956533	0.375248331978272	0.738320590415777	5187714.79423869	3624391.00001567	4487678.14231994	3.7123e+06	2525220.25568976	4063186.54743793	4747915.48115586	4425298.38608383	5594182.70267209	2976812.71260718	3778986.72318246	5225343.34693465	0.796302898338319	4.987	277.107	(1r,7s,9r,10s,12s,14r)-7-hydroxy-4,9,14-trimethyl-6,11,15-trioxapentacyclo[8.5.0.0,.0,.0,]pentadec-3-en-5-one	[M-H]-	C15H18O5		75.2										Nodiff
MN9432.neg	4340105.5152023	5102371.32293847	1.17563301285329	0.233437776870692	0.336921882215473	0.714919871986969	5438901.15395881	4358267.06717878	5447241.79724702	4033326.72934182	2492287.94683822	4270608.39664917	5018734.74445521	4962846.3966877	6925224.12571141	3397812.01721623	3941170.56555858	6368440.0880017	0.860699181174642	4.911	277.107	(4aS,8S,8aR,9aS)-8,9a-dihydroxy-3,5,8a-trimethyl-4,4a,8,9-tetrahydrobenzo[f][1]benzofuran-2,7-dione	[M-H]-	C15H18O5	KGGUASRIGLRPAX-UHFFFAOYSA-N	84.7			Phenylpropanoids and polyketides	Coumarins and derivatives						Nodiff
MN9433.neg	5284629.66733234	9731122.08090273	1.84140094831185	0.88080379461878	0.0284079074732603	0.430329753954759	6992987.09276785	4202046.97185189	6734735.04363305	3516673.88290089	3204422.72689759	7056912.28594279	16367040.1451415	7519271.73688636	12311132.2947693	4777833.35423223	7843408.45305663	9568046.50133038	1.69610427769699	4.337	277.107	Achimilic acid	[M-H]-	C15H18O5	ARZDSTJTDVJYCF-YYSJNBEOSA-N	84.6	HMDB0037325		Organic acids and derivatives	Keto acids and derivatives	Medium-chain keto acids and derivatives				#110732-04-2	Up
MN9506.neg	979456.649669938	1139661.28260555	1.16356480196403	0.218551560437077	0.712403638312862	0.899148279863834	1136295.9627563	509620.351586581	430088.225885655	618053.573865405	530577.313004916	2652104.47092077	2452905.77163425	799389.52303635	892875.314716043	69385.8999895932	2464617.30848068	158793.877776378	0.394777198868604	3.069	279.083	(2E)-2-Cyano-3-(3,4-dihydroxyphenyl)-N-phenylacrylamide	[M-H]-	C16H12N2O3		74.9										Nodiff
MN9513.neg	12625408.4988177	11706886.7171979	0.92724815345928	-0.108973	0.473550207097027	0.788069511780145	12795216.1132059	12237852.0314329	10053390.924019	15240113.2161963	14039348.4978681	11386530.2101843	12244164.9855565	7465939.63605031	13461516.9840738	8800496.96353886	13526917.2104016	14742284.5235661	0.609080763323593	4.238	279.122	Psilostachyin	[M-H]-	C15H20O5	IRPFOXRBPHCCTG-UHFFFAOYSA-N	87.8	HMDB0302335		Lipids and lipid-like molecules	Prenol lipids	Terpene lactones					Nodiff
MN9516.neg	10373262.385774	10889630.5681824	1.04977876421179	0.0700853189347051	0.949984109752292	0.983587860946352	9462907.23698784	11472360.1400418	12958292.7628097	9716653.73731695	8948919.27819576	9680441.15929168	14165148.0664307	11802299.8045677	11698347.0213904	10913219.3664286	5039382.06965434	11719387.0806229	0.0996368751695269	5.765	279.126	1-Dodecanesulfonic acid, 1-hydroxy-3-oxo-	[M-H]-	C12H24O5S	OTIFKYZNUYSJOU-UHFFFAOYSA-N	91.3	HMDB0243866		Organic oxygen compounds	Organooxygen compounds	Carbonyl compounds					Nodiff
MN9518.neg	5912102.27911981	6747647.30798911	1.14132790493498	0.190713339269643	0.224141134164331	0.640145211873175	5864306.99909421	6095807.82364672	6930540.23689534	6104095.09137417	4051610.74402013	6426252.7796883	7084963.92760116	6680761.52056347	7132039.35428157	7644034.10662515	7187844.1647751	4756240.77408819	0.970953147903482	5.378	279.159	13,14-dihydro-15-keto-tetranor Prostaglandin D2	[M-H]-	C16H26O5	CIXGXJHOQWHINC-NFAWXSAZSA-N	86			Organic oxygen compounds	Organooxygen compounds	Alcohols and polyols					Nodiff
MN9520.neg	2305982.18840982	3741549.23541267	1.62254038830751	0.69825439026493	0.0781328502176434	0.489364466614499	3694153.66766734	2339866.93465164	1621727.1771604	2102220.83981959	1760204.75870705	2317719.75245292	3420091.23121141	5160884.06126236	1554716.03432574	4659391.72676587	4880723.27633648	2773489.08257413	1.45942044276433	5.757	279.172	Callyspongenol D	[M-H]-	C20H24O	NENOYMHTWHLEKR-ARJAWSKDSA-N	76.4										Nodiff
MN9522.neg	70322268.7749212	53813360.9448271	0.765239260369517	-0.386017	0.194808848215499	0.62154389276209	64586202.1885401	57688177.6157951	63066991.1702532	91325204.647845	104979455.259437	40287581.7676568	51830549.4771912	60086305.0762563	55679161.5042778	35136274.3548477	40621291.8586941	79526583.3976955	1.02395848202813	6.903	279.232	Linoleic acid	[M-H]-	C18H32O2	OYHQOLUKZRVURQ-HZJYTTRNSA-N	91.7	HMDB0000673	C01595	Lipids and lipid-like molecules	Fatty Acyls	Lineolic acids and derivatives	Lipids	Fatty acids	Unsaturated fatty acids	#60-33-3	Nodiff
MN9523.neg	21273224.5038039	21950788.0391883	1.03185053282652	0.0452340064520743	0.884223466947303	0.960042914184544	24825004.5016457	23998334.2732933	23384558.0210542	24765629.3216704	19977271.3372427	10688549.5679174	24647555.1264701	24048350.2637235	27179878.9102848	21226882.6389443	23874251.2818721	10727810.013835	0.123961238536751	5.378	279.232	8,11-octadecadienoic acid	[M-H]-	C18H32O2	WBTBKRBXTLZUJG-ZDVGBALWSA-N	87.8			Lipids and lipid-like molecules	Fatty Acyls	Lineolic acids and derivatives					Nodiff
MN953.neg	23135845.8604926	24880476.8933328	1.07540813693868	0.104884292735571	0.488215083535483	0.795736804907558	30072818.6071536	19920356.0509041	21625485.0154754	25146397.1108243	13256607.7393617	28793410.6392363	23075958.4241026	23520111.9046523	2.88938e+07	27891191.5967132	26216449.8185457	19685317.2198632	0.573891287768228	2.216	88.0399	#NAME?	[M-H]-	C3H7NO2	QNAYBMKLOCPYGJ-REOHCLBHSA-N	94.2	HMDB0062251	C01401	Organic acids and derivatives	Carboxylic acids and derivatives	Amino acids, peptides, and analogues				#302-72-7	Nodiff
MN9552.neg	7999539.9063277	12490627.4711788	1.5614182337285	0.642857022203161	0.0598891760278016	0.467670842307348	3261608.04704726	4942730.38362437	11450755.699608	13710191.4092233	7350577.95252335	7281375.94593991	10578469.2687188	16738472.0798747	10120243.8221237	15723831.9055716	9517700.63126983	12265047.1195143	1.53430816679062	3.725	280.118	Northiaden	[M-H]-	C18H19NS	FTELXJYVTOFJAI-UHFFFAOYSA-N	76.8	HMDB0255753		Organoheterocyclic compounds	Benzothiepins	Dibenzothiepins					Nodiff
MN9565.neg	1280879.16917616	684600.679352836	0.534477174605908	-0.9038	0.74750330389604	0.911818740379188	2153813.41426159	1904116.74020265	1525780.25039174	1039891.86480383	34251.0232874017	1027421.72210974	1131130.08840697	974054.410751789	732115.422182367	347433.218887873	432398.81334876	490472.122539259	0.256376888385978	3.489	280.202	Terodiline	[M-H]-	C20H27N	UISARWKNNNHPGI-UHFFFAOYSA-N	74.3	HMDB0240275		Benzenoids	Benzene and substituted derivatives	Diphenylmethanes					Nodiff
MN9609.neg	6726296.6347447	3986402.80676166	0.592659382009691	-0.754725	0.36368444589914	0.7331506535113	1096623.63463643	3092394.85771201	14124444.9323884	6242857.39244649	5715438.25126597	10086020.7400189	2448220.92019558	2688894.19973904	4838864.43763515	9264510.09861582	1047006.14592285	3630921.03846153	0.812341764361043	4.974	281.138	Dihydrophaseic acid	[M-H]-	C15H22O5	XIVFQYWMMJWUCD-VSTJRZLJSA-N	75.1	HMDB0038660	C15971	Lipids and lipid-like molecules	Prenol lipids	Sesquiterpenoids	Lipids	PR Prenol lipids	PR01 Isoprenoids	#41756-77-8	Nodiff
MN9614.neg	16276832.1830229	20096768.6250377	1.23468549648125	0.304143600149924	0.308332244270867	0.694974017296464	4079928.62912603	7026438.44234733	28943630.8810016	9442960.14923431	491855.699564155	47676179.296864	31697230.4614587	15550192.8599319	30768670.2583638	18006718.3711903	3995125.44787923	20562674.3514023	0.863881735780516	5.429	281.175	(6E,8R,10Z)-8-hydroxy-3-oxohexadecadienoic acid	[M-H]-	C16H26O4	NWVJXHCRPZDUPG-WYGAFBEVSA-N	86.2	HMDB0062365		Lipids and lipid-like molecules	Fatty Acyls	Fatty acids and conjugates				#2190485-67-5	Nodiff
MN9621.neg	20994252.5665325	19332756.0143102	0.920859456798621	-0.118947	0.62870304348199	0.867350359460832	20251001.9615837	17570938.5045174	16293463.1791692	17257288.6040478	20869968.095999	33722855.0538778	20200205.2432593	18865509.6651778	18035915.2789292	20194245.4307865	12454693.9423148	26245966.5253933	0.423145599944057	5.76	281.247	Isooctadecenoic acid	[M-H]-	C18H34O2	BNRRFUKDMGDNNT-JQIJEIRASA-N	86.8			Lipids and lipid-like molecules	Fatty Acyls	Fatty acids and conjugates					Nodiff
MN9645.neg	389353.631978463	313816.134633382	0.805992570401246	-0.311162	0.9246702586549	0.975373678321402	25591.4678863273	383845.576630241	428611.377285104	727336.489179336	338838.701007271	431898.179882501	397047.46062529	491897.288095614	375225.952156891	69912.4044046203	387781.504385991	161032.198131888	0.163667488541342	5.423	282.097	Cariporide	[M-H]-	C12H17N3O3S	IWXNYAIICFKCTM-UHFFFAOYSA-N	80.3	HMDB0249676		Lipids and lipid-like molecules	Prenol lipids	Monoterpenoids					Nodiff
MN9661.neg	8281798.52330161	5728215.49403427	0.691663227246763	-0.531858	0.452898528769512	0.779337550612512	6695656.73600227	20584234.6988828	3984093.25549146	9461303.3419413	5438188.54833675	3527314.55915505	4597584.23914053	9232795.94862271	4417294.40249011	2634856.34858075	7833336.4818068	5653425.54356471	0.622094042021216	5.482	282.206	N-(dodecanoyl)-homoserine lactone	[M-H]-	C16H29NO3	WILLZMOKUUPJSL-AWEZNQCLSA-N	84			Organic acids and derivatives	Carboxylic acids and derivatives	Amino acids, peptides, and analogues					Nodiff
MN9679.neg	4831330.49997134	3915653.66963648	0.810471084447589	-0.303167	0.0044470878310059	0.361366321346463	5234502.93389233	4851949.9238112	4654953.62925831	5175180.75803471	4866915.59067479	4204480.16415669	3802216.07016533	4849880.68396422	3657988.81317105	3538537.9884898	3714630.15070882	3930668.31131968	2.01770084442309	1.194	283.067	Xanthosine	[M-H]-	C10H12N4O6	UBORTCNDUKBEOP-UHFFFAOYSA-N	93.2	HMDB0000299	C01762	Nucleosides, nucleotides, and analogues	Purine nucleosides		Alkaloids	Others	Purine alkaloids	#146-80-5	Down
MN9690.neg	28194406.7774653	25302689.2815124	0.897436483811246	-0.156118	0.0283661869879123	0.430329753954759	28563892.2903469	31161066.6487644	26242148.8958299	26861173.9464104	29696126.2275866	26642032.6558535	23802414.8213456	24221177.2474835	23267863.6359215	27879303.5249132	27686896.1887215	24958480.2706891	1.67748162596063	6.02	283.169	Boldione	[M-H]-	C19H24O2	LUJVUUWNAPIQQI-QAGGRKNESA-N	85.8	HMDB0003422	C20144	Lipids and lipid-like molecules	Steroids and steroid derivatives	Androstane steroids				#897-06-3	Down
MN9726.neg	7010587.9733475	4686791.67931787	0.668530470929953	-0.580935	0.399520418394759	0.750918223102332	1398014.41074193	5211027.62452917	15730696.4168608	7500706.09470248	6928640.58645413	5294442.70679647	7658830.83460536	6527205.58088127	3289466.68083177	2196139.68119452	1028631.0585597	7420476.23983458	0.703327060011933	4.02	284.131	(-)-Morphine	[M-H]-	C17H19NO3	BQJCRHHNABKAKU-WQZURDFPSA-N	82.5	HMDB0014440	C01516	Alkaloids and derivatives	Morphinans		Alkaloids	Alkaloids derived from tyrosine	Isoquinoline alkaloids	#57-27-2	Nodiff
MN9766.neg	25563058.8907512	37988533.0103703	1.4860714898292	0.571503520682169	0.177890163254272	0.607923781230062	20378270.1928417	33699972.1243835	43337771.0108424	29235872.751653	3287306.26638475	23439160.9984021	37585045.8008616	46814693.2851229	49779047.6947014	29955834.8544122	24211341.3529096	39585235.0742138	1.18802889003185	1.727	285.083	2-[(4-Chlorophenoxy)methyl]-5,6-dimethyl-1H-benzimidazole	[M-H]-	C16H15ClN2O	BGXIHVSHWAGGSI-UHFFFAOYSA-N	71.3			Organoheterocyclic compounds	Benzimidazoles						Nodiff
MN9782.neg	4702981.10239267	5649775.81833929	1.20131799285031	0.264618087749863	0.723479750662611	0.903522524171896	7927914.49268591	3149775.06032677	2490569.55129569	5644758.51774099	4595918.87704845	4408950.11525818	7197874.85533857	5445634.34827847	1863583.85071578	3029862.33101917	10271924.939502	6089774.58518172	0.34173838274384	6.65	285.242	2-hydroxy-15-methylhexadecanoic acid	[M-H]-	C17H34O3	XGUBRJWBFWOVAP-UHFFFAOYSA-N	70.5			Lipids and lipid-like molecules	Fatty Acyls	Fatty acids and conjugates					Nodiff
MN9783.neg	1886823.95381201	1457425.10740019	0.772422410928008	-0.372538	0.163158296564345	0.59774781857586	2106367.28560194	1485476.06628284	1638815.60135437	2673573.83084601	1962991.8473988	1453719.0913881	1012526.34671416	2106702.85739562	1178353.90590695	833138.196902092	963517.444380929	2650311.89310138	1.11539847541287	6.573	285.242	Avocadene	[M-H]-	C17H34O3	DFEHQWFIOMAGBM-IAGOWNOFSA-N	74.4	HMDB0031042		Lipids and lipid-like molecules	Fatty Acyls	Fatty alcohols				#83797-45-9	Nodiff
MN9849.neg	48519417.8635578	47273153.549824	0.974314112398496	-0.0375411	0.869880508813589	0.955219073825931	34610948.8799948	48846862.3579456	55953100.2761848	52872602.6913366	38068855.9577036	60764137.0181812	53844949.5078465	41223403.6348787	55324261.6451524	46696064.6221127	34139503.8344002	52410738.0545536	0.171102592866877	4.779	287.058	4-morpholino-3-nitrobenzene-1-sulfonamide	[M-H]-	C10H13N3O5S	ZSBMDNNVMUADGF-UHFFFAOYSA-N	79			Organoheterocyclic compounds	Oxazinanes	Morpholines					Nodiff
MN9870.neg	2.2489e+06	3266493.38991819	1.4524852695953	0.538523532587068	0.464876547652754	0.784217032784409	4555851.22609559	291494.707758795	2950230.29494525	695755.715125821	1260620.58256792	3739444.44611065	5257539.61421913	281055.734348335	3644524.50642135	2903816.57817107	3604218.64005285	3907805.2662964	0.636113415433815	4.591	287.2	Testosterone	[M-H]-	C19H28O2	MUMGGOZAMZWBJJ-UHFFFAOYSA-N	85.6	HMDB0000234	C00535	Lipids and lipid-like molecules	Steroids and steroid derivatives	Androstane steroids	Steroids; Hormones and transmitters	19-Carbon atoms; Steroid hormones	Androstane derivatives; Androgens	#58-22-0	Nodiff
MN9871.neg	52229.0235706692	116338.235967584	2.2274633530181	1.15540169623475	0.221492574921409	0.638538977298169	67106.4598259428	61801.8813690423	72251.5091121941	50877.437651368	16936.6427039353	44400.2107615329	53910.8252141065	68800.1028087876	263068.082589326	60071.203207281	25699.7209796743	226479.48100633	1.0832511552385	4.678	287.2	3,16-dihydroxypalmitic acid	[M-H]-	C16H32O4	ZGYXOTYZKRXDBF-UHFFFAOYSA-N	85.5			Lipids and lipid-like molecules	Fatty Acyls	Fatty acids and conjugates					Nodiff
MN9895.neg	19622684.6716726	53744138.1971051	2.73887794133951	1.45358497347376	0.0487711350854836	0.448854937497769	4051078.3265933	6579994.6238711	81147912.008207	10416453.063134	5267862.40802401	10272807.6002062	28992020.7963054	36752436.1452389	27517993.5707833	167978141.947215	11057833.9732916	50166402.7497963	1.57943837284067	3.516	288.053	2-[(6-Aminopurin-9-yl)methoxy]ethyl dihydrogen phosphate	[M-H]-	C8H12N5O5P	WGADUGLVETYHTG-UHFFFAOYSA-N	83.6	HMDB0244961		Organoheterocyclic compounds	Imidazopyrimidines	Purines and purine derivatives					Up
MN9937.neg	32028703.3197989	29683630.1377243	0.926782137926109	-0.109698	0.965922042433892	0.988903681232581	34092525.9109846	23412903.8333641	17286698.7790402	56127022.2352934	45131486.4464923	16121582.7136187	19126117.0563444	30802003.6730059	20779417.0801073	28151300.0113529	45787457.5238963	33455485.4816388	0.00854168056279639	0.641	289.032	D-Sedoheptulose 7-phosphate	[M-H]-	C7H15O10P	JDTUMPKOJBQPKX-GBNDHIKLSA-N	86.7	HMDB0001068	C05382	Organic oxygen compounds	Organooxygen compounds	Carbohydrates and carbohydrate conjugates				#89927-08-2	Nodiff
MN9952.neg	3445047.7785628	10437718.386716	3.02977463815331	1.59921048659914	0.0229259228152779	0.421107421831362	8027648.18038327	1308630.77102329	3.30042e+06	2882970.24498088	655225.497140901	4495395.75050145	12997267.1639007	9198527.99438232	8505745.24118926	2593404.78969551	19080229.5079259	10251135.6232022	1.76111140643888	3.962	289.154	Meptin	[M-H]-	C16H22N2O3	FKNXQNWAXFXVNW-UHFFFAOYSA-N	77.8			Organoheterocyclic compounds	Quinolines and derivatives	Quinolones and derivatives					Up
MN996.neg	45989892.4863959	41442650.5324391	0.901125188424784	-0.150201	0.573525343646026	0.840085887232845	40081554.2330761	53585837.2385464	53971878.7524966	54204342.671786	49123611.0792008	24972130.9432697	55207864.9908367	45742191.8272485	36248572.3525879	31086516.5407408	4.4372e+07	35998751.3110406	0.44401517972108	0.627	89.0239	Hydroxypropionic acid	[M-H]-	C3H6O3	ALRHLSYJTWAHJZ-UHFFFAOYSA-N	93.7	HMDB0000700	C01013	Organic acids and derivatives	Hydroxy acids and derivatives	Beta hydroxy acids and derivatives	Organic acids	Carboxylic acids	Hydroxycarboxylic acids	#503-66-2	Nodiff
MN997.neg	40758757.5437587	48437472.2326414	1.18839422866702	0.249013503980276	0.326035751590547	0.709180904793291	59286338.1001087	35558385.4163535	42074517.1962457	35840268.5767427	30692963.4348466	41100072.538255	37324032.3787049	72795778.3255624	40093432.6018211	43313078.800673	61849218.8961477	35249292.3929392	0.834199100286022	0.827	89.0239	Methoxyacetic acid	[M-H]-	C3H6O3	RMIODHQZRUFFFF-UHFFFAOYSA-N	93.3	HMDB0041929		Organic acids and derivatives	Carboxylic acids and derivatives	Carboxylic acids				#625-45-6	Nodiff
MN998.neg	7650760.1767568	7512736.91878209	0.981959536727602	-0.0262645	0.919716818987335	0.973552651722266	7695542.28127797	8703498.18038583	10152697.8369849	7000736.6342302	8299662.76226232	4052423.36539958	8278293.60601945	8104699.18569602	8712866.78688756	3672290.31696778	7798845.51246442	8509426.10465733	0.0309525358737458	2.522	89.0239	L-Lactic acid	[M-H]-	C3H6O3	JVTAAEKCZFNVCJ-REOHCLBHSA-N	92.3	HMDB0000190	C00186	Organic acids and derivatives	Hydroxy acids and derivatives	Alpha hydroxy acids and derivatives	Organic acids	Carboxylic acids	Hydroxycarboxylic acids	#79-33-4	Nodiff
MP1000.pos	52751195.4486537	67233903.8691715	1.27454749219124	0.349985132067239	0.337522366891159	0.763146364573716	97400174.9344813	55874772.793747	88471.1787182393	44722476.9479541	44453285.6218143	73967991.2152075	50899235.7197624	59990334.4211945	54560007.3981496	106683298.985796	69215911.226877	62054635.4632496	0.901585961163267	1.018	87.0994	2-Methylpropanimidamide	[M+H]+	C4H10N2	NDAJNMAAXXIADY-UHFFFAOYSA-N	77.4	HMDB0245237		Organic nitrogen compounds	Organonitrogen compounds	Amidines					Nodiff
MP10001.pos	255101271.969765	188165118.021744	0.737609485710623	-0.439071	0.0596453555471162	0.552062225827478	307079055.437852	280518659.003661	189618212.940956	295320456.788854	251552013.249365	206519234.397899	165366906.695589	310870665.122681	124121776.026282	154348933.121414	213202998.767021	161079428.397476	1.54905560001561	1.528	247.128	Glutamylvaline	[M+H]+	C10H18N2O5	SITLTJHOQZFJGG-XPUUQOCRSA-N	73.9	HMDB0028832		Organic acids and derivatives	Carboxylic acids and derivatives	Amino acids, peptides, and analogues				#5879-06-1	Nodiff
MP10005.pos	13430845.1036051	14779327.9575212	1.1004	0.138030583316512	0.610800776707521	0.887706966331681	14356808.3272927	14232191.4379871	13095521.6008786	7234782.77270013	11598308.1880109	20067458.2947614	23404313.4834671	13046211.6215125	14217585.3788124	16986350.2910567	9822578.55711377	11198928.413165	0.41863150486622	4.366	247.132	Curcolone	[M+H]+	C15H18O3	PFIXJSCFTAVWBW-IAQYHMDHSA-N	87.7	HMDB0038188		Lipids and lipid-like molecules	Prenol lipids	Sesquiterpenoids				#17015-43-9	Nodiff
MP10010.pos	2386037.60162325	1917881.37679377	0.803793442102092	-0.315103	0.566957693544423	0.870231263296831	572734.129351501	1540652.21698087	2440124.73279081	2312755.51225637	4266970.11493372	3182988.9034262	2551975.58198526	988021.757214187	1656554.39146585	1827025.81328445	523084.360588415	3960626.35622445	0.529469689601636	4.421	247.18	Milnacipran	[M+CH3OH+H]+	C15H22N2O	GJJFMKBJSRMPLA-HIFRSBDPSA-N	88.7	HMDB0015602		Benzenoids	Benzene and substituted derivatives	Phenylacetamides				#92623-85-3	Nodiff
MP10062.pos	11366771.2377608	11143614.448176	0.980367618480477	-0.0286053	0.919191781258171	0.981275106350109	21262290.2641816	7364308.06758406	10935090.7240143	10327655.5785653	8885993.19199306	9425289.60022665	11402607.088438	11483360.8878294	11853593.0610187	7282169.15156714	15187540.776177	9652415.72402559	0.108920112039992	2.812	248.102	N1-(5-methylisoxazol-3-yl)-2-morpholinoacetamide	[M+CH3OH+H]+	C10H15N3O3	YZQJRRXKLFSWRT-UHFFFAOYSA-N	79.4										Nodiff
MP10063.pos	15804253.5927147	17584065.9122124	1.11261603144094	0.153955798331089	0.582115319262805	0.877648503425004	1.75741e+07	8180110.82513526	23172162.9116198	15779474.6744381	10555816.6860025	19563885.3752623	21643191.6531459	23273522.1006365	22721003.2279742	10468683.5410454	14432331.1977725	12965663.7527001	0.475081938550897	1.128	248.102	Imazethapyr	[2M+Na]+	C15H19N3O3	XVOKUMIPKHGGTN-UHFFFAOYSA-N	76	HMDB0253406	C18865	Organic acids and derivatives	Carboxylic acids and derivatives	Amino acids, peptides, and analogues				#81335-77-5	Nodiff
MP10069.pos	531040	879041.729469939	1.65532051847228	0.727110592041248	0.611248041521156	0.887864581003126	369220.958798253	71598.6279293982	1285476.03387209	185988.972767339	994105.598590199	279850.972797523	792894.456866327	26451.7528603892	704434.735843336	2199912.63520671	703869.575821409	846687.220221465	0.43070028555409	3.198	248.104	4-[2-(2-oxo-1-imidazolidinyl)ethyl]-1lambda~6~,4-thiazinane-1,1-dione	[2M+H]+	C9H17N3O3S		80.8										Nodiff
MP10070.pos	51428197.6482695	136324808.287878	2.65077942688635	1.40641662758862	0.0203932659610601	0.462333702118121	61473904.3712464	37180380.0165493	84497290.271281	51081478.6238335	7959575.40495261	66376557.2017545	133841677.867035	160391492.306991	195583938.540893	129657746.869624	73300612.0611434	125173382.081582	1.95621296904203	0.924	248.112	Boc-Glu-OH	[M+Na]+	C10H17NO6	AQTUACKQXJNHFQ-LURJTMIESA-N	74.8			Organic acids and derivatives	Carboxylic acids and derivatives	Amino acids, peptides, and analogues					Up
MP10077.pos	5.78079e+06	8898260.76931406	1.53928171429649	0.62225729315065	0.179137003274024	0.672332812478589	2487397.93720619	5569521.89954771	13943582.5787285	5110211.99404219	472073.832989183	7101937.83460021	11591813.4418629	10231587.4346789	12744402.396684	6813008.69648913	4041252.67840121	7967499.96776821	1.2057256699121	3.899	248.143	N-Benzyl-1-(1-naphthyl)methanamine	[M+CH3OH+H]2+	C18H17N		86.9										Nodiff
MP10081.pos	25928611.6286942	14857681.0819804	0.573022624379086	-0.803336	0.528671101362572	0.854947859649438	82791156.2399493	26544178.154319	2656477.83288458	9029631.33930941	20466064.9699257	14084161.235777	9561152.80569865	22716197.8564838	24295596.131746	1570468.1513337	25305152.3370608	5697519.2095595	0.560175775603521	3.968	248.164	4-Methoxy--pyrrolidinobutiophenone	[M+H]+	C15H21NO2	NBEWESBOXOPWLE-UHFFFAOYSA-N	87.7										Nodiff
MP10124.pos	23909357.139969	19775184.0403718	0.827089742505618	-0.273884	0.112312494996269	0.613162988926467	24131184.0466051	21444937.6733886	21564522.0911322	25284222.4161681	29822469.7443638	21208806.8681561	23374350.642712	23587553.7532074	18623317.9813119	16646043.525686	12804516.8355651	23615321.5037485	1.35129656463757	0.676	249.107	8-Hydroxy-3-(4-oxopentyl)-3,4-dihydro-1H-isochromen-1-one	[M+NH4]+	C14H16O4		75.4										Nodiff
MP10182.pos	18754143.1069498	16401594.4118124	0.874558454538737	-0.193373	0.605688637986344	0.886017142138951	28750159.4476802	20560074.2854991	17074141.9480152	16150689.8817091	20463354.8733269	9526438.20546857	17721108.5341265	16569611.7238573	15499652.3347457	16697028.8317168	16993410.8231574	14928754.2232705	0.444239626978041	1.605	250.093	(E)-3-(4-t-Butylphenylsulfonyl)-2-propenenitrile	[M+H]+	C13H15NO2S	VHKZGNPOHPFPER-ONNFQVAWSA-N	82										Nodiff
MP10195.pos	9978205.68009804	14599593.6474096	1.46314819672731	0.549075901981913	0.128468937328437	0.628284976475973	9341885.60876171	9512987.99999054	9595866.6244799	8804833.43841163	8519399.85057255	14094260.5583719	19163878.6755774	17553487.0384275	17153746.1874509	6428372.72312583	10369219.9547736	16928857.3051025	1.33975421290469	4.909	250.143	3',4'-Methylenedioxy-N-tert-butylcathinone	[M+ACN+H]+	C14H19NO3	BFOZYEAQPUMNIY-UHFFFAOYSA-N	88.5			Organoheterocyclic compounds	Benzodioxoles						Nodiff
MP10202.pos	4467763.92646926	2458461.46699801	0.550266645118121	-0.861797	0.554930329585154	0.864742940148389	16584893.4626679	3137722.23452493	1137143.45494776	1624938.51730838	2149303.34478204	2172582.54458457	1892409.30814436	3257685.56897822	4670299.61692111	684409	2858418.64362443	1387546.53404792	0.514928914886958	4.037	250.179	(-)-O-Desmethyl Tramadol	[M+NH4]+	C15H23NO2	UWJUQVWARXYRCG-UKRRQHHQSA-N	75.8	HMDB0060997		Benzenoids	Benzene and substituted derivatives	Cyclohexylphenols				#144830-14-8	Nodiff
MP10262.pos	4047513.63587495	5106366.18639741	1.26160567839411	0.335261058719644	0.228698145148308	0.702914476357137	2392101.14214334	1398702.59229043	6223041.57991085	4707012.71815672	4191167.37517525	5373056.40757309	4219184.40728644	4453415.95910214	4621349.53703578	7274524.3572423	5509821.24717689	4559901.61054089	1.05757434575253	3.587	251.149	Desmethylmianserin	[M+H]+	C17H18N2	ZBILSSSEXRZGKS-UHFFFAOYSA-N	81.9	HMDB0251058		Organoheterocyclic compounds	Benzazepines	Dibenzazepines					Nodiff
MP10316.pos	3706495.11094577	2414697.35535411	0.651477280577867	-0.618213	0.357290104795562	0.771745037697715	2479165.9786838	5032391.55239603	2635828.35629566	7046574.91600342	4014039.45200046	1030970.41029525	2471467.77990115	3418035.15156428	1431606.76841962	2582942.22554837	2394141.55727956	2189990.64941168	0.8018244450228	2.486	252.072	Dansyl Acid	[M+H]+	C12H13NO3S	BBEQQKBWUHCIOU-UHFFFAOYSA-N	80.7										Nodiff
MP10317.pos	4003556.71050059	14132537.3503633	3.52999554453575	1.81966636256721	0.0516221830823347	0.542251965114565	7684162.65356538	6538151.45322301	8135277.23537814	298064.045555995	421296.32770018	944388.547580807	25377061.7645197	17116588.2977118	17529076.9048829	1328275.01164443	12367302.4535743	11076919.6698465	1.62922078539628	1.142	252.086	4-(4-methylphenyl)-2-phenyl-1,3-thiazole	[M+H]+	C16H13NS	RGQZKXSQOVPMHZ-UHFFFAOYSA-N	83.7			Organoheterocyclic compounds	Azoles	Thiazoles					Nodiff
MP10320.pos	153411552.362393	87317561.3969347	0.569172008576452	-0.813063	0.00238932984868356	0.340119664604774	172379361.750454	141242869.224883	127707465.870905	159046875.792631	161590988.650997	158501752.884488	106171588.045104	100863806.389645	97606930.9452612	63768133.1084335	100054802.967853	55440106.9253117	2.36461865965003	1.023	252.108	Cordycepin	[M+CH3OH+H]+	C10H13N5O3	OFEZSBMBBKLLBJ-BAJZRUMYSA-N	86	HMDB0250451	C08431	Nucleosides, nucleotides, and analogues	Purine nucleosides	Purine 3'-deoxyribonucleosides				#73-03-0	Down
MP10326.pos	8754309.13033178	9443222.35724014	1.07869418553218	0.109285912508152	0.934320628478985	0.984718269946203	4223037.09452745	6328526.91034226	7997589.5862774	9896435.62372959	12663743.0551627	11416522.5119513	7548159.96020076	4688086.60882539	6050832.07028971	7782849.5044528	10406447.0449615	20182958.9547107	0.0777508610884274	4.068	252.158	Icaridin	[M+ACN+H]+	C12H23NO3	QLHULAHOXSSASE-GHMZBOCLSA-N	80.9	HMDB0253340		Organoheterocyclic compounds	Piperidines	Piperidinecarboxylic acids and derivatives					Nodiff
MP10444.pos	3896231.73527894	3353055.08992227	0.860589235378787	-0.216603	0.646895875279853	0.902370102294152	103370.713091924	6673264.73707718	5304781.49407233	4057360.63183026	5792592.46488498	1446020.37071697	1476171.9286161	9625484.2032623	1480984.85195628	3034412.63332728	18240.6922506508	4.48304e+06	0.402278772909112	1.521	254.087	Triamterene	[2M+NH4]+	C12H11N7	FNYLWPVRPXGIIP-UHFFFAOYSA-N	83.3	HMDB0001940	D00386	Organoheterocyclic compounds	Pteridines and derivatives					#396-01-0	Nodiff
MP10451.pos	2700837.34121237	10810496.5986023	4.00264630292382	2.00095413644425	0.0535899857809171	0.543504190796407	1000831.49508541	4803172.16477446	6249766.19324536	3001677.81589603	67718.8271853927	1081857.55108758	27214203.6876755	16191033.2326735	8837751.45202916	2473517.46094871	3949387.09965814	6197086.65862877	1.64348127116123	1.642	254.138	L-DOPA n-Butyl Ester	[M+H]+	C13H19NO4	QDMOINLDXCZCEK-JTQLQIEISA-N	87.3	HMDB0253881		Organic acids and derivatives	Carboxylic acids and derivatives	Amino acids, peptides, and analogues					Nodiff
MP10461.pos	140384961.885759	134852224.439143	0.960588816834116	-0.0580091	0.924205876617807	0.983028848035217	166587866.875768	72064821.144921	123405622.919085	151991885.662744	156319440.96446	171940133.747574	182796785.167806	120707810.001965	135005746.871031	106333749.597546	131691223.830255	132578031.166257	0.106506783156113	4.74	254.247	1-Dodecyl-2-pyrrolidinone	[M+H]+	C16H31NO	NJPQAIBZIHNJDO-UHFFFAOYSA-N	92			Organoheterocyclic compounds	Pyrrolidines	N-alkylpyrrolidines					Nodiff
MP10510.pos	21734350.4901011	23779658.8940294	1.09410487812184	0.12975103785084	0.771142743148173	0.943676713780881	42261720.3268291	18889980.7419281	17475722.9464333	14944047.9450888	12052707.550348	24781923.429979	14893482.9635167	15921801.3458658	34877255.9504847	22229610.0532709	13084077.4055186	41671725.6455195	0.31277239871879	0.641	255.064	5-L-Glutamyl-taurine	[M+H]+	C7H14N2O6S	WGXUDTHMEITUBO-YFKPBYRVSA-N	73.7	HMDB0004195	C05844	Organic acids and derivatives	Carboxylic acids and derivatives	Amino acids, peptides, and analogues				#56488-60-9	Nodiff
MP10527.pos	10663316.483592	7533457.07198163	0.706483492595722	-0.501272	0.515151983187832	0.851157607471978	4468168.43082262	23113878.7329844	3947521.56140044	11389956.5499504	12717382.5425549	8342991.08383939	6965525.53107797	9037962.63942235	5503292.61176083	11280854.293261	4753299.91999413	7659807.43637351	0.585237415562677	5.593	255.231	Palmitoleic acid	[M+H]+	C16H30O2	SECPZKHBENQXJG-FPLPWBNLSA-N	78.5	HMDB0003229	C08362	Lipids and lipid-like molecules	Fatty Acyls	Fatty acids and conjugates	Lipids	Fatty acids	Unsaturated fatty acids	#373-49-9	Nodiff
MP10566.pos	21642372.7563534	27073843.0422991	1.25096463992615	0.323041010507594	0.193599269906753	0.684020655519929	23342871.1199829	11579277.409663	24953518.5601783	13814721.7592158	15911959.9446686	40251887.7444119	28184358.305969	19963495.7940303	30932924.8400953	31459301.2215524	31282327.4333511	20620650.6587966	1.11269248308064	0.585	255.893	Ethyl 5-iodo-1,3-thiazole-4-carboxylate	[2M+H]+	C6H6INO2S	XMDZWPSEQYJMHL-UHFFFAOYSA-N	78.4										Nodiff
MP1058.pos	9505354.25699905	17236402.570155	1.81333615814091	0.858646398180584	0.262060996372548	0.722047630693915	7276706.48235843	1.36901e+07	13705912.6758426	8255345.07414581	2591009.75408956	11513054.3964479	29702948.5278681	24418055.4288957	23676598.4186275	3245093.05618482	10742022.4287142	11633697.5606397	0.978338558402585	1.595	88.1118	Isoamylamine	[M+H]+	C5H13N	BMFVGAAISNGQNM-UHFFFAOYSA-N	93.3	HMDB0031659	C02640	Organic nitrogen compounds	Organonitrogen compounds	Amines				#107-85-7	Nodiff
MP10592.pos	151550611.318527	116404073.989932	0.768087129290923	-0.380658	0.205205406697741	0.688293400366349	117152734.488071	256661750.976356	94662958.2962125	125935871.312656	137573839.569414	177316513.268451	141534012.10546	94942880.4589778	109527561.990251	108372758.510111	143192501.54541	100854729.32938	1.15699031441227	6.754	256.262	N,N-Diethyldodecanamide	[M+H]+	C16H33NO	CWNSVVHTTQBGQB-UHFFFAOYSA-N	85.9			Lipids and lipid-like molecules	Fatty Acyls	Fatty amides					Nodiff
MP10640.pos	69638.4832344183	1120393.54073324	16.0887125723538	4.00797698031526	0.13211596100857	0.630213088283525	20898.0501762486	70845.646218702	21535.3144853164	38247.9683595445	169155.23742729	97148.6827394083	2322808.61300589	285948.056174014	22546.7567131215	3956584.60425268	72093.0241232203	62380.1901305036	1.31203269895904	3.646	257.162	1-[(5-methyl-3-phenyl-4-isoxazolyl)methyl]piperidine	[M+NH4]+	C16H20N2O		79.4										Nodiff
MP10643.pos	5613371.01007315	8086878.20442823	1.44064559244639	0.526715467430365	0.105703476335107	0.606402803058651	3877935.19506558	3777889.00808971	7968118.87699707	5990654.81030602	6933021.16862405	5132607.00135647	5957795.01694019	9978700.92670607	4727552.56273581	12497564.0826616	6280437.03701249	9079219.60051322	1.3917922169141	3.84	257.164	(-)-Fumigaclavine B	[M+H]+	C16H20N2O	JUXRVSRUBIFVKE-PTKGSCQSNA-N	86	HMDB0030201	C20437	Organic acids and derivatives	Carboxylic acids and derivatives	Amino acids, peptides, and analogues				#6879-93-2	Nodiff
MP10686.pos	4711583.82178915	8673819.81415791	1.84095627759927	0.880455363331087	0.150422448386722	0.646387062261912	23828221.2104525	2270363.60365578	124114.142983893	799154.096163883	925070.279015188	322579.598463641	1248005.24424164	22185910.138054	20666112.6359369	4140243.74345275	2317996.53986819	1484650.58339397	1.27471262558692	1.559	258.096	o6-Benzyl-8-oxoguanine	[M+H]+	C12H11N5O2	VPMJBCMAJPZWIC-UHFFFAOYSA-N	82.7	HMDB0255877		Organoheterocyclic compounds	Imidazopyrimidines	Purines and purine derivatives					Nodiff
MP10691.pos	205539773.589628	198304202.463902	0.964797221484868	-0.0517023	0.994392139846618	0.998306677446348	289017449.063123	148996049.616646	179756312.898339	192090536.762329	134119776.245628	289258516.951702	216897260.634169	162691233.834732	224535161.418359	168589115.121075	214629366.578075	202483077.197001	0.00622949903956161	0.735	258.109	Glycerophosphocholine	[M+H]+	C8H20NO6P	SUHOQUVVVLNYQR-MRVPVSSYSA-N	89.2	HMDB0000086	C00670	Lipids and lipid-like molecules	Glycerophospholipids	Glycerophosphocholines				#28319-77-9	Nodiff
MP10695.pos	61873330.3526373	6993048.87501385	0.113022021526206	-3.14532	0.0078120950675591	0.402030241177462	34670579.1685922	20890096.4837151	31469737.0413665	30438755.4326983	10157259.1619637	243613554.827488	6453530.14567984	16654917.8220195	5814823.74544418	3813357.55178963	3447021.26602269	5774642.71912725	2.09769201930388	4.14	258.133	3-(3,4,5-trimethoxyphenyl)propanoic acid	[M+NH4]+	C12H16O5	ZCYXGVJUZBKJAI-UHFFFAOYSA-N	86	HMDB0030254		Phenylpropanoids and polyketides	Phenylpropanoic acids					#25173-72-2	Down
MP10704.pos	5386607.72185197	2527059.23249862	0.469137416902858	-1.09192	0.00718155406319117	0.402030241177462	6121256.67560346	5237293.0257079	4837493.28795762	2443691.43624032	5862747.42502985	7817164.48057266	2015669.02352169	3047655.23556709	1703408.23640059	1593257.91089285	2209165.30310553	4593199.68550398	2.01387601421362	2.971	258.169	5amino3,3dimethyl6[(1E)2(4methylphenyl)diazen1yl]cyclohexa1,5dien1ol	[M+ACN+H]+	C15H19N3O		72.2										Down
MP10768.pos	43010676.2683824	57728740.9456533	1.34219561174606	0.424594945405803	0.151582631915633	0.646875952435345	36370731.6184261	17026532.4436767	63071453.1744819	39710781.1404593	30031268.584077	71853290.6491736	49425954.325688	46308484.2299924	49609528.9631201	71318685.929768	80592169.9183503	49117622.3070013	1.24312778189627	1.263	259.164	D-Homoproline	[M+H]+	C6H11NO2	HXEACLLIILLPRG-RXMQYKEDSA-N	82.9	HMDB0005960		Organic acids and derivatives	Carboxylic acids and derivatives	Amino acids, peptides, and analogues				#1723-00-8	Nodiff
MP10822.pos	5370141.04240116	4028059.03900936	0.750084403222356	-0.414875	0.342307207944548	0.765312998079407	2423804.50282618	2995787.75472924	7594746.03419627	6319763.38027212	5814179.6611182	7072564.92126498	4402908.28687858	3830871.06456858	3122128.09599435	3726964.62559072	5240059.99762711	3845422.1633968	0.906968606947959	4.577	260.127	H-Tyr(tBu)-OH	[M+H-H2O]+	C13H19NO3	SNZIFNXFAFKRKT-NSHDSACASA-N	79.1			Organic acids and derivatives	Carboxylic acids and derivatives	Amino acids, peptides, and analogues					Nodiff
MP10828.pos	6514486.41318719	9929578.23313077	1.52423040027077	0.608080994828911	0.0966724899411109	0.596053718531099	4770415.39546593	10915180.1973717	5878606.43854916	4113848.55598699	8292381.52479415	5116486.36695521	9623754.72382883	8722625.95983711	8940753.75892548	4764355.98061781	10404048.1379246	17121930.8376508	1.41854279619314	0.954	260.159	(2S)-5-Amino-2-{[(2R)-2-ammonio-4-methylpentanoyl]amino}-5-oxopentanoate	[M+ACN+H]+	C11H21N3O4		83.3										Nodiff
MP10830.pos	6557157.01149603	6992628.46432811	1.06641162504857	0.0927644125730103	0.834912413399462	0.961631498599753	5039072.24269344	11299932.3071829	4888962.80638937	4734024.33702311	9470123.02528259	3910827.35040475	7592305.51595094	7956274.73810373	4711129.14018895	2753563.57830818	8071882.41632616	10870615.3970907	0.213694408910533	1.909	260.16	Gln-Ile	[M+H]+	C11H21N3O4	XITLYYAIPBBHPX-BKPPORCPSA-N	92.3	HMDB0028800		Organic acids and derivatives	Carboxylic acids and derivatives	Amino acids, peptides, and analogues				#86416-45-7	Nodiff
MP10831.pos	1401182.46591782	2859218.58025466	2.04057547807079	1.02897607488149	0.101094469213444	0.60191652393114	1099688.20040264	463366.282981279	2527028.8229079	1413191.08779322	347387.935337542	2556432.46608433	3716575.12780225	2488203.77938941	4028131.09435338	858537.187763564	1317006.51011709	4746857.78210224	1.3969961827751	4.976	260.164	Norbutorphanol	[M+H]+	C16H21NO2	GJOVVPXDEXUSTC-OWCLPIDISA-N	84.6	HMDB0041954		Benzenoids	Phenol esters					#3792-68-5	Nodiff
MP10835.pos	8183650.32025329	21367358.5076017	2.6109813679014	1.38459216254078	0.0433992630231552	0.525015297488615	6990781.17656137	5440003.86612902	6914719.40668463	10898511.2046308	11793479.4631715	7064406.80434241	14380022.9377888	17027871.7356144	10746478.5208157	6966083.02863164	26524951.2971253	52558743.5256343	1.76117483259481	1.034	260.196	4-Phenyl-4-piperidinocyclohexanol	[M+H]+	C17H25NO	KPRUAZBLIREHPD-UHFFFAOYSA-N	87.5	HMDB0246570		Organic oxygen compounds	Organooxygen compounds	Alcohols and polyols					Up
MP10873.pos	54313601.5533263	49614444.4980523	0.913481026467002	-0.130553	0.540795507806263	0.857881166048738	46258510.5182334	52396853.6797759	5.99005e+07	66229656.6823452	69154558.2692877	31941516.2284558	82504305.827135	37587019.6450541	37609643.6254018	28716413.6767511	43764401.2067284	67504883.0072434	0.538359182183621	0.589	261.03	Ifosfamide	[M+H]+	C7H15Cl2N2O2P	HOMGKSMUEGBAAB-CQSZACIVSA-N	81.7	HMDB0015312	C07047	Organoheterocyclic compounds	Oxazaphosphinanes	Isofamides				#3778-73-2	Nodiff
MP10878.pos	17049446.8416021	17200563.2703221	1.00886342120797	0.0127308772361577	0.66591869223749	0.908037068228683	24567075.7196865	13934026.7054234	5761814.00575135	27920244.4070198	27029268.1177506	3084252.09398118	18235199.0598157	18978700.1484001	14526942.1361262	5616489.47259874	21543461.7691474	24302587.0358445	0.433404162774921	3.711	261.089	Biotin sulfoxide	[M+H]+	C10H16N2O4S	KCSKCIQYNAOBNQ-UHFFFAOYSA-N	74.9	HMDB0249229	C20386	Organoheterocyclic compounds	Biotin and derivatives						Nodiff
MP10883.pos	16982885.5555157	31032798.7528407	1.82729834994159	0.869712207496034	0.0751878380319776	0.569809486140898	23508633.6085871	15392646.1191855	28639107.4502526	10772322.2218525	2584445.05555907	21000158.8776574	33927776.8691865	37651432.9073502	40078558.596073	27816054.197155	25366703.8733268	21356266.0739528	1.58563	0.67	261.143	Glu-Leu	[M+NH4]+	C11H20N2O5	YBAFDPFAUTYYRW-JGVFFNPUSA-N	71.4	HMDB0028823		Organic acids and derivatives	Carboxylic acids and derivatives	Amino acids, peptides, and analogues				#5969-52-8	Nodiff
MP10887.pos	23785757.6332228	21521488.0666426	0.904805657171183	-0.14432	0.710169534374061	0.922607405424107	14146880.9522352	38325040.4468458	19159149.323854	22008551.1736944	30753506.2012706	18321417.7014366	22040309.1623841	26587171.2230834	15977292.0943563	14618297.229868	27054332.5004148	22851526.189749	0.338561509721219	1.092	261.144	Ile-Glu	[M+NH4]+	C11H20N2O5	KTGFOCFYOZQVRJ-BKPPORCPSA-N	85.2	HMDB0028906		Organic acids and derivatives	Carboxylic acids and derivatives	Amino acids, peptides, and analogues					Nodiff
MP10892.pos	7819119.60538912	18066773.7569252	2.31058925668219	1.20826082102818	0.094228950739194	0.592858530782897	7423490.91621166	124208.056347773	267636.586518171	13453408.3648157	11257168.5188496	14388805.1895918	19994647.1817847	19138452.6944282	16314770.1033513	24568783.830462	10777578.2393882	17606410.4921368	1.5190181999393	3.972	261.188	2-Methoxy-4-((1R,2S,4R,6S)-5,5,6-trimethylbicyclo[2.2.1]heptan-2-yl)phenol	[2M+NH4]+	C17H24O2		78.9										Nodiff
MP10939.pos	8024688.47344098	11057125.6628337	1.37788846251528	0.462459109313054	0.300697750420451	0.743874355363826	4854695.40023768	4241287.67029618	12360109.1291268	7007727.9678641	802693.471533696	18881617.2015874	12009861.1494066	7019856.36289777	17749492.4838378	12026111.1799914	3210769.13611137	14326663.6647571	0.9269289634495	4.614	262.179	(+/-)-threo-Propylphenidate	[M+H-H2O]+	C16H23NO2	PRMWWEANNQSWAR-UHFFFAOYSA-N	91.8										Nodiff
MP10942.pos	4662902.34686958	5082373.05384042	1.08995914470575	0.124274059006738	0.99957922542446	0.999858659466256	22500.0930575781	28872.1617228705	6662414.54626304	1401474.29679971	15031947.1195995	4830205.86377476	438029.47503241	147495.364940333	37031.8744479044	23685266.1040523	4418964.13730418	1767451.36726537	0.0257216734243538	4.899	262.216	Amixetrine	[M+H]+	C17H27NO	ISRODTBNJUAWEJ-UHFFFAOYSA-N	83.9			Benzenoids	Benzene and substituted derivatives	Benzylethers					Nodiff
MP1097.pos	54931597.4120305	51163501.3905571	0.931403851353353	-0.102521	0.687076867252256	0.913499486477848	61711044.3739898	76845382.6420481	39106751.8711077	55982419.8081273	58210139.6335107	37733846.1433991	50183271.9705728	72827538.3950394	41462651.979438	42538504.8397253	50733586.2997855	49235454.8587813	0.31955251879505	0.515	89.107	Putrescine	[M+H]+	C4H12N2	KIDHWZJUCRJVML-UHFFFAOYSA-N	81.6	HMDB0001414	C00134	Organic nitrogen compounds	Organonitrogen compounds	Amines	Peptides	Amines	Biogenic amines	#110-60-1	Nodiff
MP10982.pos	57162629.4400901	64303149.5867096	1.12491587977252	0.169817122000091	0.90059326183369	0.978122846767941	72317540.2107813	5251658.64891622	32717453.4866579	57001529.638276	91691937.9787838	83995656.6771254	150750807.509109	2127897.68711488	32384625.0491551	56961898.5819106	72128903.0301193	71464765.6628489	0.13897524497213	1.752	262.974	3-(5-Bromo-1H-indol-3-yl)-3-oxopropanenitrile	[M+ACN+H]+	C11H7BrN2O	JNOHABODURGTQE-UHFFFAOYSA-N	76.4										Nodiff
MP11006.pos	15185210.0476936	11399360.6933255	0.750688377541207	-0.413714	0.124673735747891	0.623642779280852	15858496.4460854	14712822.1846041	14567864.4083416	14960448.1760825	20589196.0905373	10422432.9805107	7744134.42251201	16709268.6706398	12509986.6528843	8590639.87880791	5888796.75524057	16953337.7798687	1.29303634247153	6.449	263.236	octadec-9-ynoic acid	[M+H]+	C18H32O2	RGTIBVZDHOMOKC-UHFFFAOYSA-N	75.6		C08459	Lipids and lipid-like molecules	Fatty Acyls	Fatty acids and conjugates	Lipids	FA Fatty acyls	FA01 Fatty Acids and Conjugates	#506-24-1	Nodiff
MP11009.pos	7561357.85901614	3539620.49446707	0.468119689672726	-1.09505	0.00706723284824909	0.402030241177462	6619315.1107233	5312133.07103731	7531131.45928554	9562338.20532256	12370421.9703459	3972807.33738224	3301445.8266884	3050297.91856718	4397546.82168925	2237016.57549865	2509351.24237396	5742064.58198496	2.02659464341759	6.56	263.236	Stearolic acid	[M+H]+	C18H32O2	RGTIBVZDHOMOKC-UHFFFAOYSA-N	79.4		C08459	Lipids and lipid-like molecules	Fatty Acyls	Fatty acids and conjugates	Lipids	FA Fatty acyls	FA01 Fatty Acids and Conjugates	#506-24-1	Down
MP11051.pos	53810289.5148031	52053707.5761944	0.967356021414353	-0.0478811	0.781623610647203	0.946595971786403	103777024.208705	30152147.6226879	34499504.2830411	98837035.1009502	29440520.1683915	26155505.7050427	110595784.181458	29882243.106016	44368759.5044113	7882484.87726946	77735315.3318823	41857658.4561293	0.243009442401721	2.151	264.089	3-[3-(4-Chlorophenyl)-1,2,4-oxadiazol-5-yl]piperidine	[M+ACN+H]+	C13H14ClN3O		83.4										Nodiff
[truncated: 971 more rows]
