# Supplementary material for: Multi-omics reveals that streptomycin sulfate induces obesity in Halyomorpha halys by disrupting the gut microbiome-metabolome axis
Source: iScience. 2026 Jun 30;29(7):116612. doi: 10.1016/j.isci.2026.116612 (PMC13378138; doi:10.1016/j.isci.2026.116612)
Supplement: Table S3. SM-induced differential metabolites in male H. halys [file mmc4.xlsx]

## Sheet: Sheet1
Table S3 SM-induced differential metabolites in male H. halys
ID	meanControl	meanTreat	foldChange	log2FoldChange	pvalue	FDR	F_CTR1	F_CTR2	F_CTR3	F_CTR4	F_CTR5	F_CTR6	F_SM1	F_SM2	F_SM3	F_SM4	F_SM5	F_SM6	vip	RT [min]	m/z	Name	Reference Ion	Formula	InChI Key	Total score	HMDB	KEGG	Super_Class	Class	Sub_Class	KEGG class1	KEGG class2	KEGG class3	CASNo	Regulation
MN10114.neg	18251199.4897548	13913631.0795097	0.762340638888968	-0.391492	0.0731672875880578	0.580133343080605	21201651.0221852	12602765.6450057	16881249.3632852	15660183.1479857	21817273.5948979	21344074.1651688	17937773.183085	14456471.2396891	10573774.5599409	9284431.42840161	14618633.1594756	16610702.9064657	1.40037098474374	4.524	293.102	Tutin	[M-H]-	C15H18O6	CCAZWUJBLXKBAY-UHFFFAOYSA-N	83.1		C09570	Organoheterocyclic compounds	Lactones	Gamma butyrolactones	Lipids	PR Prenol lipids	PR01 Isoprenoids	#2571-22-4	Nodiff
MN10121.neg	4296289.69240746	6997280.70222835	1.62867990829254	0.703703092448269	0.0342920685285981	0.506853434840832	2827854.92549398	5203962.34379618	4727714.29700402	3066118.12784675	2778456.03459692	7173632.42570688	3858895.11039801	7193571.54642091	6546014.66496125	6808509.88416122	10690679.4767819	6886013.5306468	1.74005015591769	3.994	293.138	(1s,5s,6z,8s,9s,12r)-6,8,9-trimethyl-4-oxo-13-oxatricyclo[6.5.0.0,]tridec-6-en-5-yl hydrogen carbonate	[M-H]-	C16H22O5	ZTDAXDJMADMJGU-YUPMNWRTSA-N	83.2			Lipids and lipid-like molecules	Prenol lipids	Sesquiterpenoids					Up
MN10129.neg	28666975.044842	30570028.0386107	1.06638485542308	0.0927281968287475	0.532010304094873	0.859154375021426	26177324.5646181	2004763.57691826	21631823.9749214	66259298.5652571	20264680.6026647	35663958.9846724	20588219.5274851	15877945.7660897	37255142.0331581	60239113.121773	20597366.3518224	28862381.4313362	0.557456187319504	5.549	293.178	Myrsinone	[M-H]-	C17H26O4	JPFXYNDBKFIYLX-UHFFFAOYSA-N	86.8	HMDB0040646		Lipids and lipid-like molecules	Prenol lipids	Quinone and hydroquinone lipids				#145040-57-9	Nodiff
MN10130.neg	41948896.6135488	32196588.7267738	0.767519322936728	-0.381725	0.964985411820784	0.990525894808378	64683093.9702049	85539107.937711	27355540.4263136	3650531.84632647	67698851.7097116	2766253.79102512	40394193.9100997	27497993.5391649	66369710.5414716	2225853.83097876	23665894.995435	33025885.5434927	0.0134879293518919	5.487	293.178	Myristyl sulfate	[M-H]-	C14H30O4S	URLJMZWTXZTZRR-UHFFFAOYSA-N	92.6			Organic acids and derivatives	Organic sulfuric acids and derivatives	Sulfuric acid esters					Nodiff
MN10132.neg	2229349.55496924	2544999.59896109	1.14158840334763	0.19104258460235	0.230821356559421	0.707693289686782	339420.243175455	54819.5169797932	4479824.52210474	762855.167902602	436671.028884846	7302506.85076798	1806011.13612941	4515823.58428593	3730774.10982211	3083539.2740429	1307555.84499215	826293.644494023	1.05423825639028	5.87	293.211	3-Oxo-2-(2-entenyl)cyclopentaneoctanoic acid	[M-H]-	C18H30O3	BZXZFDKIRZBJEP-JMTMCXQRSA-N	91.6	HMDB0301805	C04780	Lipids and lipid-like molecules	Fatty Acyls	Eicosanoids	Lipids	FA Fatty acyls	FA02 Octadecanoids	#204135-86-4	Nodiff
MN10174.neg	13397646.4213858	8360055.76722845	0.623994357239032	-0.680395	0.0744947722950319	0.58083728762819	11409410.356061	7724398.80811547	12198273.9618332	24239415.2621103	13267324.3745801	11547055.7656147	11848448.3224494	6419330.02474529	9401272.93449103	3634626.5146258	13116009.2902802	5740647.51677895	1.4841162222125	4.062	294.137	Sumatriptan	[M-H]-	C14H21N3O2S	KQKPFRSPSRPDEB-UHFFFAOYSA-N	70	HMDB0005037	C07319	Organoheterocyclic compounds	Indoles and derivatives	Tryptamines and derivatives				#103628-46-2	Nodiff
MN10211.neg	4400938.08862392	5205868.91217611	1.18289982893258	0.242327907641315	0.102007974649253	0.603672745593572	5343539.31438669	4029975.60700214	5508377.86106451	3822731.74178906	3550936.15279493	4150067.85470617	4507876.37845846	5461009.47664746	4621430.97845816	5778861.19325027	6370037.27449732	4495998.17174496	1.41707009957978	5.69	295.226	(+/-)12(13)-DiHOME	[M-H]-	C18H34O4	CQSLTKIXAJTQGA-RIDHJDLKSA-N	92.7	HMDB0004705	C14829	Lipids and lipid-like molecules	Fatty Acyls	Fatty acids and conjugates	Lipids	FA Fatty acyls	FA01 Fatty Acids and Conjugates; FA02 Octadecanoids	#7293-40-5	Nodiff
MN10212.neg	2711415.41389918	2936776.08342054	1.08311550799856	0.115187106224768	0.587316717846984	0.879806849069687	2315272.24224931	3125881.5240186	2832793.1285396	2758384.71114679	2216121.24747781	3020039.62996299	3672838.12608555	3336763.32725035	3251352.42260617	2809901.23360108	2702198.96423178	1847602.42674833	0.454627995049567	6.272	295.226	()9(10)-EpOME	[M-H]-	C18H32O3	FBUKMFOXMZRGRB-XKJZPFPASA-N	85.4	HMDB0004701	C14825	Lipids and lipid-like molecules	Fatty Acyls	Fatty acids and conjugates	Lipids	FA Fatty acyls	FA02 Octadecanoids		Nodiff
MN10214.neg	3606753.57791024	6712978.65502517	1.86122464704525	0.896252197051188	0.0887466034113462	0.588888318818521	5410342.73790732	3546743.37454343	3125023.15150106	1631463.08093269	4583976.74508436	3342972.37749256	6284908.06861577	9197346.37638604	12586510.7372996	5086952.80199918	2365455.19785276	4756698.7479977	1.36557959645827	6.415	295.226	18-Hydroxyoctadecadienoic acid	[M-H]-	C18H32O3	LSFQETKRPYYPIB-UHFFFAOYSA-N	75.9	HMDB0244806		Lipids and lipid-like molecules	Fatty Acyls	Lineolic acids and derivatives					Nodiff
MN10215.neg	6134697.17352138	8078905.56381527	1.31692002641719	0.397167736638807	0.158722187374017	0.657944142471224	7155406.94940918	7802985.67208542	7802732.61376221	4722229.2047102	4791375.72940573	4533452.87175556	7776871.67211163	13290899.1952684	6435806.88843882	6188171.82407364	9177028.08895819	5604655.71404094	1.24040853368007	6.1	295.226	13-HODE	[M-H]-	C18H32O3	HNICUWMFWZBIFP-IRQZEAMPSA-N	85.6	HMDB0004667	C14762	Lipids and lipid-like molecules	Fatty Acyls	Lineolic acids and derivatives	Lipids	FA Fatty acyls	FA02 Octadecanoids	#29623-28-7	Nodiff
MN10244.neg	1319894.57380727	1313201.46852726	0.994929060689513	-0.00733443	0.553170515727313	0.866720667813735	1536806.23320707	1551604.4696859	1783835.7950837	9464.99105940561	1667168.04491156	1.37049e+06	397737.850395577	1549550.64195381	1920302.79043335	1669641.00269482	1397389.44298311	944587.082702865	0.546001145162564	1.331	296.099	N2-Methylguanosine	[M-H]-	C11H15N5O5	SLEHROROQDYRAW-KQYNXXCUSA-N	80	HMDB0005862		Nucleosides, nucleotides, and analogues	Purine nucleosides					#2140-77-4	Nodiff
MN10273.neg	3280238.29512209	2689306.97002385	0.819851098629942	-0.286566	0.196685848474148	0.682610590311952	2624626.1578434	4727673.63145683	2804710.07081825	3497805.7645742	2961342.3985483	3065271.74749153	2484950.59159639	3574263.45030453	3973804.28134578	2432370.59703284	1693421.36522693	1977031.53463663	1.22596846941459	3.2	297.054	N-Acetylserotonin sulfate	[M-H]-	C12H14N2O5S	UCAJZNVFRVLULS-UHFFFAOYSA-N	83.3	HMDB0060834		Organic acids and derivatives	Carboxylic acids and derivatives	Carboxylic acid derivatives				#94840-68-3	Nodiff
MN10287.neg	164519071.380108	165489962.96225	1.00590139230666	0.00848888585636373	0.874015929991197	0.972003906694716	202304063.935102	189245971.853827	194598494.273888	110290890.558822	132611955.637359	158063052.021648	144939171.056198	152645320.113613	144738865.726022	153042461.08124	189638257.942988	207935701.853437	0.160623409989235	4.553	297.18	17-Dihydroexemestane	[M-H]-	C20H26O2	NFDPYPMRHKQTDM-UHFFFAOYSA-N	84.9	HMDB0244765		Lipids and lipid-like molecules	Steroids and steroid derivatives	Androstane steroids					Nodiff
MN10291.neg	817486.335276064	721239.68840164	0.882265130655767	-0.180716	0.885039769886394	0.974416462500541	1510381.60618564	1190637.28728148	273731.252708833	57193.9534348014	819251.189174727	1053722.7228709	955149.556940357	126947.576378836	979244.814672146	837923.46267816	1011328.35405109	416844.365689252	0.155040326714929	4.552	297.209	8E-Heptadecenedioic acid	[M-H]-	C17H30O4	VDTSYDDUGXHLDV-OWOJBTEDSA-N	88.8			Lipids and lipid-like molecules	Fatty Acyls	Fatty acids and conjugates					Nodiff
MN10293.neg	48519003.608147	90250638.7519171	1.86010907150539	0.895387219347479	0.00382420910860917	0.33393617805647	72047671.5429469	45686959.9393663	49871598.0514256	39134428.5929685	30831903.7214403	53541459.8007345	65828116.6156899	78349297.9848025	63150285.092103	95947360.9592274	108220493.283851	130008278.575829	2.17301294360073	6.451	297.242	3-Oxooctadecanoic acid	[M-H]-	C18H34O3	YQGGUZWHNVQJMF-UHFFFAOYSA-N	92.8	HMDB0010736		Lipids and lipid-like molecules	Fatty Acyls	Fatty acids and conjugates					Up
MN10320.neg	12407619.398993	11857192.1262544	0.955637962848593	-0.0654639	0.583750507605233	0.878137657676837	9934585.24400364	12201548.3195283	13056288.3899846	15729376.4670169	10752371.1165489	12771546.8568758	10159566.6089469	9105586.05934177	10267699.3865686	8974118.23320251	21255357.6634127	11380824.8060538	0.441827886327138	5.427	298.05	8-Anilino-1-naphthalenesulfonic acid	[M-H]-	C16H13NO3S	FWEOQOXTVHGIFQ-UHFFFAOYSA-N	76	HMDB0061854	C11326	Benzenoids	Naphthalenes	Naphthalene sulfonic acids and derivatives				#82-76-8	Nodiff
MN10321.neg	27091281.4276782	25935927.979806	0.957353311213556	-0.0628766	0.76115536244451	0.940349321730644	25771636.8846107	38018163.3397478	29228292.3925614	2.30217e+07	26123759.1980922	20384114.2874171	31693469.7631057	27842634.4176812	21492893.6327208	28630055.0237614	23124326.3336177	22832188.7079494	0.289141722164174	1.083	298.068	4-methyl-N-(1-methyl-3-phenyl-1H-pyrazol-5-yl)-1,2,3-thiadiazole-5-carboxamide	[M-H]-	C14H13N5OS		77.6										Nodiff
MN10325.neg	9434572.28296067	17679492.2330449	1.87390500626881	0.906047820415187	0.00904694188150647	0.396717971676684	10450551.0396761	8800947.0736655	7148069.61917336	8881024.71423322	8464767.04294745	12862074.2080684	13280589.4247845	20979534.4063376	9672978.50668485	22566780.2258588	25041069.0605398	14536001.7740641	2.18488066340461	5.298	298.086	3-Phenylbenzo[f]quinoline-1-carboxylic acid	[M-H]-	C20H13NO2	LVGBEBWTJLZXJN-UHFFFAOYSA-N	82.4										Up
MN10330.neg	48737715.1856424	31182302.0382012	0.639798191594076	-0.644311	0.0271916108221025	0.477752039080937	43296486.9862316	41181023.8336083	61942727.1210024	40112354.5099972	45665437.7249785	60228260.9380366	47512509.7287062	19052886.4257064	25871588.4098396	19248140.8403552	44140381.0664456	31268305.758154	1.80966858862511	4.294	298.11	(2E)-N-[2-Hydroxy-2-(4-hydroxyphenyl)ethyl]-3-(4-hydroxyphenyl)acrylamide	[M-H]-	C17H17NO4		85.4										Down
MN10341.neg	17023144.955885	16266626.4937791	0.955559418423185	-0.0655825	0.650981687194874	0.902421187287115	16603688.8800661	20554159.7103316	20843531.7718572	14573171.7791283	14948769.1946026	14615548.3993242	18772120.0908724	1.42258e+07	13640993.342011	17315349.0740379	16611021.6533944	17034503.9548286	0.435304819387597	4.732	298.165	(4Z,6Z)-3-Hydroxyocta-4,6-dienoylcarnitine	[M-H]-	C15H25NO5	QKNCMQMSACJOGG-UHFFFAOYSA-N	77.5	HMDB0241727		Lipids and lipid-like molecules	Fatty Acyls	Fatty acid esters					Nodiff
MN10368.neg	969553.032593446	1049358.88106349	1.0823119992277	0.11411644634965	0.947214226096795	0.986209830041553	417109.941731195	984847.822190318	555719.383125289	1725159.25733422	899783.056226224	1234698.73495343	659484.58759933	776478.769851755	557027.403541535	611412.816568568	2947936.85802359	743812.850796185	0.0523738775589883	4.55	299.089	2,2'-Dihydroxy-4',6'-dimethoxychalcone	[M-H]-	C17H16O5	ONIYXBSQSPCBOF-BQYQJAHWSA-N	82.6			Phenylpropanoids and polyketides	Linear 1,3-diarylpropanoids	Chalcones and dihydrochalcones					Nodiff
MN10376.neg	1665849.89350779	1397611.79066395	0.838978227336551	-0.253295	0.209689670349539	0.694388071157814	1787461.24895615	1573732.88007839	1730863.89426057	1.98803e+06	1782293.69391552	1132717.46954014	972318.145240487	1550840.10205369	1529595.4144811	911080.946410191	1886923.02781126	1534913.10798699	1.10389183269572	5.034	299.185	13,14-dihydro-15-keto-tetranor Prostaglandin F1	[M-H]-	C16H28O5	UIZLUZTVNFGFMX-KBUPBQIOSA-N	73.8			Lipids and lipid-like molecules	Fatty Acyls	Eicosanoids					Nodiff
MN10380.neg	315409974.056638	603687925.032181	1.91397855073466	0.936574662153026	0.000651122211639773	0.204855392460995	355705923.105587	240282774.787389	324895699.852046	317694352.991183	223615265.418435	430265828.185187	661699629.523072	670736735.99428	383708742.629579	681024570.372002	605187168.636665	619770703.037488	2.40364730466253	7.034	299.257	3-hydroxystearic acid	[M-H]-	C18H36O3	POMQYTSPMKEQNB-UHFFFAOYSA-N	92.9			Lipids and lipid-like molecules	Fatty Acyls	Fatty acids and conjugates					Up
MN10389.neg	9795572.28443236	10227475.8034513	1.04409170862894	0.0622484377443262	0.771965024517909	0.943047582310424	6774567.00820758	11516699.7219782	5680417.81760676	10436840.8973849	12618890.453236	11746017.8081807	11292635.3582331	10833610.0066202	11783385.4789528	5423637.08863276	10892903.3854682	11138683.5028005	0.297055883190612	7.451	299.775	2,3,4-Tribromopyrrole	[M-H]-	C4H2Br3N	KYSLACCYHUAOAK-UHFFFAOYSA-N	76.3			Organohalogen compounds	Aryl halides	Aryl bromides					Nodiff
MN10400.neg	33210677.7487585	33079357.3620261	0.996045838397944	-0.00571596	0.986746773028302	0.995447619380707	28904168.0995832	37225632.7517374	33114029.5932068	33174030.6981419	39768213.0705186	27077992.2793629	33049107.6314506	37771089.5822218	33464176.9951921	33888271.5283016	28289833.1685168	32013665.2664736	0.047015807178556	0.652	300.048	N-Acetyl-D-galactosamine-6-phosphate	[M-H]-	C8H16NO9P	BRGMHAYQAZFZDJ-KEWYIRBNSA-N	87.9		C06376	Organic oxygen compounds	Organooxygen compounds	Carbohydrates and carbohydrate conjugates					Nodiff
MN10410.neg	9735761.74256149	10699035.3065873	1.09894177666805	0.136114952495146	0.216286426397494	0.698547195392171	11844852.6660397	9647806.1148851	9125676.90677009	9351469.65422435	8181800.28688368	10262964.826566	9981390.23873752	10591010.2191087	12301884.1883678	11087665.6722985	11583378.0879348	8648883.43307668	1.0756965125478	5.321	300.123	Augustamine	[M-H]-	C17H19NO4	CBTLTHNUFAXDBE-ZSPYGSQVNA-N	85.8	HMDB0248722		Organoheterocyclic compounds	Benzopyrans	2-benzopyrans					Nodiff
MN10417.neg	20906816.5054953	19583738.3768622	0.936715466542439	-0.0943172	0.775616926908056	0.943564627002969	27594468.4600513	26504846.7072031	24469264.8092959	15484943.6466941	15470075.3150632	15917300.0946644	20796938.1996848	16392255.0297329	17110195.1924311	21395846.6626533	20566426.1524274	21240769.0242438	0.282061058505246	5.274	300.162	Ractopamine	[M-H]-	C18H23NO3	YJQZYXCXBBCEAQ-UGSOOPFHSA-N	76.6	HMDB0240368		Benzenoids	Phenols	1-hydroxy-2-unsubstituted benzenoids				#66734-12-1	Nodiff
MN10423.neg	5947985.80030032	4678706.70143615	0.786603542530299	-0.346291	0.32993472673518	0.774237168175195	4823459.70261487	4554199.43141162	4034133.67075227	11735838.4547986	5175766.24314447	5364517.29908008	6250622.69774823	3715506.22460893	5366439.97249291	2134255.76817479	7123015.3788777	3482400.16671433	0.840767789753103	4.213	300.217	N-Lauroyl Threonine	[M-H]-	C16H31NO4	BHPUZXHJBNPVQQ-UHFFFAOYSA-N	76.1	HMDB0242041		Organic acids and derivatives	Carboxylic acids and derivatives	Amino acids, peptides, and analogues					Nodiff
MN10467.neg	6765372.48486446	5251018.05297745	0.776160967444892	-0.365572	0.310035814201299	0.76072046020009	9578630.46209873	3065158.09936308	9232518.4288887	3916298.44648905	8884180.02085963	5915449.45148754	12236171.6978987	7169146.61267918	6227627.35794439	2065034.4378824	108456.231018981	3699671.98044106	1.01358348682119	5.723	301.216	(1R,2E,6R,8S,11E)-3,8,12,16-tetramethyl-7,18-dioxatricyclo[13.3.0.06,8]octadeca-2,11,15-triene	[M-H]-	C20H30O2	KPAMHMMBEADFDP-PTVTUDBTSA-N	72.6			Lipids and lipid-like molecules	Prenol lipids	Diterpenoids					Nodiff
MN10485.neg	89478089.3673872	87958749.5850901	0.983019979605746	-0.0247074	0.747729456521641	0.936462108560486	82971061.3831348	98595398.4194395	89144858.0141451	99971514.0923882	82960635.6480156	83225068.6472002	77972715.5022276	76698312.0592475	89180242.8423129	93649867.2803257	99573860.1796673	90677499.6467597	0.323917269166116	0.978	302.065	6-Benzyloxy-1H-indole-2-carboxylic acid	[M-H]-	C16H13NO3	LRPMQYYRQWFNIA-UHFFFAOYSA-N	71.8			Organoheterocyclic compounds	Indoles and derivatives	Indolecarboxylic acids and derivatives					Nodiff
MN10486.neg	13728412.5417502	9128953.35839269	0.664967878159993	-0.588643	0.210533886814825	0.694808356132468	13726264.9578491	6284683.79362196	11477070.7054019	11185444.4910492	29917292.3210842	9779718.9814951	3892001.82169542	9760554.85825395	18949014.3726969	2553593.97468894	6802628.68306956	12815926.4399514	1.14233903104101	3.666	302.069	Hpmpa	[M-H]-	C9H14N5O5P	FRPXSOOHWNMLPH-UHFFFAOYSA-N	84.6	HMDB0253216		Organoheterocyclic compounds	Imidazopyrimidines	Purines and purine derivatives					Nodiff
MN10493.neg	11683884.6131649	8417867.71236972	0.720468233902689	-0.472993	0.10908428451405	0.609192423972485	7663651.60985958	6798857.48673808	11974469.4327643	13636599.1900444	15840793.3593682	14188936.6002148	8992276.39140531	7977025.4834619	7147242.73250954	6195592.94651694	10044907.2126824	10150161.5076422	1.33529787014574	3.567	302.105	3-amino-2,6-diphenyl-4,7-dihydro-2H-pyrazolo[3,4-d]pyrimidin-4-one	[M-H]-	C17H13N5O	SNFMWHUWGFNLRO-UHFFFAOYSA-N	86.1			Organoheterocyclic compounds	Azoles	Pyrazoles					Nodiff
MN10525.neg	7428390.54519166	16389335.4910946	2.20631042368973	1.14163578966487	0.135718870882344	0.633337791168214	10165608.0900302	11782064.0557448	8893787.50358902	4873709.22315505	4332865.17007265	4522309.22855824	39518408.1932813	15577392.8871528	15190088.8502596	15646757.1293945	9038360.75224604	3365005.13423346	1.2613801709912	3.319	303.017	Sinapic acid sulfate	[M-H]-	C11H12O8S	KJWQVTFGBFEXMV-ONEGZZNKSA-N	71.4	HMDB0060020		Phenylpropanoids and polyketides	Cinnamic acids and derivatives	Hydroxycinnamic acids and derivatives				#2283338-09-8	Nodiff
MN10529.neg	11525418.7249593	16545540.1521805	1.43556954823253	0.521623225675467	0.245046633788224	0.718395237047507	23006090.582038	13051353.6386725	8198950.09341401	3023033.77234916	13502674.2350215	8370410.02826057	11186159.5829694	8035833.36883936	10811386.0629243	16422239.5819475	24614867.175067	28202755.1413356	1.07490086302211	2.56	303.064	9-Nitro-3a,4,5,9b-tetrahydro-3H-cyclopenta[c]quinoline-4,6-dicarboxylic acid	[M-H]-	C14H12N2O6	CTXNQOWRJIPUOM-UHFFFAOYSA-N	84.3			Organoheterocyclic compounds	Quinolines and derivatives	Nitroquinolines and derivatives					Nodiff
MN10608.neg	7.71246e+07	115852336.435383	1.50214441253578	0.587023516736394	0.0371566237385385	0.508877795831961	74047483.4473274	79351425.7095459	72116045.5710057	137800693.008606	43537044.6600555	55895105.2262397	143876794.308374	144391207.135169	90084074.0631071	116370526.714656	88300329.5143297	112091086.876661	1.71484369749732	0.913	305.016	Uridine 2',3'-cyclic phosphate	[M-H]-	C9H11N2O8P	HWDMHJDYMFRXOX-XVFCMESISA-N	70.3	HMDB0011640	C02355	Nucleosides, nucleotides, and analogues	Pyrimidine nucleotides	Cyclic pyrimidine nucleotides	Nucleic acids	Cyclic nucleotides	2',3'-Cyclic nucleotides	#40632-52-8	Up
MN10617.neg	6214018.17784349	4012075.5698865	0.645649152458522	-0.631178	0.216396226698595	0.698547195392171	8716401.92141581	2551454.72123136	7115893.16295077	3396364.04811381	11340930.9399503	4163064.27339888	2065810.3637941	3664132.90139319	6063260.76959017	1423733.1371492	2957058.30749652	7898457.93989582	1.11602835591484	4.461	305.101	Dihydroxy Analogue of Mycophenolic Acid	[M-H]-	C16H18O6		77.8										Nodiff
MN10620.neg	1433979.33225269	1193099.96514063	0.832020335513721	-0.265309	0.262895534963149	0.731565525257629	1106815.35116534	2126115.52433454	1013731.23656846	1748908.79224626	1339809.44178865	1268495.64741292	1192684.77020808	1224750.45547518	1483834.15956133	977654.069196497	1345537.37560758	934138.960795108	1.00497818320716	1.517	305.134	N-(6-Aminohexyl)-1-Naphthalenesulfonamide	[M-H]-	C16H22N2O2S	FVJRBJIENDRNBE-UHFFFAOYSA-N	80.3	HMDB0255017		Benzenoids	Naphthalenes	Naphthalene sulfonic acids and derivatives					Nodiff
MN10653.neg	20755892.0053981	22426499.8039754	1.08048836437108	0.111683536098833	0.454858512295495	0.829048654258714	21702499.855851	25592515.9726845	15828754.4054802	14676433.2949822	28833182.5049364	17901965.9984542	25031270.8352782	21005724.3582798	24061224.397447	25814771.3421615	17279993.6241897	21366014.2664962	0.65952625264151	2.813	306.075	L-Glutathione (reduced)	[M-H]-	C10H17N3O6S	RWSXRVCMGQZWBV-WDSKDSINSA-N	79.6			Organic acids and derivatives	Carboxylic acids and derivatives	Amino acids, peptides, and analogues					Nodiff
MN10659.neg	52596165.2024702	56351654.2660271	1.07140233606576	0.0995003467990954	0.609655105216334	0.887080708972858	52673205.8281336	84950891.2556025	53860784.8966333	42331712.0180188	40797697.0697973	40962700.1466359	58433669.3269573	45603292.9636034	47849262.7050707	80484963.0021776	42314552.4818237	63424185.1165299	0.402579888209225	4.131	306.181	Benztropinum	[M-H]-	C21H25NO	GIJXKZJWITVLHI-UHFFFAOYSA-N	73.5	HMDB0242507		Benzenoids	Benzene and substituted derivatives	Diphenylmethanes					Nodiff
MN10753.neg	3288481.92068497	3126835.17294864	0.950844568516693	-0.0727186	0.582169743585939	0.878026618011487	2765316.01299029	2778420.11938856	3502533.49471495	3764227.74738767	3262661.3356854	3657732.81394293	3817026.00937787	2971129.19698199	3487382.20271748	1909928.53171105	3695059.42547544	2880485.67142803	0.50882994303261	4.159	308.149	8-Hydroxyondansetron	[M-H]-	C18H19N3O2	XVDKMEPUFIAQFH-UHFFFAOYSA-N	73.4	HMDB0247435		Organoheterocyclic compounds	Indoles and derivatives	Carbazoles					Nodiff
MN10754.neg	14970902.0738326	10475246.929803	0.699707130414842	-0.515177	0.839731485240323	0.962409738200416	18360049.936856	3068252.36403601	23238552.3366685	12920.4846659631	31634148.4216519	13511488.8991174	29171469.5707368	8310539.54754669	6380469.13935072	3226400.9261201	11340.2267254465	15751262.1683385	0.236469548054202	2.009	308.149	1,3-Dibenzylisoquinoline	[M-H]-	C23H19N	BJWWOUUGCAPHOV-UHFFFAOYSA-N	71	HMDB0249266		Phenylpropanoids and polyketides	Diarylheptanoids	Linear diarylheptanoids					Nodiff
MN10804.neg	6913368.03940309	6253750.52408578	0.904588109361777	-0.144667	0.630815362196656	0.894910397679588	11547194.7715198	3422128.99825535	5070470.56541914	6341715.02986953	5793897.95599414	9304800.9153606	4145295.45806823	10317050.6402999	10245392.8167153	3706790.00124048	6085692.28501059	3022281.94318016	0.410559634175356	4.774	309.173	2,9-dihydroxy-11-(hydroxymethyl)-8,11-dimethyl-3-methylidenetricyclo[6.3.0.0,]undecan-4-yl acetate	[M-H]-	C17H26O5		86.1										Nodiff
MN10883.neg	4047919.56370223	2314068.05863958	0.571668488521824	-0.806749	0.0113615199006574	0.4171094947885	3680671.65254659	3340366.57501248	4610936.98209428	5809571.8318293	2638289.09718054	4207681.2435502	2656244.55954491	1249667.12366425	2450320.0896605	2389762.92085622	3449074.12176817	1689339.5363434	1.97853737030055	3.083	311.117	Hyrtioreticulin A	[M-H]-	C16H16N4O3	VXURZHPEJYLPGK-KGLIPLIRSA-N	83.1			Alkaloids and derivatives	Harmala alkaloids						Down
MN10890.neg	38576833.326924	36396125.9499653	0.943471063099502	-0.0839498	0.430430570778905	0.816959107169581	33312727.6810847	39873122.4350322	35805100.2943935	49509118.1442021	37380135.6973051	35580795.7095263	36996123.8922545	35565022.2047502	38738425.863868	35026715.9985219	37368579.6968151	34681888.043582	0.7665745930569	6.049	311.2	Avarone	[M-H]-	C21H28O2	VPRHEJGLNUDEEH-LWILDLIXSA-N	91.1			Lipids and lipid-like molecules	Prenol lipids	Quinone and hydroquinone lipids					Nodiff
MN10892.neg	55289851.5061506	69853158.4917236	1.26339927832783	0.337310653242659	0.543391407684088	0.863447629332311	79323218.7533844	105687776.485706	51245181.7549615	38250704.1619731	26754907.829547	30477320.0513315	71408117.8893872	144804551.93745	23896483.3955514	80726002.6319991	55818401.0920204	42465394.0039337	0.615997435823913	3.713	311.207	1-[(3as,5ar,9as,9br,11r,11as)-11-hydroxy-9a,11a-dimethyl-3h,3ah,5h,5ah,6h,9h,9bh,10h,11h-cyclopenta[a]phenanthren-1-yl]ethanone	[M-H]-	C21H28O2	ITYUAJICTPVCOY-AMXFCOLJSA-N	71.3			Lipids and lipid-like molecules	Steroids and steroid derivatives	Oxosteroids					Nodiff
MN10894.neg	2837155.06933771	3001292.29784392	1.05785275196273	0.0811388251860053	0.667225480887953	0.908839636285563	1850255.66296008	2705646.42034366	3826395.77651568	1726202.21862731	1966796.92279106	4947633.4147885	2742443.26296271	5055324.57355377	2606106.99767855	2445724.93116141	3031447.37291018	2126706.64879691	0.419656672928232	5.271	311.221	9-HPODE	[M-H]-	C18H32O4	JGUNZIWGNMQSBM-SIGMCMEVSA-N	79.2	HMDB0242602		Lipids and lipid-like molecules	Fatty Acyls	Lineolic acids and derivatives					Nodiff
MN10918.neg	287820.254199906	796678	2.76796979391126	1.46882819932861	0.0373631590452419	0.508877795831961	228746.393842873	221784.794813939	267140.445217491	849668.393322176	99830.8010986132	59750.6969043445	2091163.51553328	822854.415146626	253263.815129511	609978.012494045	413404.027974632	589402.831929105	1.68363311143512	2.735	312.024	6-[(4-Bromobenzoyl)amino]hexanoic acid	[M-2H]2-	C13H16BrNO3	BHPARCQOYICZJO-UHFFFAOYSA-N	75.8										Up
MN10925.neg	24476723.8121967	21412700.6590061	0.874818902370267	-0.192944	0.281150778719408	0.746514627038428	21421022.2433905	27626861.7987712	29246431.0216616	19310870.6276413	26241096.2021957	2.30141e+07	20364153.9153128	16310957.3979574	25599273.0103116	13403306.3030726	24027776.1900786	28770737.1373037	1.03052566281857	3.608	312.09	Amoxapine	[M-H]-	C17H16ClN3O	QWGDMFLQWFTERH-UHFFFAOYSA-N	87.2	HMDB0014683		Organoheterocyclic compounds	Benzoxazepines	Dibenzoxazepines				#14028-44-5	Nodiff
MN10929.neg	137822144.885341	129028088.719601	0.936192720168033	-0.0951225	0.301170433619214	0.755772311492853	136247469.939214	155947290.592419	132504208.216721	150709890.218687	133368817.950507	118155192.394501	110869319.356492	118943807.171158	122515248.527017	131089964.277058	151660163.88841	139090029.097469	0.889026860698839	1.115	312.093	{2-[2-(Cyclohexylamino)-2-oxoethoxy]phenyl}phosphonic acid	[M-H]-	C14H20NO5P	BDUNSMHXJWSVKK-UHFFFAOYSA-N	72.6										Nodiff
MN10937.neg	2569485.54350033	2981083.73653027	1.16018700477654	0.214357364938573	0.331400144604793	0.775495725004282	4454338.25505229	2124572.78733977	3723351.16858718	1162539.70148237	1321584.50435155	2630526.84418885	3487962.07853741	3034233.59681608	2376897.3795476	2472343.14987006	2579176.41280671	3935889.80160375	0.876984178045112	3.553	312.144	Sematilide	[M-H]-	C14H23N3O3S	KHYPYQZQJSBPIX-UHFFFAOYSA-N	77.1	HMDB0258221		Benzenoids	Benzene and substituted derivatives	Sulfanilides					Nodiff
MN10979.neg	9624576.5862871	15409222.5912954	1.60102862220975	0.678999099703611	0.603841212711478	0.885419758691854	7225290.08775961	10787457.175037	5332241.65491305	10104381.8762416	8621592.08855323	15676496.6352181	28180276.7918135	9850101.21450212	20021099.2299807	26256281.5585112	2790328.72193051	5357248.03103461	0.410412194574696	3.575	313.223	THC	[M-H]-	C21H30O2	CYQFCXCEBYINGO-SJORKVTESA-N	78.7	HMDB0014613	C06972	Organoheterocyclic compounds	Benzopyrans	1-benzopyrans	Lipids	PK Polyketides	PK13 Aromatic polyketides	#1972-08-3	Nodiff
MN10987.neg	2784465.22230603	1765266.96347055	0.633969837126786	-0.657514	0.815972516040023	0.956200399770034	1065478.40265904	2173914.70187247	1900457.06600193	592244.33059287	1624567.4496776	9350129.38303227	2770327.75381766	1182231.16009655	1912851.76422647	1927278.05031033	1772212.54890544	1026700.50346687	0.184805350171655	5.239	313.237	()9(10)-DiHOME	[M-2H]2-	C18H34O4	XEBKSQSGNGRGDW-YFHOEESVSA-N	85.9	HMDB0004704		Lipids and lipid-like molecules	Fatty Acyls	Fatty acids and conjugates				#125356-86-7	Nodiff
MN11018.neg	17624035.5867462	24456358.154662	1.38767072015299	0.472665271979461	0.246063661807749	0.719362025028864	25729141.4706492	15376779.6004899	1728700.53209238	15468198.7379053	26521907.3768041	20919485.8025365	17532504.2228573	25739319.2837283	36624597.3698138	23140783.0072274	16983835.7184767	26717109.3258684	1.11517907635123	3.842	314.105	Bumetrizole	[M-2H]2-	C17H18ClN3O	OCWYEMOEOGEQAN-UHFFFAOYSA-N	85.8			Organoheterocyclic compounds	Azoles	Triazoles					Nodiff
MN11025.neg	1879742.0622135	1620771.81350902	0.862230965667958	-0.213854	0.582689822963921	0.878030823376855	2808542.77218444	2130509.88380052	3089766.71580346	926803.426699316	1419959.29411182	902870.280681421	2665397.41447806	1453378.77861246	368367.618361739	1256075.3374427	1286016.62570979	2695395.10644938	0.440709758895647	3.47	314.123	Di-deacetyl adrogolide	[M-H]-	C18H21NO2S	REHAKLRYABHSQJ-UHFFFAOYSA-N	84.8	HMDB0247722		Organoheterocyclic compounds	Quinolines and derivatives	Quinolones and derivatives					Nodiff
MN11027.neg	9926827.84182037	10031267.1460073	1.01052091421864	0.0150991807253415	0.882531145697937	0.974104487727903	9719701.83945079	11987667.7843906	9921705.19513609	11120696.9410264	6861208.15709005	9949987.13382831	8988015.01121792	9649158.05087496	10963119.709756	11596784.2756547	11208721.7215683	7781804.10697219	0.100580059038591	5.776	314.138	Codeine N-oxide	[M-H]-	C18H21NO4	CHXADVIPZJDMIZ-CJZRMHABNA-N	87.2	HMDB0033948		Alkaloids and derivatives	Morphinans					#3688-65-1	Nodiff
MN11028.neg	6617141.03815598	6548128.37517556	0.989570622330328	-0.0151254	0.894751793299382	0.975777559867811	5811417.10132701	7173578.92586241	6731961.9035287	7706864.86641118	6070679.68023731	6208343.75156925	6362997.59669584	6151337.76238486	6889276.85236683	6553029.44314795	7012622.0466994	6319506.54975848	0.197472310939606	5.934	314.138	N-(4-Hydroxyphenethyl)-3-(4-Hydroxy-3-Methoxyphenyl)Propanamide	[M-H]-	C18H21NO4	XLIPDHTUSRZSKE-UHFFFAOYSA-N	86.7			Benzenoids	Phenols	Methoxyphenols					Nodiff
MN11072.neg	6673506.36133014	5398522.12461714	0.80894837471034	-0.30588	0.269148929136305	0.736353036874136	8861254.08329526	8086696.08168932	8718107.40414312	5068072.73471227	4313970.54896974	4992937.31517114	4462434.07904318	6083494.19037362	4054444.37776742	4573828.26030197	7054643.58039254	6162288.25982408	0.94461216108755	4.199	315.191	Phytocassane E	[M-H]-	C20H28O3	MMRGGLJWHXYKLZ-QYCIOXNFSA-N	75.9	HMDB0031773		Lipids and lipid-like molecules	Prenol lipids	Diterpenoids				#181524-78-7	Nodiff
MN11074.neg	35293399.3881204	24285780.7418527	0.688111124541525	-0.539287	0.0987594392153446	0.600521246512412	27653922.8215132	28287655.483352	28535864.5192507	65077854.5971884	33716634.2917616	28488464.6156564	21291396.8379858	21411592.4575165	22636272.3822971	12688157.9796719	45251121.9966963	22436142.7969486	1.35219724332771	3.851	315.191	Prostaglandin A2	[M-H]-	C20H30O4	MYHXHCUNDDAEOZ-BMZFSJBMSA-N	70.1	HMDB0002752	C05953	Lipids and lipid-like molecules	Fatty Acyls	Eicosanoids	Lipids	Eicosanoids	Prostaglandins	#13345-50-1	Nodiff
MN11075.neg	5465055.06775813	5563841.67185334	1.01807604916518	0.0258453331774012	0.874688474267675	0.972149572240461	3095614.26952045	4463551.82726898	4556064.86409167	8855136.88357392	7955216.85150832	3864745.71058546	6354580.87739471	4.46759e+06	6.14821e+06	1328796.95696817	9257108.86558789	5826762.07055325	0.1429883654106	4.819	315.195	Phytocassane A	[M-H]-	C20H28O3	XVEOIKIXOSKAFL-BLZCMGPPSA-N	71.2	HMDB0041056		Lipids and lipid-like molecules	Prenol lipids	Diterpenoids				#166547-21-3	Nodiff
MN11076.neg	4224046.82026479	5465291.70990737	1.2938520670954	0.371672675855759	0.237480994967517	0.715162293250659	3686013.23455722	4566961.63314865	2840438.57344379	5811993.31176696	5083758.18533084	3355115.98334128	6762259.71658307	6565629.57629358	6154914.43997551	2914194.74927647	6756917.75384173	3637834.02347386	1.06335991214951	3.639	315.227	Cannabigerol	[M-H]-	C21H32O2	QXACEHWTBCFNSA-SFQUDFHCSA-N	80.2		C20219	Lipids and lipid-like molecules	Prenol lipids	Monoterpenoids	Lipids	PK Polyketides	PK15 Phenolic lipids	#25654-31-3	Nodiff
MN11113.neg	7.85542e+06	8416236.15309795	1.07139271509171	0.0994873916342666	0.638965948512462	0.896828748302973	9193683.62792775	11111842.408177	9235719.32175577	4740103.8129242	6724774.97722589	6126375.64154136	12065038.6361462	5502597.45213342	7232272.99125477	9286510.2150088	7964336.50224142	8446661.12180311	0.387386258560672	5.461	316.19	Nateglinide	[M-H]-	C19H27NO3	OELFLUMRDSZNSF-YJEKIOLLSA-N	88.9	HMDB0014869	C12508	Organic acids and derivatives	Carboxylic acids and derivatives	Amino acids, peptides, and analogues				#105816-04-4	Nodiff
MN11143.neg	6352258.98168614	1707129.69263401	0.268743717401281	-1.8957	0.917982683762314	0.978968627964681	913734.638849949	1071206.63273219	132522.87163093	2405155.83354111	2498696.69669527	31092237.2166674	2384564.29831194	610964.765595477	1683634.42343102	1452350.88816382	1846756.07997499	2264507.7003268	0.00681400241691361	4.245	317.151	2-bromopalmitaldehyde	[M-H]-	C16H31BrO	UNCLDPYYBFIMJH-UHFFFAOYSA-N	83.7										Nodiff
MN11174.neg	2233774.07949979	2653586.77742445	1.18793874536259	0.248460447216135	0.241332381125945	0.717515740173546	1772801.8534089	2954692.87031628	2338635.13602104	3518174.77470371	1322689.96218951	1495649.88035931	2741792.07979674	3010126.63074103	2396655.30242007	3361291.10887431	2219253.52150689	2192402.02120764	0.988384398595116	1.034	318.059	5-{[2-(4-Chlorophenyl)ethyl]amino}-3-methyl-5-oxopentanoic acid	[M-H]-	C14H18ClNO3		71.9										Nodiff
MN11180.neg	2646704.33636032	2952626.27255678	1.1155859882019	0.157801719293686	0.541204803502218	0.86253703444296	3829682.01530835	1767955.96704803	2226077.47140905	2814755.00601653	2213849.14833121	3027906.41004875	3753728.15471599	2815990.42273522	2726603.50733012	1642520.72110223	3767607.98611347	3009306.84334364	0.623044237554357	3.379	318.083	1-(2-Naphthylsulfonyl)-3-piperidinecarboxylic acid	[M-H]-	C16H17NO4S		71.1										Nodiff
MN11221.neg	12714791.6494072	10072114.8420474	0.79215728576386	-0.336141	0.0434721650654201	0.525702744350443	13599368.5751106	12524745.8177429	14335062.4031682	14149137.6206808	11524259.1620557	10156176.3176847	11171726.3929019	8696000.66150235	10617019.4510328	7301998.5869149	9195055.53102834	13450888.4289039	1.74990461749444	4.724	319.117	(4E)-6-(4-(-D-glucopyranosyloxy)-1,3-dihydro-6-methoxy-7-methyl-3-oxo-5-isobenzofuranyl)-4-methyl-4-hexenoic acid	[M-H]-	C23H30O11		87										Down
MN11295.neg	34841404.9909973	45261866.7326471	1.29908270761016	0.37749328456606	0.045098454657778	0.53173601418671	27108555.3162132	48777123.0640148	38229749.3134259	34470511.604858	27528528.343827	32933962.3036449	55021888.9627137	40803069.9656457	40136127.5324446	57355563.2950902	41139019.7960904	37115530.8438979	1.60147591429935	1.038	321.048	Thymidine 5'-monophosphate	[M-H]-	C10H15N2O8P	GYOZYWVXFNDGLU-XLPZGREQSA-N	85.9	HMDB0001227	C00364	Nucleosides, nucleotides, and analogues	Pyrimidine nucleotides	Pyrimidine deoxyribonucleotides	Nucleic acids	Nucleotides	Deoxyribonucleotides	#365-07-1	Up
MN11312.neg	928121.105182486	1319278.24922394	1.42145054331519	0.507363904041711	0.0862866975121027	0.588888318818521	1963776.57686189	739096.645254763	1145180.59471786	574898.98109326	478016.823012455	667757.010154687	1639810.84434589	1634022.21171405	1129804.81874027	1179725.08039168	1017564.71183573	1314741.82831603	1.49294	6.19	321.242	5-[(1S,2R,4aR)-5-(Hydroxymethyl)-1,2,4a-trimethyl-1,2,3,4,4a,7,8,8a-octahydro-1-naphthalenyl]-3-methylpentanoic acid	[M-H]-	C20H34O3	FVXAJZRADGVLQM-FVUCEDHYSA-N	73.9			Lipids and lipid-like molecules	Prenol lipids	Diterpenoids					Nodiff
MN11329.neg	8141899.38795057	12520750.0017674	1.53781684164474	0.620883684453073	0.0980144523208655	0.600521246512412	7743861.10354028	9600924.46071609	6590482.71683368	16456634.1997872	4623158.48480689	3836335.36201928	16132355.7100098	19551302.3533735	7177761.24103447	13043844.7300902	8332662.98757291	10886572.9885234	1.40635275901091	0.67	322.043	Cytidine-5'-monophosphate	[M-H]-	C9H14N3O8P	IERHLVCPSMICTF-XVFCMESIBY	86.3	HMDB0000095	C00055	Nucleosides, nucleotides, and analogues	Pyrimidine nucleotides	Pyrimidine ribonucleotides	Nucleic acids	Nucleotides	Ribonucleotides	#63-37-6	Nodiff
MN11369.neg	59014312.3611682	83982195.4264008	1.42308182653097	0.509018618530913	0.00581218529756721	0.365910187820777	59154173.6423431	68012200.9433415	57445661.7278736	76590648.0368312	43206359.5544155	49676830.2622045	78421868.4813444	98981681.2812703	69074302.3549064	90899585.2970058	84781115.0687464	81734620.0751313	2.13314053917462	0.924	323.027	Uridine 5'-monophosphate	[M-H]-	C9H13N2O9P	DJJCXFVJDGTHFX-XVFCMESISA-N	86.2	HMDB0000288	C00105	Nucleosides, nucleotides, and analogues	Pyrimidine nucleotides	Pyrimidine ribonucleotides	Nucleic acids	Nucleotides	Ribonucleotides	#58-97-9	Up
MN11370.neg	5408138.49601779	4527875.72875102	0.837233686246212	-0.256298	0.617176022314975	0.889572515674654	3077079.51625724	4470644.1949486	4426541.82344507	4947959.85724068	11426690.7784168	4099914.80579835	4685648.39613523	4087307.45605886	3311253.34654522	4939456.06877618	6512070.79713011	3631518.3078605	0.374538243909405	0.672	323.027	Uridine monophosphate (UMP)	[M-H]-	C9H13N2O9P	DJJCXFVJDGTHFX-XVFCMESISA-N	73.3			Nucleosides, nucleotides, and analogues	Pyrimidine nucleotides	Pyrimidine ribonucleotides					Nodiff
MN11380.neg	8580673.53505116	9266338.31217455	1.0799080368601	0.110908460152734	0.850144183342555	0.965569520055491	12940785.0648472	9042871.96507793	7892839.28429206	5257706.78534958	10598813.1764154	5751024.93432479	14896888.7453426	12728673.8432772	10261997.8770856	9398326.8512661	1560930.07842879	6751212.47764701	0.250450587140878	2.835	323.087	S-4'-Hydroxywarfarin	[M-H]-	C19H16O5	UNTPHJKCRGFOFJ-HNNXBMFYSA-N	87	HMDB0013881		Phenylpropanoids and polyketides	Homoisoflavonoids	Homoisoflavones					Nodiff
MN11392.neg	20168764.7381337	42516878.5740195	2.10805565566599	1.07591295667787	0.0019302843430758	0.269757236944843	26471265.826153	13030809.1548416	25962694.939811	14248425.7908206	21384651.6091447	19914741.1080312	54172561.4254497	52423370.2895116	22980738.0221344	44936406.7346114	35822547.1208031	44765647.851607	2.27191297094743	6.602	323.257	Diisocyanoadociane	[M-H]-	C22H32N2	XLVAONKBFLGZSE-OXEUSEQRSA-N	76.4										Up
MN11415.neg	10930151.9299377	8720281.11288714	0.797818838089733	-0.325867	0.373833460772701	0.793420296532212	13237387.0835954	6442748.91657615	11045203.1142985	18419401.6749184	9754488.64250691	6681682.14773082	9200369.19213594	6831439.67996471	10154202.8264614	4468033.6858337	9866522.65182499	11801118.6411021	0.829392091735349	0.89	324.074	1-[4-Methyl-6-(trifluoromethyl)-2-pyrimidinyl]-3-piperidinecarboxylic acid	[M-H]-	C12H14F3N3O2		83.5										Nodiff
MN11430.neg	35861599.7787623	31315393.2965056	0.873229122228143	-0.195568	0.552152760586213	0.866289783141859	30524428.2456562	23900670.6857349	25407098.0637934	60636618.1831384	44836027.8458392	29864755.648412	32489552.1863834	25205345.8918425	49149496.9308744	20015671.174646	35263418.7931486	25768874.8021388	0.571102139086079	3.571	324.192	L-Proline, 1-(1-L-leucyl-L-prolyl)-	[M-H]-	C16H27N3O4	DPURXCQCHSQPAN-UHFFFAOYSA-N	77.6	HMDB0253022		Organic acids and derivatives	Carboxylic acids and derivatives	Amino acids, peptides, and analogues					Nodiff
MN11471.neg	17415053.6322214	21495671.3029466	1.23431553855081	0.303711250006676	0.456535265769685	0.829929149805704	23334737.0924314	16682066.8919935	14195793.8064613	18389903.2048922	10449260.3573824	21438560.4401678	14821370.6476972	21101228.1423809	24763362.1083882	25116780.2573674	33522931.3435084	9648355.31833754	0.714064599382007	5.753	325.183	4-Dodecylbenzenesulfonic acid	[M-H]-	C18H30O3S	KWXICGTUELOLSQ-UHFFFAOYSA-N	85.8	HMDB0059915		Benzenoids	Benzene and substituted derivatives	Benzenesulfonic acids and derivatives					Nodiff
MN11472.neg	3365849.64356645	3921019.25287585	1.16494189227096	0.220257994516239	0.832394398706051	0.960243992598468	1718804.04390006	446202.660802468	2237557.06496415	12072574.5239601	1955719.74321212	1764239.8245598	1471087.11051122	2389052.52758288	2496149.60505448	14461403.8748061	584071.697971491	2124350.7013289	0.143536510348128	5.887	325.183	12,17;13,17-Diepoxy-16-hydroxy-9Z-octadecenoic acid	[M-H]-	C18H30O5	AXRADOFMFPTYAS-VURMDHGXSA-N	90.1			Lipids and lipid-like molecules	Fatty Acyls	Fatty acids and conjugates					Nodiff
MN11475.neg	2600833.9109617	2063721.05590269	0.793484369457333	-0.333726	0.373725135911271	0.793420296532212	5055427.75743372	1892216.30724231	1932381.54881584	2315757.56904051	2703473.98855635	1705746.29468147	1989811.13123983	2584770.08043574	2274908.40697552	1172483.97316218	1909705.9129466	2450646.83065629	0.7707976189342	4.89	325.201	2,3-dinor Prostaglandin E1	[M-H]-	C18H30O5	GTUGBRJEKVKOKQ-LRSAKWJDSA-N	81.5			Lipids and lipid-like molecules	Fatty Acyls	Eicosanoids					Nodiff
MN11476.neg	21259558.8635669	20106980.6076392	0.945785410538178	-0.0804152	0.286506679397321	0.747569051413579	19489492.3991601	22414733.7370825	21600111.9396968	24840443.2922424	19047931.6755065	20164640.1377132	19669627.0171806	19664869.1095864	20734623.887949	20323446.5238044	21662314.3756437	18587002.7316711	0.993734834232264	6.458	325.216	20-HDoHE	[M-H]-	C22H32O3	YUZXOJOCNGKDNI-LFVREGEGSA-N	85.1	HMDB0060048		Lipids and lipid-like molecules	Fatty Acyls	Fatty acids and conjugates					Nodiff
MN11480.neg	268282949.276205	674594599.321437	2.5144892776131	1.33026540143126	0.000378523601210221	0.20466774870933	3.29791e+08	157131561.113205	282956170.091747	198002625.927507	236231574.321644	405585208.265026	737101451.297661	859811710.187314	453636492.250029	758378191.926623	690282621.87736	548357128.389635	2.48040929745895	7.177	325.273	2-oxo-eicosanoic acid	[M-H]-	C20H38O3	PQDRWMYDXMMMBP-UHFFFAOYSA-N	90.2			Lipids and lipid-like molecules	Fatty Acyls	Fatty acids and conjugates					Up
MN11504.neg	37849058.3068834	39368774.5141058	1.04015202161439	0.0567943983675054	0.973900086339379	0.992750936234346	34348051.6462813	36286525.0940718	33343759.3031733	46865941.3903377	40834864.9568566	35415207.4505799	29020830.9376268	44431575.4789029	30835434.5239113	29091992.214537	63251472.517289	39581341.4123679	0.150686601983832	1.466	326.099	6-Hydroxystaurosporinone	[M-H]-	C20H13N3O2	DQYBRTASHMYDJG-UHFFFAOYSA-N	80.8			Organoheterocyclic compounds	Indoles and derivatives	Indoles					Nodiff
MN11541.neg	1483107.94071969	2003375.58444061	1.35079553513041	0.433809315835095	0.100214515976557	0.6027259998716	1167921.84981429	2103704.82324523	724675.08268569	1936006.20222613	1376334.74578633	1590004.94056044	2873940.77497571	2070745.39856506	1931977.73510002	1516892.93723268	1739240.35072812	1887456.31004208	1.45099566778804	1.121	327.093	Girisopam	[M-H]-	C18H17ClN2O2	VQYLGVVODFDFNK-UHFFFAOYSA-N	86.6	HMDB0252729		Organoheterocyclic compounds	Benzodiazepines						Nodiff
MN11544.neg	1852824.06023917	3101103.56563662	1.67371723639876	0.743055814565164	0.00284969735389989	0.305709048389161	1537442.99100583	2085461.39948551	1644893.94995452	2178266.41977237	1743586.88582147	1927292.71539531	3915548.81753882	3059297.48364224	3169508.67754441	3429852.47267403	1880275.18973544	3152138.7526848	2.19158865369445	6.615	327.125	(1R,5S,5'S,6S,9R)-5'-(furan-3-yl)-4-methylidenespiro[10-oxatricyclo[7.2.1.01,6]dodecane-5,3'-oxolane]-2',11-dione	[M-H]-	C19H20O5	JQNMAEHFTQBROH-JXMROGBWSA-N	90.4			Phenylpropanoids and polyketides	Linear 1,3-diarylpropanoids						Up
MN11548.neg	34220008.8604808	15379153.150329	0.44941990555969	-1.15386	0.545444147230758	0.863483955489874	3818083.66235835	16270894.529203	4777588.82426843	140578395.870994	15090085.9762985	24785004.2997625	9879487.5449071	11359242.2108816	6397354.57865436	5569457.15574685	52075323.4309153	6994053.98086902	0.461261035631746	4.586	327.143	3-hydroxy-3-[(4,7,7-trimethyl-3-bicyclo[2.2.1]heptanyl)oxycarbonyl]pentanedioic acid	[M-H]-	C16H24O7		84.5										Nodiff
MN11554.neg	121229098.309729	133065685.569235	1.09763816958585	0.13440255618855	0.749128086131027	0.937199078791884	135863419.791041	133007268.592451	153155667.292697	89905578.6365934	73114289.8835693	142328365.662025	226528448.268467	80215263.9660665	224066371.337998	173885697.400648	25484299.2614375	68214033.1807906	0.426845332826927	3.547	327.202	Longithorol C	[M-H]-	C21H28O3	HVZGTYJQAXSGCR-NFCMTNTENA-N	72.6										Nodiff
MN11558.neg	19125420.3968122	29412454.4401753	1.53787230972856	0.620935720615067	0.063234120619011	0.565003292923301	40585096.0553909	18475506.5304453	12487603.7133959	14113964.547055	16016581.636978	13073769.8976083	24829918.8020549	36879160.3146552	42976335.4100474	16140227.052634	29928940.787637	25720144.2740234	1.54210606742831	6.436	327.289	3-hydroxyicosanoic Acid	[M-H]-	C20H40O3	XXKHCFPQYSMGCI-UHFFFAOYSA-N	87.4	HMDB0062566		Lipids and lipid-like molecules	Fatty Acyls	Fatty acids and conjugates					Nodiff
MN11576.neg	37578797.7314741	47834462.3799634	1.27291093030099	0.348131472728081	0.0307784696555104	0.495322264413743	33117420.4831633	38795630.6762008	36195656.8953911	53113080.9455533	29306737.279886	34944260.1086501	42131209.2498365	47883070.8215127	40992453.0352338	45901586.0922022	56476527.9881905	53621927.0928049	1.78822169940432	0.927	328.044	cAMP	[M-H]-	C10H12N5O6P	IVOMOUWHDPKRLL-UHFFFAOYSA-N	87.6	HMDB0000058	C00575	Nucleosides, nucleotides, and analogues	Purine nucleotides	Cyclic purine nucleotides	Nucleic acids	Cyclic nucleotides	3',5'-Cyclic nuclcleotides	#60-92-4	Up
MN11579.neg	14079223.3126962	11102294.8756006	0.788558759884784	-0.34271	0.211262282774062	0.695335059531443	15649165.9030482	10345830.9700979	20062981.9310787	10311183.0711491	16435773.7036811	11670404.297122	11009290.0079291	7196521.62324308	11502204.3195563	5769088.02879958	13694299.2584227	17442366.015653	1.12607895591252	3.782	328.084	7-Hydroxyamoxapine	[M-H]-	C17H16ClN3O2	MEUGUMOVYNSGEW-UHFFFAOYSA-N	85.3	HMDB0060799		Organoheterocyclic compounds	Benzoxazepines	Dibenzoxazepines				#37081-76-8	Nodiff
MN11584.neg	50428339.8055728	42398869.7821618	0.840774650635562	-0.250209	0.298488794522935	0.754744049754734	50184752.3234536	32061510.102513	56448180.4753846	46893910.6938524	58224008.0378967	58757677.2003364	58213228.3194745	20702270.4647346	26548016.125433	23406951.7797867	58863456.7285271	66659295.2750152	0.882148706921177	3.853	328.094	Opiniazide	[M-H]-	C16H15N3O5	HSYFNANHKYNZNI-GIJQJNRQSA-N	84.3			Benzenoids	Benzene and substituted derivatives	Benzoic acids and derivatives					Nodiff
MN11591.neg	6859364.82693272	4676098.17114685	0.681710083823876	-0.55277	0.351816144139577	0.78274115592101	1956243.44481826	4332743.08974821	5587720.44757675	10097179.434152	8059299.26540391	11123003.2798972	6360709.34116024	3639672.29163016	2521492.86360944	2623387.51267178	6904689.60245452	6006637.41535497	0.759901519291239	4.376	328.121	3-Epimacronine	[M-H]-	C18H19NO5	VDUHVXXNLXFPLR-WNRNVDISSA-N	70.1		C12178	Alkaloids and derivatives	Amaryllidaceae alkaloids	Lycorine-type amaryllidaceae alkaloids					Nodiff
MN11596.neg	4474708.29165662	4183229.78379965	0.934860891736684	-0.0971764	0.198087084087204	0.685052398171453	4621284.24467387	4554657.67214525	5145205.72580461	4207141.13882033	4224677.10635454	4095283.86214114	4260930.58880464	3832122.04382656	4086631.02729113	3826594.61811893	4796027.00945882	4297073.4152978	1.13542451546567	6.354	328.154	6-Naloxol	[M-H]-	C19H23NO4	HMWHERQFMBEHNG-AQQQZIQISA-N	82.1			Benzenoids	Phenanthrenes and derivatives						Nodiff
MN11642.neg	4360702.14168235	5364808.68416519	1.23026258383597	0.29896627326131	0.0553258986815784	0.550869568509705	4570143.90065738	4002316.56361035	5208211.75301658	3160718.85316262	4114297.22383926	5108524.55580789	5928422.3990214	6800917.50946131	4880581.09904396	5158119.54546122	4720432.50447772	4700379.04752551	1.60392867079203	4.46	329.232	(15Z)-9,12,13-Trihydroxy-15-octadecenoic acid	[M-H]-	C18H34O5	DNWUYCUUEGGVPR-CLTKARDFSA-N	85.6			Lipids and lipid-like molecules	Fatty Acyls	Fatty acids and conjugates					Nodiff
MN11688.neg	9767113.2074516	8332958.31623777	0.853164915696926	-0.229103	0.409500097018056	0.806443668673004	6543700.83826458	7030225.40467881	9286466.21037447	8807346.49252624	6890972.94490618	20043967.3539593	10089877.0903531	4165808.90782532	4505616.14895017	3452290.99141723	20633209.1764393	7150947.58244151	0.642166679321915	3.127	330.1	Citbrasine	[M-H]-	C17H17NO6	QYPQTPVQPNLXHV-UHFFFAOYSA-N	85.6	HMDB0037797		Organoheterocyclic compounds	Quinolines and derivatives	Benzoquinolines				#86680-34-4	Nodiff
MN11735.neg	12149722.6336166	11264544.3126927	0.927144154017575	-0.109134	0.638291669876551	0.896590290759786	9257858.16650541	12568150.0363494	17835054.2070615	8255648.64899349	11705869.7709548	13275754.9718352	10312018.0842137	9255814.0115229	8932645.25260179	8863094.64289275	13033998.4612165	17189695.4237084	0.428735868976209	4.591	331.19	5-[2-(3-Furyl)ethyl]-8-hydroxy-5,6,8a-trimethyl-3,4,4a,5,6,7,8,8a-octahydro-1-naphthalenecarboxylic acid	[M-H]-	C20H28O4	XWKYXEIGWQYOCY-UHFFFAOYSA-N	83.9			Lipids and lipid-like molecules	Prenol lipids	Diterpenoids					Nodiff
MN11767.neg	23679594.3695054	12404285.1200093	0.523838581288521	-0.932806	0.370118284508085	0.791322951449139	2601211.1187396	25635335.676639	44901412.1381712	26718155.5909024	22694483.861729	19526967.830851	14473735.9580296	15817879.1835435	7085196.53689682	12603179.832641	12631156.2215493	11814562.9873958	0.843025897854938	3.029	332.079	N-[3-(2H-Tetrazol-5-yl)phenyl]-3-(trifluoromethyl)benzamide	[M-H]-	C15H10F3N5O		76.1										Nodiff
MN11769.neg	282124.173706743	874729.780090107	3.1005133966271	1.63250712306159	0.00190956725776483	0.269757236944843	279327.277567199	354384.558402739	437646.75935001	95670.2285979781	213493.179677717	312223.038644812	1475520.49987965	675000.318232765	794967.572469675	988469.075056114	453842.270385336	860578.944517099	2.20500590781176	5.054	332.095	Norchelerythrine	[M-H]-	C20H15NO4	JGUNQXPMULKFNY-UHFFFAOYSA-N	84.8	HMDB0255726	C12226	Organoheterocyclic compounds	Quinolines and derivatives	Benzoquinolines				#6900-99-8	Up
MN11773.neg	2554256.23436097	6657620.01066982	2.60648086950268	1.38210327118468	0.0798750494369681	0.586205503661434	1421629.25737298	2715896.25260398	1649565.62506901	7493851.0377524	740849.505111854	1303745.7282556	1629569.93752736	20393126.3577536	4146851.42363103	6644512.74987196	3573130.86201524	3558528.73321972	1.45745822943474	3.105	332.116	D-alpha-Glutamyl-D-tryptophan	[M-H]-	C16H19N3O5		73										Nodiff
MN11806.neg	329255.848485105	298142.114859411	0.905502867241851	-0.143209	0.802327150940983	0.952483851428103	141516.852283761	165291.72039018	421198.801124878	443994.480048317	198049.861789889	605483.375273606	386212.127065095	482859.882389844	370198.188203741	102507.959433721	307900.345121385	139174.186942682	0.23666850515652	0.635	333.032	Betanmn	[M-H]-	C11H15N2O8P	DAYLJWODMCOQEW-TURQNECASA-N	75.1	HMDB0000229	C00455	Nucleosides, nucleotides, and analogues	Pyridine nucleotides	Nicotinamide nucleotides				#1094-61-7	Nodiff
MN11808.neg	808872.530056025	1062163.38613927	1.31314063300642	0.393021432358831	0.13197449005542	0.628490894009849	865732.567999535	1033245.67592829	718961.99247344	801140.01583169	763309.499651256	670845.428451938	896493.05167653	1066597.71252767	895799.384444353	1702030.79633051	670888.232425564	1.14117e+06	1.2888073732497	0.583	333.038	Aplicyanin B	[M-H]-	C14H15BrN4O	BXUVFNWDBMCEKT-UHFFFAOYSA-N	84.3			Organoheterocyclic compounds	Indoles and derivatives	Indoles					Nodiff
MN11810.neg	37547630.4674161	43556864.2011942	1.16004295501398	0.214178227627223	0.00637167696706344	0.372567755054385	34272797.880623	34760041.8609698	36278921.3761787	38948284.4238168	39043294.7721667	41982442.4907418	46681934.7821235	43018649.1024334	41611976.662805	38776746.5127376	46375512.6367311	44876365.5103348	2.10840729520961	0.742	333.057	Arborescidine D	[M-H]-	C16H19BrN2O	SEKCREXSGCGPFK-DZGCQCFKSA-N	90.5			Organoheterocyclic compounds	Indoles and derivatives	Pyridoindoles					Up
MN11816.neg	92655844.9412037	57905123.7558947	0.624948418447204	-0.678191	0.0595330024294386	0.558781144070707	53531376.0869365	62876152.2831966	104863571.32755	1.38701e+08	80898876.4839994	115064022.72814	43780236.9322066	30549978.1202127	43833159.3665505	49406959.3188209	108726116.263495	71134292.5340822	1.52860134548814	1.687	333.111	Karanjachromene	[M-H]-	C21H18O4	QCLBGWSAIHOGCA-UHFFFAOYSA-N	72			Phenylpropanoids and polyketides	Flavonoids	Pyranoflavonoids					Nodiff
MN11822.neg	16314971.4201464	10111799.3076997	0.619786516770308	-0.690157	0.384034257576918	0.797409162305119	7370987.69157159	8615909.27415843	8687059.40094651	10900784.5524072	15980016.3315889	46335071.270206	6098087.90128527	9885908.05348644	8355579.09689157	7393202.60497128	15448306.5362211	13489711.6533425	0.685290397827023	3.758	333.145	2-bromo-hexadecanoic acid	[M-H]-	C16H31BrO2	DPRAYRYQQAXQPE-UHFFFAOYSA-N	93.3			Lipids and lipid-like molecules	Fatty Acyls	Fatty acids and conjugates					Nodiff
MN11829.neg	633990.345833495	730387.118411253	1.15204769790465	0.204200449511087	0.720883281760637	0.925071902044958	1452216.72612092	921216.971855761	137408.16726274	629667.453630309	80057.8428283875	583374.913302851	195181.518225131	1534035.56616135	121921.835080621	880353.50033538	664871.781157099	985958.509507939	0.433940133489435	3.739	333.204	15-keto Prostaglandin E1	[M-H]-	C20H32O5	VXPBDCBTMSKCKZ-XQHNHVHJSA-N	78.4	HMDB0001320	C04654	Lipids and lipid-like molecules	Fatty Acyls	Eicosanoids	Lipids	FA Fatty acyls	FA03 Eicosanoids	#22973-19-9	Nodiff
MN11833.neg	504026380.198671	478115693.514294	0.948592598121224	-0.0761395	0.521970432298166	0.855826879124863	593217256.516296	573388419.490287	431849176.852362	432179620.495739	535060494.873471	458463312.963874	416072055.830095	532734508.613471	497717782.358588	455068695.164353	540573836.233183	426527282.886073	0.503804016191191	7	333.227	11-chloro-12-hydroxy-octadecanoic acid	[M-H]-	C18H35ClO3	ORELREQLYAGMOB-UHFFFAOYSA-N	80.9			Lipids and lipid-like molecules	Fatty Acyls	Fatty acids and conjugates					Nodiff
MN11874.neg	59336421.8481414	68512828.4060109	1.15465048737442	0.20745621403036	0.630310503804621	0.894910397679588	66597187.8608362	44286845.781215	127079695.321517	29817803.964431	36491167.340362	51745830.8204872	85896848.6051157	62960474.2659547	96248970.7227474	95667534.0607849	22370577.3150016	47932565.4664613	0.297727623610179	6.904	334.204	Bicyclo Prostaglandin E2	[M-H]-	C20H30O4	CGCZPIJMGKLVTQ-UHFFFAOYSA-N	82.1	HMDB0249187		Lipids and lipid-like molecules	Fatty Acyls	Eicosanoids					Nodiff
MN11898.neg	6052489.85001571	174080.38412386	0.0287617804304799	-5.1197	0.218621733477696	0.7005774180538	39792.7534810609	37622.0325020701	11441824.5646809	62660.8217554077	13082852.0705684	11650186.8571064	42117.6431762749	454963.230981509	155816.443673548	239208.697149285	42958.7522106187	109417.537551924	1.12109117556785	1.039	335.022	2-Phosphonobutanoic acid	[M-H]-	C4H9O5P	PWSXRGRLZKVHLW-UHFFFAOYSA-N	77.6										Nodiff
MN11968.neg	1752271.12784478	1907492.94439511	1.08858321870614	0.12245170116459	0.559262156534407	0.868648877180062	2005598.90787923	2641690.41641999	1728027.49228357	1168914.98011896	1868896.08346209	1100498.88690483	2301172.91078637	1810555.26533483	1955194.48228795	2353094.00273663	1145004.49062105	1879936.51460386	0.443512095611642	6.169	336.253	linoleoyl glycine	[M-H]-	C20H35NO3	YCRHZEHWEYAHCO-HZJYTTRNSA-N	92.6			Organic acids and derivatives	Carboxylic acids and derivatives	Amino acids, peptides, and analogues					Nodiff
MN11992.neg	8579190.86858106	12871190.6449288	1.50028025277605	0.585232021737409	0.00430673097045957	0.345653126315028	7568759.14962434	9994856.11744011	7995341.20336615	7966008.14553367	9722084.50668032	8228096.08884179	9689411.21399691	18036037.8497765	12434370.4578512	12833062.3131984	13367671.7309578	10866590.3037921	2.21255132714606	2.942	337.061	AICAR	[M-H]-	C9H15N4O8P	NOTGFIUVDGNKRI-YMXUGJOKNA-N	74.5	HMDB0001517	C04677	Nucleosides, nucleotides, and analogues	Imidazole ribonucleosides and ribonucleotides	1-ribosyl-imidazolecarboxamides				#3031-94-5	Up
MN12089.neg	8886739.08430553	10859036.0769063	1.22193708782155	0.289170009031998	0.6895581318428	0.915741010725355	9277810.32535831	8726628.6538224	8425434.09525184	10131952.9180306	4144108.78421595	12614499.7291541	4912368.60482098	13620499.9491566	12579119.7197171	16066588.728656	14046465.8097724	3929173.64931453	0.379419802141742	7.398	339.198	Norethindrone acetate	[M-H]-	C22H28O3	IMONTRJLAWHYGT-ZCPXKWAGSA-N	86.1	HMDB0255731	C08152	Lipids and lipid-like molecules	Steroids and steroid derivatives	Steroid esters				#51-98-9	Nodiff
MN12093.neg	8386378.82973691	8786675.78628475	1.04773179994308	0.0672694607575586	0.362831856887097	0.787032900250646	7.49934e+06	8571932.73614398	9402464.54479182	9135359.42661126	7092510.6436665	8616666.22533388	8322089.05815088	8856721.32454261	8960135.45517849	8556770.73847254	9753348.71876245	8270989.42260154	0.773345808111631	6.708	339.231	2,2'-Methylenebis(4-methyl-6-tert-butylphenol)	[M-H]-	C23H32O2	KGRVJHAUYBGFFP-UHFFFAOYSA-N	91.8	HMDB0244434		Benzenoids	Benzene and substituted derivatives	Diphenylmethanes					Nodiff
MN12132.neg	9947534.10161749	5313646.37706644	0.534167193877972	-0.904637	0.0345618763083417	0.506853434840832	12216725.5228903	6692377.42749459	16786307.2817291	7115931.40178024	5154856.21548652	11719006.7603242	7215645.43640183	3076478.13979264	7209908.31536696	2932182.17017434	6740170.26924754	4707493.93141535	1.75354188054248	4.759	340.154	Naltrexone	[M-H]-	C20H23NO4	DQCKKXVULJGBQN-XFWGSAIBSA-N	81.7	HMDB0014842	C07253	Benzenoids	Phenanthrenes and derivatives					#16590-41-3	Down
MN12177.neg	15479791.6824071	20138502.8455373	1.30095438354153	0.379570376512138	0.085066748792118	0.588888318818521	21600181.7030258	10243637.9955229	18798894.8662066	15449511.0167771	10504566.6245915	16281957.8883187	17691052.3029505	26086383.8299636	20095406.9872087	15633734.5617276	18135854.8834115	23188584.5079619	1.45599327609368	0.74	341.107	Gentiobiose	[M-H]-	C12H22O11	DLRVVLDZNNYCBX-CQUJWQHSSA-N	72		C08240	Organic oxygen compounds	Organooxygen compounds	Carbohydrates and carbohydrate conjugates	Carbohydrates	Oligosaccharides	Disaccharides	#554-91-6	Nodiff
MN12192.neg	1856756.03958559	2946767.1013914	1.58705130807012	0.666348770077169	0.102688357720398	0.604058293072975	4017281.5318718	904016.725520086	2098913.98270893	1611001.81752833	747600.046973957	1761722.13291043	1977409.24531926	3087015.55448544	1708004.28883114	2161247.54125028	3867937.20333243	4878988.77512982	1.44317354037245	6.29	341.268	3-Acetoxystearic acid	[M-H]-	C20H38O4	FCQLMPOGKXZXOP-UHFFFAOYSA-N	83.7			Lipids and lipid-like molecules	Fatty Acyls	Fatty acids and conjugates					Nodiff
MN12197.neg	43197845.3543036	51523550.5094299	1.19273426919421	0.254272658944181	0.628801769124757	0.894671586891486	57513293.4367629	50917514.9169043	45386702.6239752	38164284.2356866	34267519.6230536	32937757.2894387	65743928.9565855	67878793.9810866	61943378.6523801	55561749.9241809	39404335.9814915	18609115.5608551	0.40450564338299	6.915	341.304	13-methoxyeicosanoic acid	[M-H]-	C21H42O3	GMAQFMVWIUXVCU-UHFFFAOYSA-N	85.3										Nodiff
MN12231.neg	1893981.13509509	2879102.51799197	1.52013262679484	0.604197199768894	0.0317927548230228	0.496650055577455	1849117.53620091	2573272.68784366	1602759.6377342	2297504.96946777	1877752.47078522	1163479.50853879	2808278.07602513	4463689.19026917	2178250.77838237	3345499.3475529	2050186.06910797	2428711.64661427	1.73130334300097	3.05	342.147	JWH 073 6-hydroxyindole metabolite	[M-H]-	C23H21NO2	MDXHTLBJLOYLRK-UHFFFAOYSA-N	82.2										Up
MN12267.neg	17417762.2935335	28111871.7088218	1.61397722824926	0.69062022364443	0.093888613546877	0.594476103587588	14756386.711513	26122603.9933017	15450817.5510191	26319159.4659783	6650838.38025844	15206767.6591307	24038182.1683706	26717855.892927	18147229.5680914	36424272.0656268	47848114.8794454	15495575.6784696	1.45368991489293	5.791	343.12	6a,7,8,12a-Tetrahydroxy-3-methyl-2,3,4,5,6,6a,7,12a-octahydro-1,12-tetraphenedione	[M-H]-	C19H20O6	UTAIBCIOWTVUDJ-UHFFFAOYSA-N	70.2			Benzenoids	Tetralins						Nodiff
MN12283.neg	2234024.45307442	4448418.79895287	1.99121311892134	0.993647640524202	0.00860758643558334	0.392316037876971	3272009.93919021	1743374.01532444	2204047.6486562	2001350.03822103	995732.240097531	3187632.83695712	4489846.22775205	5302207.30263319	2452590.16638622	3983801.08455743	5378662.56615337	5083405.44623495	2.10434940966838	6.774	343.284	Tetrapedic acid A	[M-H]-	C20H40O4	WKTAZNAFUIUYKK-RTBURBONSA-N	84.4			Lipids and lipid-like molecules	Fatty Acyls	Fatty acids and conjugates					Up
MN12383.neg	782142288.041718	747640200.508507	0.955887709869779	-0.0650869	0.560378601646005	0.868925785254939	875349531.910563	662292713.640885	701677145.184784	712625321.753437	935670074.604692	805238941.155945	667281391.322883	746061866.48078	837992158.676791	781059522.670739	666705901.941851	786740361.957996	0.530305244897345	0.874	346.054	Adenosine 5'-monophosphate	[M-H]-	C10H14N5O7P	UDMBCSSLTHHNCD-KQYNXXCUSA-N	93.4	HMDB0000045	C00020	Nucleosides, nucleotides, and analogues	Purine nucleotides	Purine ribonucleotides	Nucleic acids	Nucleotides	Ribonucleotides	#61-19-8	Nodiff
MN12392.neg	176906852.848424	125066907.946902	0.706964744062579	-0.50029	0.253732362459847	0.726368008517636	180737916.631923	143026783.238912	262766948.503626	65678587.2786738	160024760.989495	249206120.447914	165043450.281694	81537238.0790933	95454184.8857102	95564064.9392272	159975249.803335	152827259.692355	0.977440483071003	3.144	346.095	(-)-Woodinine	[M-H]-	C17H22BrN3	OALFYDHJYGRPKT-XELGSYHNNA-N	77.4										Nodiff
MN12397.neg	19695066.9183447	17902675.8132111	0.908992890830745	-0.137659	0.507374994892433	0.849907184805296	11703049.9041342	14220572.5184278	24956778.9997094	21727600.1015156	14262009.2356363	31300390.750645	14715992.683379	1.61241e+07	22603262.6821372	13015645.729678	37710264.5874494	3246765.98017317	0.582954731511572	3.411	346.104	1,2-Dimethoxy-13-methyl-[1,3]benzodioxolo[5,6-c]phenanthridine	[M-H]-	C21H17NO4	FYDZPRHXTQYOIW-UHFFFAOYSA-N	81.8	HMDB0041063		Organoheterocyclic compounds	Quinolines and derivatives	Benzoquinolines				#154490-59-2	Nodiff
MN12402.neg	8167243.1520408	8728899.74855644	1.06876942268767	0.095950638254032	0.395524694101771	0.801080811604674	9155706.63646884	8088544.46284135	8091052.79094639	8067792.69048146	9329355.34848242	6271006.98302436	8159237.63245452	9793413.63301839	10472593.1836662	7899871.83815077	8174386.76760719	7873895.43644156	0.676480460428337	3.685	346.173	5-Fluoro AMB metabolite 5	[M-H]-	C18H25N3O4	CGHVCMLJMBGQAY-HNNXBMFYSA-N	77.3										Nodiff
MN12433.neg	7066057.53987593	5282380.64675583	0.747571133824729	-0.419717	0.233642707306291	0.711348443697027	8249367.98950379	4812315.40755842	9286034.92643728	3413948.20195403	9594254.44334177	7040424.27046032	6816016.33247165	4895342.96871336	3782591.80534694	4934677.47246517	3511895.05872654	7753760.24281132	1.03241397540469	4.389	347.112	PI-103	[M-H]-	C19H16N4O3	TUVCWJQQGGETHL-UHFFFAOYSA-N	78.7	HMDB0256521		Organoheterocyclic compounds	Furopyridines						Nodiff
MN12435.neg	3694695.22296887	3108498.5439118	0.84134099196793	-0.249237	0.313930587608358	0.763644821293343	3722469.45647266	2871108.29198597	4803555.10172005	2237812.95598621	4369305.09811295	4163920.43353538	3576822.58715565	2749415.50991004	2094876.68732947	2732449.43535565	3120973.26251863	4376453.78120136	0.832196582469691	4.256	347.112	Camptothecin	[M-H]-	C20H16N2O4	VSJKWCGYPAHWDS-FQEVSTJZSA-N	70.4		C01897	Alkaloids and derivatives	Camptothecins		Alkaloids	Alkaloids derived from tryptophan and anthranilic acid	Quinoline alkaloids	#7689-03-4	Nodiff
MN12464.neg	2294859.61942879	1032373.00361797	0.449863248661345	-1.15244	0.02994702523582	0.491542455862242	3894379.28812897	1368279.59841638	2555162.06280118	3222710.98774275	1725844.51008108	1002781.26940237	529529.075471219	1609700.96894068	405256.803065047	674912.702947514	660432.02825413	2314406.44302925	1.72587319468182	1.841	348.074	Reticulidin A	[M-H]-	C16H22Cl3NO	UGFPVWDJDIORFX-CCACCLGCNA-N	73.6										Down
MN12544.neg	139440758.244653	186645242.539866	1.33852716300058	0.42064641617601	0.485784091317076	0.841782843310665	150045538.048524	137697020.545504	173616406.084093	111708652.87886	133401852.025172	130175079.885768	57540213.9379179	200579329.025285	217687574.984109	137378728.280549	314552747.323225	192132861.688112	0.641982674121488	3.424	350.126	2-(3,4,5-Trimethoxybenzoyl)-4,4-diethyl-3,5-isoxazolidinedione	[M-H]-	C17H21NO7	RSRCCEHOSDDIPD-UHFFFAOYSA-N	79.5	HMDB0244481		Benzenoids	Benzene and substituted derivatives	Benzoic acids and derivatives					Nodiff
MN12554.neg	3430830.28066692	2.26814e+06	0.661105972069272	-0.597047	0.370214888574423	0.791396262765211	4852945.4360046	1678995.01275894	4747592.55228304	496528.979097593	5950823.94075426	2858095.76310308	3727388.45696082	2346213.37668956	2167168.07455478	1200829.86225741	11085.008397473	4156169.54736994	0.895569539935446	4.148	350.232	Capnine	[M-H]-	C17H37NO4S	XMTQSVIYISYLNK-UHFFFAOYSA-N	73.9			Organic acids and derivatives	Organic sulfonic acids and derivatives	Organosulfonic acids and derivatives					Nodiff
MN12558.neg	2028759.05152428	1880626.06961451	0.926983452372781	-0.109385	0.980090159772026	0.993803053029721	2383531.45843044	3949695.71553793	1690410.77134611	1947318.94582023	1441350.7875006	760246.630510362	1702881.68194804	2830774.16388954	1912144.9540341	2031628.20951179	924486.569280953	1881840.83902261	0.0983217633000701	6.305	350.268	Melophlin R	[M-H]-	C21H37NO3	QDDWPSIPKTZOEU-HNENSFHCSA-N	72.4			Organoheterocyclic compounds	Pyrrolidines	N-alkylpyrrolidines					Nodiff
MN12581.neg	7112646.6029002	10448615.0913651	1.46901929404234	0.554853344319253	0.157535651701803	0.656928342177979	3.75377e+06	5217661.53208965	7518598.2164627	9682933.17669597	9634342.16008414	6868571.36018876	9382566.82105348	7027244.49176216	6540004.21640725	16142244.2642344	6838707.68827172	16760923.0664618	1.19986388785172	3.059	351.046	5-(4-Chlorophenyl)-1-(4-methoxyphenyl)-3-(trifluoromethyl)-1H-pyrazole	[M-H]-	C17H12ClF3N2O	PQUGCKBLVKJMNT-UHFFFAOYSA-N	82.9	HMDB0257536		Organoheterocyclic compounds	Azoles	Pyrazoles					Nodiff
MN12670.neg	23306869.7792381	34322054.354743	1.47261535675276	0.558380651438806	0.0313288182732903	0.496433975541527	22910649.3026539	23991828.6909456	21138331.8725991	25952190.3462209	18089290.0339066	27758928.4291028	28210622.0601003	43128590.0840248	40552582.1976432	30810245.8126593	20369305.0073907	42860980.9666397	1.72486011577706	6.736	353.141	Xanthohumol	[M-H]-	C21H22O5	ORXQGKIUCDPEAJ-YRNVUSSQSA-N	83.8	HMDB0037479	C16417	Phenylpropanoids and polyketides	Linear 1,3-diarylpropanoids	Chalcones and dihydrochalcones	Lipids	PK Polyketides	PK12 Flavonoids	#6754-58-1	Up
MN12677.neg	1721823.51854716	1633507.49353845	0.948707853007357	-0.0759642	0.984334356929432	0.995050423637107	3147689.81813513	1345711.36678162	760194.193819034	1327294.90865365	1268716.24114896	2481334.58274455	1221268.55950359	2376677.45265118	2424697.47960761	1429523.84934068	1156315.4201273	1192562.20000032	0.0542939166644065	5.323	353.162	3-(4-(2-Dimethylamino-1-methylethoxy)phenyl)-1H-pyrazolo(3,4-b)pyridine-1-acetic acid	[M-H]-	C19H22N4O3	DYLPVOLNSXUKPG-UHFFFAOYSA-N	83.2	HMDB0244637		Organoheterocyclic compounds	Azoles	Pyrazoles					Nodiff
MN12683.neg	3568517.40852613	3188162.34957452	0.893413702272311	-0.1626	0.839183909092279	0.962224323138614	4594591.99680058	2754989.33749923	3368855.11320846	1337292.35402727	2689427.94906943	6665947.7005518	3313401.31260896	4013037.6161746	3310201.46653798	1798234.48906019	1914697.76471172	4779401.44835367	0.175431259470058	5.178	353.198	5-hydroperoxy-7-[3,5-epidioxy-2-(2-octenyl)-cyclopentyl]-6-heptenoic acid	[M-H]-	C19H30O6	RMDWPORTSLRMPB-SDHWVOLWSA-N	83.9										Nodiff
MN12684.neg	2040481.36101646	1929833.80027661	0.945773794922232	-0.0804329	0.285067034780949	0.747543724828728	1.97798e+06	2136746.81970132	2127063.18934401	2236727.2342591	1841034.0785642	1923335.9422101	2225066.19110255	1718166.43443636	2030321.50278308	1813147.02721079	2025332.13461061	1766969.51151629	1.01198463122809	6.121	353.21	Dysideanone B	[M-H]-	C23H30O3	ORESXGBZWCQKQL-XJMVPUPPSA-N	82			Benzenoids	Anthracenes	Anthraquinones					Nodiff
MN12686.neg	5085118.42920176	6450543.75739455	1.26851396820017	0.343139405678687	0.271700539449159	0.738794412390337	4007940.29491377	6642450.14150145	5618358.79984527	3417401.36713878	5532676.31182175	5291883.65998956	5353399.17825134	7955714.29262857	7425794.01251919	8230890.78179153	3098026.27586394	6639438.00331271	0.877883791324073	6.594	353.231	Grayanotoxin	[M-H]-	C20H34O5	IGKWESNBSFVVHE-UHFFFAOYSA-N	72.6	HMDB0246239		Lipids and lipid-like molecules	Prenol lipids	Diterpenoids					Nodiff
MN12689.neg	779270.27722462	1576984.45980724	2.02366817508257	1.01697274783401	0.0484843143234569	0.534818849699142	2359753.85680747	669259.43221819	243224.768985422	843699	197884.189295207	361800.725476633	1179966.55019798	1215303.71820302	2461095.54665667	669622.341151396	2138560.57539067	1797358.02724369	1.66363699326815	6.601	353.304	3-oxo-docosanoic acid	[M-H]-	C22H42O3	GLJSCOCOXZOMDN-UHFFFAOYSA-N	77.9										Up
MN12720.neg	1392054.80300934	2710554.90302785	1.94716105800445	0.961372220460058	0.00011532705767559	0.160476618335414	1494489.66411242	1423744.03950635	1460435.78385484	1.53692e+06	907659.408913195	1529083.96623126	2755835.87590426	2885747.33359944	2183593.15836298	3002885.58239886	2654033.88132905	2781233.58657249	2.56149600549004	6.335	354.148	(-)-Spirocalcaridine A	[M-H]-	C19H21N3O4	OWRWJUULTJMLFO-AYOQOUSVSA-N	81.1			Benzenoids	Phenol ethers	Anisoles					Up
MN12768.neg	8736368.68848265	5176331.53969587	0.592503787817465	-0.755104	0.0250122704316959	0.467896862032296	6600041.89648181	7358685.9515448	14615939.6063279	6750855.18695851	11206898.618666	5885790.87091687	5827421.87444044	6777815.74268171	4301043.17116869	5859334.38910149	3009623.27943519	5282750.78134772	1.84729136710084	3.647	355.078	6,7,3'-Trimethoxy-4',5'-methylenedioxyisoflavone	[M-H]-	C19H16O7	BEWUEWUDIYSCEX-UHFFFAOYSA-N	81.2			Phenylpropanoids and polyketides	Isoflavonoids	O-methylated isoflavonoids					Down
MN12770.neg	44515664.335757	32133460.7897093	0.72184614717517	-0.470237	0.00952803519219675	0.400061322744355	38596451.2698251	38222537.1100184	44947607.1418486	53729707.8785152	38106081.8304155	53491600.7839194	34665328.3394419	27056077.7734846	32771772.1440227	23685833.0940167	39579279.5805688	35042473.8067213	1.97413769971726	3.109	355.106	(2E)-3-[2-(beta-D-Glucopyranosyloxy)-4-methoxyphenyl]acrylic acid	[M-H]-	C16H20O9		78.7										Down
MN12775.neg	43418944.6539627	48634557.8022123	1.12012298294711	0.163657140450148	0.635310941894234	0.896274827537213	88848961.1980501	18956287.3712691	34907527.8881721	34836153.1979552	42072673.0467342	40892065.2215955	44187983.1075331	72088188.7095456	82033533.6392437	28330722.5506088	33312069.477217	31854849.3291257	0.406893796677786	5.321	355.156	N-(2-Furylmethyl)-3-[(2S,5aS,8aR)-1-methyl-5-oxodecahydropyrrolo[3,2-E][1,4]diazepin-2-yl]propanamide	[M-H]-	C16H24N4O3	SYFIXHYEHHLRGF-LNSITVRQSA-N	71.5										Nodiff
MN12781.neg	8188660.95352519	8835320.25804725	1.07897009147065	0.109654874571068	0.91298187804064	0.977979150264827	7911636.76252352	9666265.53281097	8413331.22301301	10913280.7695017	4283881.24501204	7943570.18828989	6678137.09870604	7287970.57826948	10425471.6138898	9948213.58611508	14963602.1406569	3708526.53064617	0.0951719274326994	5.771	355.226	1-ethenyl-9a,11a-dimethyl-7-oxo-1h,2h,3h,3ah,3bh,4h,5h,8h,9h,9bh,10h,11h-cyclopenta[a]phenanthren-10-yl acetate	[M-H]-	C23H32O3	QCQFIWFIKNLLNQ-UHFFFAOYSA-N	86.2			Lipids and lipid-like molecules	Steroids and steroid derivatives	Pregnane steroids					Nodiff
MN12783.neg	59526.831944951	56422.5161239113	0.947850142202923	-0.0772691	0.597904164985906	0.884014447975524	23103.4479503078	59906.0143346745	150557.376577133	20559.3431923546	59821.7097407321	43213.099874504	61404.8262990046	41872.5449791657	58493.7454360504	59948.9753667687	59140.6155276908	57674.3891347877	0.40092592756947	5.593	355.247	13,14-dihydro Prostaglandin E1	[M-H]-	C20H36O5	DPOINJQWXDTOSF-DODZYUBVSA-N	71	HMDB0002689		Lipids and lipid-like molecules	Fatty Acyls	Eicosanoids				#19313-28-1	Nodiff
MN12812.neg	9741407.91869261	9209141.1724554	0.945360388284751	-0.0810637	0.288057170732276	0.7480967126267	8953675.99078451	10585950.3879711	10090591.2628337	10698098.9516345	8343613.63724305	9776517.28168883	9088970.50572255	9.37709e+06	9287713.50869849	9227938.47301157	10026830.5916963	8246303.86326847	0.955327282949686	6.417	356.185	(S)-Laudanosine	[M-H]-	C21H27NO4	KGPAYJZAMGEDIQ-UHFFFAOYSA-N	78.6	HMDB0030213		Organoheterocyclic compounds	Isoquinolines and derivatives	Benzylisoquinolines				#2688-77-9	Nodiff
MN12940.neg	11106048.9013645	9453291.82205551	0.851184062488149	-0.232457	0.441397968177584	0.822311292750521	8083977.26729158	6430228.07112612	8363082.22671058	14872562.383821	14112391.4741336	14774051.9851043	11580811.8402013	7195908.37394398	7789516.79375282	2866844.11799973	16221857.0423297	11064812.7641055	0.623455594905531	5.238	359.184	Aldosterone	[M-H]-	C21H28O5	PQSUYGKTWSAVDQ-SRPWZAMTSA-N	70.7	HMDB0000037	C01780	Lipids and lipid-like molecules	Steroids and steroid derivatives	Hydroxysteroids	Steroids; Hormones and transmitters	21-Carbon atoms; Steroid hormones	Pregnane derivatives; Mineralocorticoids	#52-39-1	Nodiff
MN12941.neg	80947239.6510412	68711089.4619401	0.848837956156993	-0.236439	0.296411705197175	0.753449004057954	60029046.8015091	76712894.1125925	125292593.042071	66748597.8508606	84110969.0660613	72789337.0331527	72123448.3485263	54790715.620565	57467989.7994428	50663929.6191848	85901718.2900697	91318735.093852	0.941934955868796	4.889	359.184	Prednisolone	[M-H]-	C21H28O5	OIGNJSKKLXVSLS-UHFFFAOYSA-N	70.2	HMDB0014998	C07369	Lipids and lipid-like molecules	Steroids and steroid derivatives	Hydroxysteroids	Lipids	ST Sterol lipids	ST02 Steroids	#50-24-8	Nodiff
MN13021.neg	6716870.61025629	4680871.62082243	0.696882803380938	-0.521012	0.0411729917689588	0.520042606624885	6783354.13040648	4881229.12794575	6352494.66221006	6919814.10314764	8776562.13069418	6587769.50713362	7028026.18434558	3690086.80978202	3718364.96074552	2719784.36173868	5791078.32965871	5137889.07866408	1.65118572945258	4.675	361.164	gibberellin A36	[M-H]-	C20H26O6	JZBLVVPDEDCVQA-MAEQUJNVNA-N	81.3	HMDB0304362	C11862	Lipids and lipid-like molecules	Prenol lipids	Diterpenoids	Lipids	PR Prenol lipids	PR01 Isoprenoids	#38076-57-2	Down
MN13028.neg	12043110.8784392	12310421.4315046	1.0221961381709	0.0316720459985894	0.918263364526081	0.978997776385373	8539479.1880845	13058888.0359266	12872410.1926135	18179919.5804419	12777967.8448991	6830000.42866963	7907118.94236429	12091789.1613701	16768261.6706653	7373956.0326394	16225368.9759488	13496033.8060395	0.0159741866466559	4.647	361.2	Deconin A	[M-H]-	C21H30O5	QYKLLVVSXTWHIV-VFNWGFHPSA-N	76			Organoheterocyclic compounds	Benzopyrans	1-benzopyrans					Nodiff
MN13050.neg	25019678.3900646	32372998.5941094	1.29390146785279	0.371727758557216	0.0579005582669472	0.555781761903053	25703517.4720968	27078566.4740078	26467803.149029	34872472.8366997	17211615.9205063	18784094.4880482	35287589.5860228	37648499.5496823	25871544.3236895	35798940.7626307	26418014.9875445	33213402.3550864	1.56534133137619	1.036	362.049	[(2R,5R)-5-(2-Amino-6-oxo-1H-purin-9-yl)-3,4-dihydroxyoxolan-2-yl]methyl dihydrogen phosphate	[M-H]-	C10H14N5O8P	RQFCJASXJCIDSX-UHFFFAOYSA-N	90.7	HMDB0257693		Nucleosides, nucleotides, and analogues	Purine nucleotides	Purine ribonucleotides					Nodiff
MN13123.neg	25163422.6950885	15198295.3831379	0.603983630021219	-0.727419	0.0286444749796132	0.484282101258753	35596732.2661232	20376039.437523	34118935.6876689	13367558.2679473	20485952.5394155	27035317.9718529	17121687.5442869	12171119.0325429	12651483.6616526	11197089.7448081	19346090.5499974	18702301.7655392	1.75324633818496	3.243	364.105	UK-121,265	[M-H]-	C16H14F3N5O2	KPLFPLUCFPRUHU-MGPLVRAMSA-N	75.2	HMDB0060893		Benzenoids	Benzene and substituted derivatives	Phenylpropanes					Down
MN13251.neg	894396.567831085	746657.336577818	0.834816862489159	-0.260468	0.433239177398491	0.81842200632499	685146.645322086	838653.615835299	503115.843016956	1527898.48627215	482864.019535508	1328700.79700451	697036.993998801	1816786.34662792	252824.074623181	533812	425240.174797358	754244.926907851	0.597443222751185	3.34	367.102	(3R,5R)-1,3,5-Trihydroxy-4-{[(2E)-3-(4-hydroxy-3-methoxyphenyl)-2-propenoyl]oxy}cyclohexanecarboxylic acid	[M-H]-	C17H20O9	VTMFDSJJVNQXLT-XQCMRRNBSA-N	70.9			Organic oxygen compounds	Organooxygen compounds	Alcohols and polyols					Nodiff
MN13349.neg	155839031.92358	148294543.307671	0.951587939665786	-0.0715911	0.816493029115496	0.956436292895168	245793720.719835	151292547.656999	123767011.788376	112414616.197735	156948318.303663	144817976.874875	113509288.074479	197677345.097664	144413008.930328	143825795.74333	162523797.107584	127818024.892639	0.117955763635341	7.001	369.203	Nestorone	[M-H]-	C23H30O4	CKFBRGLGTWAVLG-GOMYTPFNSA-N	72.3	HMDB0255548		Lipids and lipid-like molecules	Steroids and steroid derivatives	Pregnane steroids					Nodiff
MN13353.neg	3177585.96575868	7847325.55280524	2.46958717635563	1.3042698967083	0.00793836865799644	0.384434600673239	3408974.01714185	2006290.07041774	5225127.70959575	2052373.07064332	2225139.7207888	4147611.2059646	6752872.23930956	14113820.2811086	3770482.84930621	6163433.49222235	5053981.0782836	11229363.3766011	2.05110557541726	6.902	369.299	Diethylhexyl adipate	[M-H]-	C22H42O4	SAOKZLXYCUGLFA-UHFFFAOYSA-N	82.5	HMDB0040270	C14240	Lipids and lipid-like molecules	Fatty Acyls	Fatty acid esters				#103-23-1	Up
MN13391.neg	2832699.29991077	2779037.8809604	0.981056436540207	-0.027592	0.534909905022007	0.860530857408098	2921530.01610926	3015396.67423549	2960252.79505637	2719453.78308293	2660838.09280576	2718724.43817478	2982340.17980906	2609242.93146717	2735465.21949575	2817634.39127745	2863996.9893501	2665547.57436284	0.584822395313792	6.373	370.201	(3R,6R)-6-{[4-(4-Fluorophenyl)-1H-1,2,3-triazol-1-yl]methyl}-N-isopropylquinuclidine-3-carboxamide	[M-H]-	C20H26FN5O		83.1										Nodiff
MN1341.neg	1672613302.47104	1338569650.99091	0.800286383597071	-0.321412	0.200815051215021	0.687548082857793	1.11885e+09	2030689110.00668	2274549147.9548	1819968958.71511	1284306219.14646	1507315739.39321	824776351.931586	1087237807.82011	1219808974.25019	2135439577.50191	1497555822.1982	1266599372.24344	1.15548317255079	0.831	96.9596	1,1-Dichloroethane	[M-H]-	C2H4Cl2	SCYULBFZEHDVBN-UHFFFAOYSA-N	84.6	HMDB0244020	C18247	Organohalogen compounds	Organochlorides					#75-34-3	Nodiff
MN1343.neg	945546108.043656	877682720.713165	0.928228367973614	-0.107448	0.024633282344618	0.466938137016949	937880801.561709	955279334.99428	1010045829.26755	869692377.770051	993797571.722212	906580732.946131	861767092.793823	862194944.354869	857397901.553692	858676472.910367	935501769.791773	890558142.874468	1.81215524571834	0.644	96.9691	Phosphoric acid	[M-H]-	H3O4P	NBIIXXVUZAFLBC-UHFFFAOYSA-N	93.2	HMDB0001429	C00009	Homogeneous non-metal compounds	Non-metal oxoanionic compounds	Non-metal phosphates				#7664-38-2	Down
MN1350.neg	2417240.62834655	7143048.4038148	2.95504234044784	1.56317880177895	0.0205912763991045	0.451130399981034	3423193.44630129	876702.844972528	1566214.09808527	629086.903066591	6584536.51587407	1423709.96177958	2314457.80733557	13042450.6108169	12481323.7048361	4604160.82027396	5210846.41730402	5205051.06232226	1.84143788498138	2.803	97.0653	cis-Cyclohexene Oxide	[M-H]-	C6H10O	ZWAJLVLEBYIOTI-UHFFFAOYSA-N	91.8	HMDB0242573		Organoheterocyclic compounds	Oxepanes						Up
MN13655.neg	197561569.574797	236701404.152295	1.19811461642938	0.260765928698223	0.071749734171279	0.577800562047433	218828013.47293	144540534.392917	231180953.971984	228618211.19514	162656273.951784	199545430.464028	227172270.181736	267905088.118416	196556791.681581	240412451.826714	226951727.898423	261210095.206898	1.55394051594688	0.63	377.083	2-O-alpha-D-Glucopyranosyl-D-galactose	[M-H]-	C12H22O11	PZDOWFGHCNHPQD-IJVVWVSMSA-N	79.8			Lipids and lipid-like molecules	Fatty Acyls	Fatty acyl glycosides					Nodiff
MN13665.neg	6265689.47877583	4997669.83995811	0.797624883404619	-0.326218	0.0355065045605755	0.506853434840832	5706269.10076399	6293665.65812557	6573607.18629091	5600050.44314001	6975777.35090478	6444767.13342969	5665424.01988174	4413779.98605001	4172511.12843629	3728435.88861538	6053650.90262311	5952217.11414215	1.72774897062815	4.404	377.158	Gibberellin A17	[M-H]-	C20H26O7	AUKMHZZVLPQAOX-CDNFTCFOSA-N	77.5	HMDB0036897		Lipids and lipid-like molecules	Prenol lipids	Diterpenoids				#18411-79-5	Down
MN13667.neg	49331074.3019231	51814546.3486263	1.0503429548585	0.0708604693084373	0.82676710488004	0.959292174947815	64770373.2853244	43174665.0875786	51950088.2389651	35458297.295568	53911928.6542026	46721093.2498996	49023268.2232438	70254531.6335238	50097912.4599268	56173418.3612638	29013507.1128808	56324640.3009187	0.166953156104646	6.903	377.162	Gibberellin A23	[M-H]-	C20H26O7	HRIAGYDCQBIJJM-UHFFFAOYSA-N	84.7	HMDB0303572		Lipids and lipid-like molecules	Prenol lipids	Diterpenoids					Nodiff
MN13713.neg	1030954.94900378	1412826.29479933	1.37040546356032	0.45460280831189	0.278432995495266	0.74313965909044	1038125.28503637	1684933.12072702	873741.17436674	1006999.85649933	1112836.52069129	469093.736701931	1417925.89966227	1378109.43472569	1594897.12177071	1976657.31219335	494660.795847324	1614707.20459665	0.843735330970712	6.614	378.3	N-Linoleoyl Valine	[M-H]-	C23H41NO3	OBXMQPZPFUXHDL-FQPCFBMWSA-N	80.1	HMDB0241988		Organic acids and derivatives	Carboxylic acids and derivatives	Amino acids, peptides, and analogues					Nodiff
MN13755.neg	15950442.7761997	22832412.9927418	1.43145950950095	0.517486862605272	0.159271845089171	0.658212804471577	16420970.2375165	17637163.6317657	19999779.5046043	12262524.2846117	19027187.6360335	10355031.3626664	21082854.482863	28364373.0310491	25662630.0999296	27731643.7191156	9021742.8684126	25131233.7550807	1.1150887282602	7.105	379.156	Ecabet	[M-H]-	C20H28O5S	IWCWQNVIUXZOMJ-MISYRCLQSA-N	85.1	HMDB0015613		Lipids and lipid-like molecules	Prenol lipids	Diterpenoids				#86408-72-2	Nodiff
MN13802.neg	34560507.8026295	25803706.4803512	0.746624055054767	-0.421546	0.204001374704008	0.689656728499535	25382833.5382475	47060123.7087222	38037819.1464196	37036201.5293717	16625549.4168341	43220519.4761818	22925277.9220061	21374867.6747761	18556955.7199642	35216499.9282162	23394208.472226	33354429.1649183	1.11846625182097	4.161	380.042	dehydrofelodipine	[M-H]-	C18H17Cl2NO4	REQRUBNOOIAHMG-UHFFFAOYSA-N	74.9	HMDB0061029		Organoheterocyclic compounds	Pyridines and derivatives	Phenylpyridines					Nodiff
MN13809.neg	5611988.99412721	4191090.51238953	0.746810180272161	-0.421187	0.124199982991598	0.620542817228787	6826885.57348359	4517523.1166924	4551544.84499523	8096746.98045183	3725492.20865259	5953741.24048763	4185643.94365118	3629518.82809296	3063599.96366378	2701319.78087525	6960206.87711042	4606253.68094358	1.21533555628952	3.603	380.133	Fendosal	[M-H]-	C25H19NO3	HAWWPSYXSLJRBO-UHFFFAOYSA-N	74.7	HMDB0252197		Organoheterocyclic compounds	Pyrroles	Substituted pyrroles					Nodiff
MN13854.neg	2369767.23628578	2720609.11386243	1.14804908777731	0.199184329451623	0.572475361257989	0.873582233325519	1631819.7758955	2294338.75506587	2168292.38603565	4106570.31710519	1983796.37516108	2033785.80845137	3237316.42047103	1787452.62296221	2426170.7904339	1517408.44547593	4411097.06533014	2944209.3385014	0.51616629229942	1.214	381.103	Amppd	[M-H]-	C18H23O7P	XYIPYISRNJUPBA-UHFFFAOYSA-N	70.3	HMDB0248363		Organic acids and derivatives	Organic phosphoric acids and derivatives	Phosphate esters					Nodiff
MN13857.neg	6054515.68585162	4828542.08640771	0.797510872371047	-0.326424	0.0496348500210003	0.537913573635011	7.04676e+06	5613763.48503423	7041208.05774398	4847323.43722284	5829745.23499166	5948296.28419999	4584789.95956714	3601486.5949046	4775258.26727044	4.2277e+06	4968325.19016909	6813690.86876798	1.65666540987467	4.507	381.13	Farnesyl pyrophosphate	[M-H]-	C15H28O7P2	VWFJDQUYCIWHTN-YFVJMOTDNA-N	79.3	HMDB0000961	C00448	Lipids and lipid-like molecules	Prenol lipids	Sesquiterpenoids	Lipids	PR Prenol lipids	PR01 Isoprenoids	#372-97-4	Down
MN13859.neg	288219509.621264	361822129.125638	1.25537001156199	0.328112651163197	0.42538229141503	0.813771095182089	405568912.011069	339732848.698612	245781168.30551	253331954.229176	151433753.036379	333468421.446836	335157981.373352	361175357.714774	421827586.04645	433660080.970649	485672783.604168	133438985.044433	0.736060739149663	5.761	381.172	2-[(2S,3R,4S,5R)-5-(Acetamidomethyl)-3,4-dihydroxytetrahydro-2-furanyl]-N-benzyl-N-methylacetamide	[M-H]-	C17H24N2O5		79.6										Nodiff
MN13862.neg	8098619.40529935	7761838.97067625	0.958415080673784	-0.0612775	0.650572557994466	0.902340910492131	9461532.43628149	7357296.6351301	6800636.61871596	8482599.07963444	6306606.5250021	10183045.137032	6925866.56629217	8083114.14839625	9664249.7709304	7905937.48227537	10634617.2749284	3357248.58123491	0.371190194070048	7.196	381.193	Cinncassiol C3	[M-H]-	C20H30O7	IJPNDQQOKFKBRG-UHFFFAOYSA-N	75.6	HMDB0036859	C17641	Lipids and lipid-like molecules	Prenol lipids	Sesquiterpenoids				#64979-94-8	Nodiff
MN13913.neg	5971334.57182378	7141057.22092686	1.19588965164044	0.258084273837215	0.388591391360416	0.799305459147364	6316082.9817825	4641899.29705689	7850067.84105842	6276413.93170927	4266630.47518811	6476912.90414747	6333689.74493124	3676261.55826892	7306386.96706598	6632593.72211306	9502287.35411905	9395123.97906291	0.728235332892275	7.037	382.18	Chlorolissoclimide	[M-H]-	C20H30ClNO4	LCBZIVZSFYGPBC-UHFFFAOYSA-N	82.3			Organoheterocyclic compounds	Pyrrolines						Nodiff
MN13958.neg	166641134.845731	158034996.562381	0.948355258794196	-0.0765005	0.601289814076845	0.884430493562731	204958925.950464	145574077.48113	140058134.019612	174990532.514351	140256499.36964	194008639.739186	141036257.580297	176291171.58167	183760484.118089	156596793.108089	217952134.945374	72573138.0407684	0.417122009719866	7.195	383.187	(6beta,7alpha,12beta,13beta)-7-Hydroxy-11,16-dioxo-8,14-apianadien-22,6-olide	[M-H]-	C23H28O5	IEPYKUBVROCHOQ-UHFFFAOYSA-N	87.3	HMDB0031380		Lipids and lipid-like molecules	Prenol lipids	Terpene lactones				#403613-16-1	Nodiff
MN13965.neg	6112907.03934888	4184882.86498778	0.684597825232679	-0.546671	0.0746547395595215	0.58083728762819	6012651.57072871	4700249.91485021	8053240.42156663	7374192.1752079	4900530.97299535	5636577.18074445	4093910.21919505	2542753.77177049	4207687.15879924	2027767.0981249	8875360.9006947	3361818.04134228	1.53559773658864	4.779	383.259	Estradiol enanthate	[M-H]-	C25H36O3	RFWTZQAOOLFXAY-UHFFFAOYSA-N	86.1	HMDB0251964		Lipids and lipid-like molecules	Steroids and steroid derivatives	Steroid esters					Nodiff
MN13970.neg	9562598.7066669	10958664.1165979	1.14599226138787	0.196597301952553	0.420690064193554	0.81115246370256	1931837.75941689	11575099.3869043	13588604.2472113	11152745.2303537	11203114.8945532	7.92419e+06	8573026.70624353	8635013.64993408	11259088.5222039	14710116.4056608	9363378.60407212	13211360.8114732	0.654326496412385	6.91	383.351	15-methoxy-tricosanoic acid	[M-H]-	C24H48O3	XAHQMQMCLFTERG-UHFFFAOYSA-N	82.3			Lipids and lipid-like molecules	Fatty Acyls	Fatty acids and conjugates					Nodiff
MN13998.neg	6777391.11554707	8846700.02176144	1.30532528976636	0.384409374192411	0.0212566809173376	0.451633758356611	7665492.7748929	5853222.96899987	6913030.02928693	7160928.81363577	7171929.07226913	5899743.03419784	8241182.03686218	10703209.2671566	10503489.9387251	8765304.41927181	8521264.34027153	6345750.12828143	1.83807614976396	5.262	384.159	N1-(4-cyclohexylphenyl)-2-[(4-methylphenyl)thio]acetamide	[M-H]-	C21H25NOS	RBMJDCDHSFOXIV-UHFFFAOYSA-N	78										Up
MN14004.neg	4993997.49248033	4620558.89998695	0.925222511013335	-0.112128	0.744596675405556	0.935409109178267	3017485.89282578	3846296.91362918	4514785.94167692	7706577.27025112	5988918.64063973	4889920.29585925	5354081.75477313	4493579.74870528	3482073.57446188	3326492.96394649	6037067.57693763	5030057.7810973	0.230187623096058	5.876	384.181	N-Cyclopropyl-2-[(3R,4S)-3-({5-[(phenylsulfanyl)methyl]-1,2-oxazol-3-yl}methyl)-4-piperidinyl]acetamide	[M-H]-	C21H27N3O2S		77.7										Nodiff
MN14043.neg	50875704.7726886	48742815.1313261	0.958076460053141	-0.0617873	0.855796181485109	0.967943312251291	33326868.2518418	56013573.2972111	50125391.1495711	59492527.9783384	35501171.5146291	7.07947e+07	46111281.1513702	33077866.0019127	52324328.4394864	64136011.4494088	41839842.9686216	54967560.7771572	0.230231811542965	3.931	385.139	Betamipron	[M-H]-	C10H11NO3	CWXYHOHYCJXYFQ-UHFFFAOYSA-N	82	HMDB0034250		Benzenoids	Benzene and substituted derivatives					#3440-28-6	Nodiff
MN14129.neg	46737288.0155014	54658225.8582457	1.1694779089475	0.225864609913598	0.157122539276834	0.656928342177979	57123492.0700366	29571098.9231135	50860577.4015846	54179177.1103982	39569070.0534578	49120312.534418	48461361.7167149	60649262.7864334	50561062.2593729	53352221.061189	51255295.3949113	63670151.9308526	1.26779190161352	0.62	387.112	Isomaltose	[M-H]-	C12H22O11	DLRVVLDZNNYCBX-UHFFFAOYSA-N	84.3	HMDB0002923	C00252	Organic oxygen compounds	Organooxygen compounds	Carbohydrates and carbohydrate conjugates	Carbohydrates	Oligosaccharides	Disaccharides	#499-40-1	Nodiff
MN14130.neg	41781644.2938709	49244882.8950855	1.17862481784398	0.237104549889863	0.190291922539482	0.678044296922645	54073102.8775581	26832964.5963655	47750473.2040576	41196790.2935815	37663400.5156344	43173134.2760281	46385563.6692163	60138745.4291714	46431951.0799559	46833914.7896372	36873351.0509426	58805771.3515895	1.12589495715512	0.738	387.112	#NAME?	[M-H]-	C12H22O11	GUBGYTABKSRVRQ-QGENSXPJNA-N	83.6	HMDB0000186	C00243	Organic oxygen compounds	Organooxygen compounds	Carbohydrates and carbohydrate conjugates	Carbohydrates	Oligosaccharides	Disaccharides	#63-42-3	Nodiff
MN14139.neg	17185155.4252704	17911852.6225835	1.04228633255446	0.0597516632305412	0.898924295873009	0.976708104710835	20362261.3597317	15985372.1901657	15343951.1619136	19478545.333266	18927632.9079841	13013169.5985615	17917133.4906498	21197270.091152	24889841.746977	11095674.1495213	18820867.1362291	13550329.120972	0.0750199862520958	3.687	387.186	Ramiprilat	[M-H]-	C21H28N2O5	KEDYTOTWMPBSLG-HILJTLORSA-N	74.5	HMDB0060579		Organic acids and derivatives	Carboxylic acids and derivatives	Amino acids, peptides, and analogues					Nodiff
MN14176.neg	12468902.0906267	10226500.079757	0.820160428354367	-0.286022	0.412585884762776	0.807128835485102	9264148.15001653	6603192.39312028	10653852.4469012	23096828.1576908	14890222.2103605	10305169.1856707	8041365.69888104	8794570.37664438	15435212.1522084	3146404.72033571	18810074.6506841	7131372.87978856	0.735642820887832	4.893	388.178	Roquefortine C	[M-H]-	C22H23N5O2	SPWSUFUPTSJWNG-JJUKSXGLSA-N	86	HMDB0030381	C22165	Organoheterocyclic compounds	Indoles and derivatives	Pyrroloindoles				#58735-64-1	Nodiff
MN1421.neg	19733637.7331347	17749468.8663562	0.8994524530342	-0.152881	0.262137457570099	0.731072842724868	18856500.1935167	15427528.3515247	22099488.0755994	18583368.1394278	21092124.3733429	22342817.2653966	15827986.7821959	17445112.2317526	13683097.5952804	16833174.2653377	23416284.2504093	19291158.0731615	0.86235072640036	1.076	99.0082	Succinic anhydride	[M-H]-	C4H4O3	RINCXYDBBGOEEQ-UHFFFAOYSA-N	93.2	HMDB0032523	C19524	Organic acids and derivatives	Carboxylic acids and derivatives	Dicarboxylic acids and derivatives				#108-30-5	Nodiff
MN14210.neg	5959012.9015952	3618080.69888432	0.607161078291302	-0.719849	0.0701995029052994	0.576889109161765	3122355.06666943	5024668.48327665	9701447.71777946	5396122.05280475	4537291.15973067	7972192.92931025	4834364.08286968	3614163.42024408	3944765.65509989	1418186.24723884	3640449.38154156	4256555.40631187	1.54878487504356	4.897	389.159	3-(9-Hydroxy-2,2-dimethyl-3-oxo-2,3,9,9a-tetrahydro-1H-imidazo[1,2-a]indol-9-yl)-2-(4-oxo-3(4H)-quinazolinyl)propanoic acid	[M-H]-	C23H22N4O5		82.9										Nodiff
MN14219.neg	3381336.3295866	5354428.07750869	1.58352425065132	0.663138961478195	0.0745029649048633	0.58083728762819	1616656.71042587	2949453.30801739	4476436.83238931	4373132.22295231	3590631.43847729	3281707.46525741	8849053.17580185	5393096.19336484	3224965.12921967	6129586.50947612	3101415.07641809	5428452.38077159	1.46195469863988	6.447	389.244	Zyggomphic Acid B	[M-H]-	C27H34O2	OPQNKFIXMSPDAA-RSTNLCSYSA-N	76.5			Lipids and lipid-like molecules	Prenol lipids	Sesquiterpenoids					Nodiff
MN1428.neg	4243183.13400538	2980530.01431107	0.702427851964424	-0.509578	0.194346998236455	0.681152946558034	4543492.54231601	4325749.3665327	4107505.76228119	3074636.26945957	6026055.27684504	3381659.58659775	4235093.78633956	3308510.03535231	2703677.08479696	461591.721170711	3854632.8909261	3319674.56728078	1.15124111042825	1.886	99.0447	Angelic acid	[M-H]-	C5H8O2	UIERETOOQGIECD-ARJAWSKDSA-N	92.6	HMDB0029608		Lipids and lipid-like molecules	Fatty Acyls	Fatty acids and conjugates				#565-63-9	Nodiff
MN14287.neg	3911404.05159294	4199395.25877591	1.07362860072349	0.102495009560886	0.661047886381476	0.907107769809831	4202039.38663352	5519652.83877098	4153561.84721217	2380354.91446001	3511588.07699462	3701227.24548634	3096006.53995566	5429552.85254923	4137504.74856334	5539348.84068178	2903763.81203837	4090194.75886706	0.359041784931764	3.969	391.076	N'3-[4-(tert-Butyl)benzoyl]-4-bromo-1,5-dimethyl-1H-pyrazole-3-carbohydrazide	[M-H]-	C17H21BrN4O2	DBUXUBOLVIITDJ-UHFFFAOYSA-N	85.8			Benzenoids	Benzene and substituted derivatives	Benzoic acids and derivatives					Nodiff
MN14295.neg	4061608.67588023	3988148.99206136	0.981913648093401	-0.0263319	0.647589695074422	0.901493425956527	4278999.55396773	4161379.15907594	4044710.9391975	4204332.90601768	4198957.64699435	3481271.85002818	3996450.0438157	3953536.51672218	3887817.95605499	4208134.3044771	4068591.70775891	3814363.4235393	0.419908108899027	4.105	391.177	4-{[(3S)-3-{5-[4-(Dimethylamino)phenyl]-1,3,4-oxadiazol-2-yl}-1-pyrrolidinyl]methyl}benzoic acid	[M-H]-	C22H24N4O3		85.3										Nodiff
MN14302.neg	16968806.280041	24486145.0351335	1.4430092860412	0.52908058387796	0.141673059712031	0.641057727007055	15236206.5578278	13131988.0260168	19270670.9804935	14551662.8245158	21696403.0011519	17925906.2902403	26146507.4602305	31603994.0733056	21034116.4277949	26367532.9608539	10121085.9951524	31643633.2934637	1.24956308191022	6.936	391.26	5-((3Z,6Z,9Z,12Z,15Z,18Z)-henicosa-3,6,9,12,15,18-hexaen-1-yl)resorcinol	[M-H]-	C27H36O2	QWMMZXHJINOJSZ-KUBAVDMBSA-N	82.7										Nodiff
MN14349.neg	621308.433470636	976009.818207047	1.57089420588587	0.651586023545416	0.167138432002912	0.665341363865537	777297.459046385	815870.680980494	584407.493457127	481161.731415831	779836.733656046	289276.50226793	977827.774008238	1024986.70543128	1359646.23436846	1243523.9301725	302383.179318349	947691.085943453	1.08100414122296	6.802	392.315	N-Linoleoyl Isoleucine	[M-H]-	C24H43NO3	NLHYAAGTDKOGDG-UHFFFAOYSA-N	86.1	HMDB0241978		Organic acids and derivatives	Carboxylic acids and derivatives	Amino acids, peptides, and analogues					Nodiff
MN14386.neg	3079895.68076033	3293958.10975643	1.06950314269841	0.0969407218192263	0.545226246978234	0.863483955489874	1310462.4763575	7478763.20873628	3855967.93408521	1349515.99114479	3406924.22573736	1077740.24850085	2227914.63069307	5949173.22070766	3580543.01630781	3535789.67422581	1522523.89594172	2947804.22066253	0.457429332097372	5.858	393.193	trans-4-[4-(4-Amino-7,7-dimethyl-7H-pyrimido[4,5-b][1,4]oxazin-6-yl)phenyl]cyclohexaneacetic acid	[M-H]-	C22H26N4O3	FUIYMYNYUHVDPT-UHFFFAOYSA-N	79.6	HMDB0247300		Organoheterocyclic compounds	Diazines	Pyrimidines and pyrimidine derivatives					Nodiff
MN14393.neg	2430907.82930351	6054258.63186693	2.49053401321331	1.31645511402559	0.000649399789964228	0.204855392460995	3062269.94575232	1173910.23591404	2873222.1049646	2147544.43617395	2206367.9748409	3122132.27817525	5954024.75376117	8197827.25491797	4606756.79363341	6703612.69269061	5465008.71979456	5398321.57640388	2.45118682582266	7.178	393.26	Asbestinin-24	[M-H]-	C23H38O5	MVCDLWCHVUYBCT-OKAQQFRENA-N	71.5										Up
MN14462.neg	26315091.2916141	28582477.0275587	1.08616294394796	0.119240549543549	0.764162797516518	0.940449360528189	10398766.3960271	33757364.2199129	28987962.8553372	35471318.2115868	14931764.0798923	34343371.986928	32639008.2835133	14692326.7906804	16802659.6907096	35505108.1607564	49733965.5435989	22121793.6960938	0.301026604772081	0.966	395.13	4-(3-Fluorophenoxy)butanoic acid	[M-H]-	C10H11FO3	IWYAMFRULTXSGV-UHFFFAOYSA-N	84.9										Nodiff
MN14513.neg	6656488.49746331	8047050.46082943	1.20890323237185	0.273698767527857	0.262193269245252	0.731109928884281	8169675.47760574	10554419.6861289	3184276.21864304	4031792.09548481	6180332.5267861	7818434.98013128	8686230.35890594	11006810.0885866	7047987.71906367	8721606.20498621	6665872.32102084	6153796.0724133	1.08571282415648	4.744	396.214	PE(12:0/0:0)	[M-H]-	C17H36NO7P	IZDRGPDUDLWAGR-MRXNPFEDSA-N	87.4			Lipids and lipid-like molecules	Glycerophospholipids	Glycerophosphoethanolamines					Nodiff
MN14558.neg	4925534.62694564	9666877.69590336	1.96260475827735	0.9727696630303	0.00763614568976931	0.384434600673239	3925864.42986928	5280292.18651573	5869540.37607106	7571619.11831412	2182203.45946032	4723688.19144332	8702449.06838303	8786192.84222474	5955364.7977683	11344237.3860087	10940083.7201654	1.22729e+07	2.07270136118299	6.449	397.166	methyl 6,9-dihydroxy-3-methoxy-5,5,7-trimethyl-8-oxo-1-propylanthracene-2-carboxylate	[M-H]-	C23H26O6	OITPXDJITZXPNW-UHFFFAOYSA-N	79.5			Benzenoids	Anthracenes	Anthracenecarboxylic acids and derivatives					Up
MN14596.neg	15506982.9422793	15319662.5222925	0.987920253689319	-0.0175335	0.778434427167245	0.944681405780243	17542076.783708	14705936.5648158	14259396.4720009	14725858.5148414	15758994.671474	16049634.6468359	15789288.5115326	15506169.9704923	14963552.2197166	14214656.0425106	16189768.7937576	15254539.5957455	0.122506131745574	6.889	398.13	4-methyl-N-[(5-methyl-2-phenyl-2H-1,2,3-triazol-4-yl)methyl]-3,4-dihydro-2H-1,4-benzoxazine-6-sulfonamide	[M-H]-	C19H21N5O3S		85										Nodiff
MN14605.neg	8292700.59488191	7898767.11228003	0.952496357719099	-0.0702145	0.17938646574261	0.673124933361962	7516830.47308337	8507459.74306926	8760085.94361469	8218308.59922878	8315221.49022188	8438297.32007347	8455814.82853848	8609367.03972627	7278187.52592049	7690411.01219291	7650766.02441795	7708056.24288406	1.13103950732039	7.306	398.232	(3Z)-3-[{1,6-Dimethyl-2-[(1E,3E)-1,3-pentadien-1-yl]-1,2,4a,5,6,7,8,8a-octahydro-1-naphthalenyl}(hydroxy)methylene]-5-(1-hydroxyethyl)-2,4-pyrrolidinedione	[M-H]-	C24H33NO4		85.5										Nodiff
MN14666.neg	67986253.2227708	73276888.4226047	1.07781919063105	0.108115179334983	0.908712716133708	0.97730543452688	7.11643e+07	80579338.8581899	67241164.4777596	73908757.9806013	41396242.7604768	73627681.4733875	63088997.1688815	72307766.9427178	90110490.1340035	76514684.8940306	107999631.203947	29639760.1920476	0.109711003141601	5.753	400.146	Ipsapirone	[M-H]-	C19H23N5O3S	TZJUVVIWVWFLCD-UHFFFAOYSA-N	80.7	HMDB0253573		Organoheterocyclic compounds	Diazinanes	Piperazines					Nodiff
MN14789.neg	392846.836014896	909641.252786809	2.31551121046147	1.21133074181294	0.0043968109381994	0.345653126315028	491714.020445814	450239.142320071	261964.803075068	483595.993135072	194567.520296261	474999.536817089	1714330.07846041	589225.95575189	995002.570938912	745903.964077286	759227.344688389	654157.60280397	2.09734413003473	3.013	403.099	Cassiaside	[M-H]-	C20H20O9	SBVZTBIAKFTNIJ-UHFFFAOYSA-N	72.5	HMDB0033913		Organoheterocyclic compounds	Naphthopyrans	Naphthopyranones				#123914-49-8	Up
MN14873.neg	20717674.4666137	20516109.1408133	0.990270851773197	-0.0141049	0.81166921796958	0.954393306836284	18409310.8859372	16743973.7921168	27132651.0330099	14355734.158697	21885207.6184204	25779169.3115006	24852960.2523123	12456388.1844837	16756659.3554777	12941316.1503735	32757251.3758905	23332079.5263422	0.174940490392585	4.431	405.153	Lorlatinib	[M-H]-	C21H19FN6O2	IIXWYSCJSQVBQM-UHFFFAOYSA-N	81.5	HMDB0254164		Phenylpropanoids and polyketides	Macrolactams						Nodiff
MN14949.neg	5331918.57366313	2995498.73194034	0.561805040822739	-0.831859	0.118043281826556	0.616091529628556	1858110.21362039	3166483.2293892	3962437.13762466	5126087.23077307	8905636.39926507	8972757.23130639	1378143.01402185	2498441.01264264	7363001.99893088	3774871.53248488	1192441.75349824	1766093.08006353	1.4030349226272	3.434	407.168	Sarcaglaboside B	[M-H]-	C21H28O8	IXPRKLBCFLYFKW-BVFXZANDSA-N	82.9			Lipids and lipid-like molecules	Prenol lipids	Terpene lactones					Nodiff
MN14959.neg	253430.885374767	175911.888134119	0.694121743977593	-0.526739	0.691423934723591	0.916013914002237	426196.332020484	605538.370861687	25628.1094850064	32157.7777402947	401165.653654582	29899.0684865482	58542.5462196728	750577.551105068	25100.1900490107	41901.5771937188	98186.7135648865	81162.7506723552	0.257857202422092	3.148	407.192	Cedrediprenone	[M-H]-	C25H28O5	XYUZWYRTIRDZMQ-ACCUITESNA-N	82.9										Nodiff
MN14970.neg	11216055.0811513	12811605.9008881	1.14225597219277	0.19188598558017	0.619739279928399	0.890576497377827	16176477.9718028	3951243.46302608	18423669.9964849	1490985.12363579	18079653.5672521	9174300.36470608	21895758.8818403	14318925.3136431	9066653.0661627	8068108.31619652	3017866.3054117	20502323.5220744	0.4213072695429	6.951	407.278	7-(acetyloxy)-2,8,12-trimethyl-10-oxo-5-(prop-1-en-2-yl)cyclotetradecyl acetate	[M-H]-	C24H40O5	PNHZFSKZAUPBFM-UHFFFAOYSA-N	83.1			Lipids and lipid-like molecules	Prenol lipids	Diterpenoids					Nodiff
MN15003.neg	13315176.1915569	14495457.7744538	1.08864182988771	0.122529376241005	0.414936735321899	0.807772978749157	15588595.9138666	8876322.1355552	12712319.6043229	13253355.6944939	11078954.7030964	18381509.0980062	12210704.5173303	12918710.1558498	15770317.995685	16507634.5088007	12751999.8594752	16813379.6095817	0.729952704430991	7.187	408.195	1-{[(2R,3S,4R,5S)-3,4-Dihydroxy-5-{2-[(2R)-2-(methoxymethyl)-1-pyrrolidinyl]-2-oxoethyl}tetrahydro-2-furanyl]methyl}-3-isopropylurea	[M-H]-	C17H31N3O6		83.6										Nodiff
MN15136.neg	10129236.0170045	9232465.97972742	0.911467159441085	-0.133737	0.486362147870349	0.842033162806811	7930443.64822984	10947701.3977389	14117590.1421909	7676444.34161786	9989057.85073196	10114178.7215175	8226812.34897821	7492853.5885214	7396031.74093298	7315017.3172103	11151835.3626055	13812245.5201161	0.627248719686591	4.548	411.156	Dicaffeoylputrescine	[M-H]-	C22H24N2O6	WKIWXOKCKNMLIX-NXZHAISVSA-N	80.1	HMDB0033467		Phenylpropanoids and polyketides	Cinnamic acids and derivatives	Hydroxycinnamic acids and derivatives				#60422-23-3	Nodiff
MN15149.neg	3495420.36633053	2918811.56538489	0.835038782030397	-0.260085	0.340637298373953	0.778196130882573	3302209.00869949	3413159.54663449	5015856.73470088	2466217.76561199	4355704.45572209	2419374.68661426	3024135.34496049	3748282.2313887	3495786.05693437	2363684.63744437	1390176.23237683	3490804.8892046	0.963506908713497	6.899	411.382	2-hydroxy-23-methylpentacosanoic acid	[M-H]-	C26H52O3	FMVRIKNURVCXAV-UHFFFAOYSA-N	84.1			Lipids and lipid-like molecules	Fatty Acyls	Fatty acids and conjugates					Nodiff
MN1516.neg	34590360.9883515	38108666.7341049	1.10171347292207	0.139749065158337	0.844236260762605	0.963444137557492	23868707.8356602	48962262.0127459	23003029.228575	29563993.766696	33318503.5962452	48825669.490187	24764594.2145453	19456722.3606639	39541061.9271316	25600110.5277496	63766831.0389032	55522680.3356357	0.208537301292217	0.734	101.024	2-Ketobutyric acid	[M-H]-	C4H6O3	TYEYBOSBBBHJIV-UHFFFAOYSA-N	93.1	HMDB0000005	C00109	Organic acids and derivatives	Keto acids and derivatives	Short-chain keto acids and derivatives	Organic acids	Carboxylic acids	2-Oxocarboxylic acids	#600-18-0	Nodiff
MN1517.neg	191444757.959848	192147423.170031	1.00367032880749	0.00528547138271587	0.991455925806911	0.99743866853092	173706649.106758	216290419.76191	174212086.910918	214797898.227052	180913920.151134	188747573.601316	163808580.815314	162173424.43923	193622821.562952	203261259.509589	237949225.923103	192069226.769998	0.0134154652206892	0.906	101.024	ERYTHRULOSE, D-	[M-H]-	C4H8O4	UQPHVQVXLPRNCX-GSVOUGTGSA-N	92.2			Organic oxygen compounds	Organooxygen compounds	Carbohydrates and carbohydrate conjugates					Nodiff
MN1519.neg	5932635.13603834	6012499.32042788	1.01346183990052	0.019291767716765	0.959473720384609	0.989069845137305	8348754.32902419	3541721.18259698	4669725.99154729	5511393.53451041	7909198.54973629	5615017.22881485	6350893.35625664	3454838.80049677	5302014.92655561	4956758.44764759	9381900.87097629	6628589.52063439	0.127318372576836	7.492	101.024	Methyl pyruvate	[M-H]-	C4H6O3	CWKLZLBVOJRSOM-UHFFFAOYSA-N	89.1	HMDB0254610		Organic acids and derivatives	Keto acids and derivatives	Alpha-keto acids and derivatives					Nodiff
MN1521.neg	3385203.45674129	3217471.45598029	0.950451426951316	-0.0733152	0.708886697288027	0.921317461316327	4358632.69481771	4093919.73812028	3715132.45532358	2634754.35536942	2928013.44599659	2580768.05082017	3469568.58659847	1887305.9460517	3248394.75299793	3118238.75662379	4005197.11259694	3576123.5810129	0.372413909103674	3.44	101.024	Acetoacetic acid	[M-H]-	C4H6O3	WDJHALXBUFZDSR-UHFFFAOYSA-N	91.1	HMDB0000060	C00164	Organic acids and derivatives	Keto acids and derivatives	Short-chain keto acids and derivatives	Organic acids	Carboxylic acids	3-Oxocarboxylic acids	#541-50-4	Nodiff
MN1524.neg	72052316.3387971	58477616.4279003	0.811599396096203	-0.30116	0.186936724719526	0.677292285874604	56186051.3920708	93106286.3336504	87227472.313546	58400707.2826512	76277687.2037594	61115693.5071046	80520478.2903151	39192510.9595231	46174524.8659106	38803915.6086047	71214195.4754911	74960073.3675569	1.15820023937467	1.767	101.06	2-Methylpropyl formate	[M-H]-	C5H10O2	AVMSWPWPYJVYKY-UHFFFAOYSA-N	93	HMDB0031247		Organic acids and derivatives	Carboxylic acids and derivatives	Carboxylic acid derivatives				#542-55-2	Nodiff
MN15244.neg	27342552.966594	20505162.6679946	0.749935921969207	-0.415161	0.274831567877775	0.740599571683679	11831889.3217047	21918592.1809169	23669810.2500865	36882243.7102759	29283218.3368721	40469563.999708	12946737.0470689	17237998.4471654	18865190.8797464	9437469.88836495	35281146.2649672	29262433.4806546	0.921616559490083	3.312	414.121	N6-(delta2-isopentenyl)-adenosine 5'-monophosphate	[M-H]-	C15H22N5O7P	DUISZFLWBAPRBR-SDBHATRESA-N	89	HMDB0304433	C04713	Benzenoids	Phenanthrenes and derivatives						Nodiff
MN15621.neg	4155810.0815825	9059090.19980967	2.17986145227311	1.12423644304329	0.000396109747651413	0.20466774870933	4454663.26902658	2637338.48562788	5080321.65668099	3287374.47244242	3790797.57073304	5684365.03498407	9624677.45616207	11793357.6789695	6230085.67879768	10045006.7268654	9113067.26586176	7548346.39220162	2.44713118429424	7.176	423.203	N-[(1R,9S)-11-(1-Acetyl-4-piperidinyl)-6-oxo-7,11-diazatricyclo[7.3.1.02,7]trideca-2,4-dien-3-yl]-2-furamide	[M-H]-	C23H28N4O4		81.4										Up
MN15627.neg	230961009.257334	209335145.341574	0.906365736860525	-0.141835	0.505169934233562	0.848842699146236	167360028.870896	257467292.882468	287117949.920263	287066990.775736	180780039.534865	205973753.559774	270847895.372587	223019133.38497	202662172.992964	250216208.005899	2.02282e+08	106983837.556822	0.635955539440304	6.942	423.324	2,2'-Methylenebis(4,6-di-tert-butylphenol)	[M-H]-	C29H44O2	LXWZXEJDKYWBOW-UHFFFAOYSA-N	87.5			Benzenoids	Benzene and substituted derivatives	Diphenylmethanes					Nodiff
MN15642.neg	50434587.5815672	72774826.3402248	1.44295472273917	0.529026031426839	0.000207016470229752	0.165118687797063	48818349.512468	53263640.5559905	48562880.6169614	47517959.0562299	55801197.8766428	48643497.8711105	69727966.8234205	79199599.9637097	58928070.5276889	82859194.0754076	74029383.7475845	71904742.9035379	2.56683321774694	3.142	424.035	[(2R,3S,5R)-5-[6-(Methylamino)purin-9-yl]-2-(phosphonooxymethyl)oxolan-3-yl] dihydrogen phosphate	[M-H]-	C11H17N5O9P2	CCPLITQNIFLYQB-UHFFFAOYSA-N	72.5	HMDB0260222		Nucleosides, nucleotides, and analogues	Purine nucleotides	Purine deoxyribonucleotides					Up
MN15652.neg	11847868.5789305	7918010.08693099	0.668306711387047	-0.581418	0.0774376009355258	0.581159133210173	8362757.46917332	14027213.9884268	15374533.5341117	12706679.1085151	12305564.9909563	8310462.38239994	13443088.199025	4616743.93423622	6020473.79319481	3623982.07127329	8974513.8907095	10829258.6331471	1.54004307755883	4.168	424.141	Filgotinib	[M-H]-	C21H23N5O3S	RIJLVEAXPNLDTC-UHFFFAOYSA-N	75.6	HMDB0252256		Organoheterocyclic compounds	Pyridines and derivatives	Phenylpyridines					Nodiff
MN15663.neg	15503633.4807828	18677739.2015549	1.20473302111447	0.268713468621738	0.191616897416233	0.679814825719107	8640051.80673179	20680414.6144289	12775831.8522758	14608381.554912	17481408.4442723	18835712.6120758	17698299.5924673	19675800.9859458	14041231.6657087	20834373.1954151	23084494.262623	16732235.5071694	1.22903605212393	5.08	424.245	LysoPE(14:0/0:0)	[M-H]-	C19H40NO7P	RPXHXZNGZBHSMJ-GOSISDBHSA-N	91.6	HMDB0011500		Lipids and lipid-like molecules	Glycerophospholipids	Glycerophosphoethanolamines					Nodiff
MN15740.neg	2921597.8966853	3986024.8268499	1.36433039994048	0.448193064181602	0.10830037128218	0.608483846657358	3137397.77128742	3509756.03881782	2390248.29320397	2565122.76949037	2428111.09651425	3498951.41079795	4324058.12536482	5270503.87140622	3092885.98105964	4824246.46910709	4253788.16269754	2150666.35146412	1.48149141662144	4.559	426.224	N-Cyclohexyl-2-[(3R,4S)-3-({5-[(phenylsulfanyl)methyl]-1,2-oxazol-3-yl}methyl)-4-piperidinyl]acetamide	[M-H]-	C24H33N3O2S		77.2										Nodiff
MN15758.neg	1.47923e+07	23063532.0790717	1.55916220172599	0.640771021334752	0.0902126565576557	0.588888318818521	24528337.8926199	14579149.379869	12918571.588812	11655861.203052	13585518.3362546	11486119.3249726	22805157.0389682	32169099.696675	25466319.6478284	25183426.5147471	8928496.39351449	23828693.1826971	1.38790429363476	0.706	427.048	deoxyxylulose monophosphate	[M-H]-	C5H11O7P		73.2										Nodiff
MN15810.neg	10576349.8517094	1.58694e+07	1.50046346510513	0.585408191076586	0.0799312454650846	0.586205503661434	17775292.2524096	14042316.0483954	7727263.48850156	6519188.81383106	10757530.2863057	6636508.2208131	17618196.186601	27162613.4776312	14617829.0100553	10372484.3664445	12535021.4415917	12910414.7976362	1.49369772165172	3.857	428.184	7-Benzylidenenaltrexone	[M-H]-	C27H27NO4	WXOUFNFMPVMGFZ-BDQAUFNLSA-N	84.5	HMDB0247235	C20167	Benzenoids	Phenanthrenes and derivatives					#129468-28-6	Nodiff
MN15844.neg	93110823.1724208	92225200.5318208	0.990488510245904	-0.0137879	0.956443360865251	0.987967342665496	68528297.6947189	89042524.165879	88853211.9089622	102226459.279677	86977874.8544485	123036571.130839	76840011.5452796	77231682.838608	96952669.2886176	120106134.164318	87307861.6372924	94912843.7168092	0.0751488532611938	3.818	429.128	Fostriecin	[M-H]-	C19H27O9P	ZMQRJWIYMXZORG-WMRDAGCUSA-N	80.5	HMDB0252473		Organoheterocyclic compounds	Pyrans	Pyranones and derivatives					Nodiff
MN15847.neg	1074112.90246404	1280905.68095946	1.19252424770341	0.254018600977802	0.228394267011158	0.706741431129815	1229566.43450796	1331800.47531316	763900.960549984	1147926.17003392	874585.076817451	1096898.29756178	1311681.24802205	1845478.67294015	1411305.21874093	1115284.12644892	1072802.26671474	928882.552889972	1.06980481817282	3.049	429.152	5a-Hydroxy-2-isopropyl-4-(4-oxo-3(4H)-quinazolinyl)-4,5,5a,9c-tetrahydro-3H-2a,9b-diazacyclopenta[jk]fluorene-1,3(2H)-dione	[M-H]-	C24H22N4O4		77.2										Nodiff
MN15984.neg	9370630.93708413	7873079.05940832	0.8401866546948	-0.251218	0.279905	0.745300084539075	14524273.7894752	9916257.66783598	7585894.10973947	7882853.42563427	9344819.65038689	6969686.97943299	6068241.99531748	10511982.3489094	8096952.94947995	6732791.73871057	9797234.4157148	6031270.90831772	0.883202453429045	7.003	433.152	1,4:3,6-Dianhydro-2,5-dideoxy-2-{[4-(3-fluorophenyl)-2-pyrimidinyl]amino}-5-[(methoxyacetyl)amino]-L-iditol	[M-H]-	C19H21FN4O4	LFACFSSFPGPXLQ-CWLKWCNXSA-N	77			Organoheterocyclic compounds	Diazines	Pyrimidines and pyrimidine derivatives					Nodiff
MN15989.neg	6537801.60528365	7207901.90366789	1.10249627303507	0.140773778791488	0.526580013341071	0.857488695992014	3447771.23702995	6493014.55198635	6301837.4422334	7250954.47406569	7963440.85697431	7769791.06941219	7540784.99110817	7722236.07324332	7688364.27243024	7843864.81936111	8283175.11426598	4168986.15159852	0.576716405595005	5.536	433.234	LysoPA(18:2(9Z,12Z)/0:0)	[M-H]-	C21H39O7P	ZQTAMPRZFOOEEP-HZJYTTRNSA-N	74.1	HMDB0007856		Lipids and lipid-like molecules	Glycerophospholipids	Glycerophosphates					Nodiff
MN15991.neg	2039144.12313111	1660867.16331559	0.814492288443707	-0.296027	0.471727752321215	0.837434467221092	2.40311e+06	719982.18855318	2169482.95680502	2394228.67303665	2854836.62207374	1693227.48940406	1913789.09595047	1410409.60981812	2.96394e+06	1523051.48609037	1474172.66413048	679836.050870112	0.687587263617972	7.301	433.234	LysoPA(0:0/18:2(9Z,12Z))	[M-H]-	C21H39O7P	PALVOIADDFXQGT-HZJYTTRNSA-N	91.5	HMDB0007852		Lipids and lipid-like molecules	Glycerophospholipids	Glycerophosphates					Nodiff
MN15992.neg	8896216.76518391	4775144.68706692	0.536761278766817	-0.897647	0.335103478884099	0.776797020377618	9998225.61006171	8366763.54420213	8321312.72602918	16063918.7749736	10513189.2545266	113890.681310271	24749.021534208	6808304.71178162	7563251.08386341	5151408.58464488	64527.5	9038627.22647103	0.95348135484036	6.59	433.26	2-hydroxy-9-(hydroxymethyl)-5,9,13-trimethyl-19,21,24-trioxahexacyclo[16.5.1.0,.0,.0,.0,]tetracosan-22-one	[M-H]-	C25H38O6		89.3										Nodiff
MN16068.neg	12031306.8391501	10119011.9461407	0.841056759787161	-0.249725	0.395633556295052	0.801215915923683	6574443.93944205	8531222.56469879	1.41377e+07	12150362.8048105	12989229.6622445	17804909.9360149	10380886.8357749	7160953.08642255	6501658.36609796	4557378.79224155	16997481.398641	15115713.1976663	0.697743275229012	3.502	435.097	Irisxanthone	[M-H]-	C20H20O11	MTQVPZUZBBTLNO-VERJARLLNA-N	79.8		C10067				Lipids	PK Polyketides	PK13 Aromatic polyketides	#51419-56-8	Nodiff
MN1607.neg	19588711.1435705	20253709.3853849	1.0339480345052	0.0481636786455079	0.639880599284989	0.897357684180393	16987864.4603189	16751238.4168264	19092805.2777562	20765130.3385854	23739941.7790863	20195286.5888497	20350636.9288842	18970669.0980367	19387442.5075055	16953549.8552762	22270666.519621	23589291.4029855	0.461442319535047	0.888	103.003	Malonic acid	[M-H]-	C3H4O4	OFOBLEOULBTSOW-UHFFFAOYSA-N	84.3	HMDB0000691	C00383	Organic acids and derivatives	Carboxylic acids and derivatives	Dicarboxylic acids and derivatives	Organic acids	Carboxylic acids	Dicarboxylic acids	#141-82-2	Nodiff
MN1610.neg	3593628.00931171	3337950.58182801	0.928852561583672	-0.106478	0.376360711570756	0.794854533299812	3237150.40902767	4241929.19033484	3145996.12912247	3897665.46878777	4047857.58986992	2991169.26872758	3.3763e+06	3697856.50550616	2716502.44939468	3472781.10279381	3429334.12422841	3334928.15371501	0.703069848161895	1.344	103.04	alpha-Hydroxyisobutyric acid	[M-H]-	C4H8O3	BWLBGMIXKSTLSX-UHFFFAOYSA-N	92.9	HMDB0000729		Organic acids and derivatives	Hydroxy acids and derivatives	Alpha hydroxy acids and derivatives				#594-61-6	Nodiff
MN16111.neg	13613726.8997969	11628647.7082838	0.854185469847888	-0.227379	0.491976056470394	0.84273399415585	15594371.1320693	12863213.5291186	19582778.5954436	6123057.75818518	11232846.2663506	16286094.117614	11731757.7718229	9698816.73189669	6381316.53249088	7158353.77526101	19265311.5298323	15536329.9083992	0.530619748535077	3.031	436.136	6-(3,4-Dimethoxyphenyl)-2-(3,5-dimethoxyphenyl)-5-methylthieno[2,3-d]pyrimidin-4-amine	[M-H]-	C23H23N3O4S	QEEOTZDNPMEFRT-UHFFFAOYSA-N	73										Nodiff
MN16159.neg	10309337.5489808	6992231.49868416	0.67824256073325	-0.560127	0.0822169565896841	0.588124258440413	9515892.69759233	6931777.07789123	12856946.4588039	6996494.32428421	8550622.98500127	17004291.7503116	9412478.79335466	5012382.98159944	7296756.24902317	4316156.38263851	8306235.5830299	7609379.00245927	1.44834012812792	2.997	437.104	3-(2,3-Dioxo-2,3-dihydro-indol-1-yl)-propionic acid	[M-H]-	C11H9NO4	ABKOTFKKMABCRW-UHFFFAOYSA-N	81.4			Organoheterocyclic compounds	Indoles and derivatives	Indolyl carboxylic acids and derivatives					Nodiff
MN16287.neg	28729029.3576232	21021408.3272143	0.731713141628862	-0.45065	0.136091638985911	0.633517764182982	23886117.7242806	21513743.8085204	37382051.3730905	19978317.9434116	31358639.6763849	38255305.6200512	26235040.8757816	13277285.3308268	16083436.9803681	10459425.1359862	30353089.3660653	29720172.2742576	1.25364971898873	3.482	440.147	2-[(3R,4S)-3-({5-[(Phenylsulfanyl)methyl]-1,2-oxazol-3-yl}methyl)-4-piperidinyl]-N-(2-thienylmethyl)acetamide	[M-H]-	C23H27N3O2S2		83.7										Nodiff
MN16327.neg	1518388.41494008	1339854.99665501	0.882419138259744	-0.180464	0.367830876735719	0.78985353555972	1392596.78674877	1065519.09033127	1760071.76006444	1432969.5789116	2006918.75384372	1452254.5197407	1769079.45653663	1157435.30871137	1526994.64159402	940566.335438711	935357.625225686	1709696.61242363	0.879742446132048	4.331	441.177	Hydrocortisone phosphate	[M-H]-	C21H31O8P	BGSOJVFOEQLVMH-UHFFFAOYSA-N	75.4	HMDB0253247		Lipids and lipid-like molecules	Steroids and steroid derivatives	Pregnane steroids					Nodiff
MN16435.neg	122995245.417863	96979601.8129903	0.788482526161985	-0.342849	0.127268273625106	0.622707567133972	81411540.7760419	141267256.432825	158406078.011073	126817159.33156	104217979.104754	125851458.850927	84555128.5207227	64667153.6490136	97345043.3092403	153305653.120549	94448358.2356492	87556274.0427672	1.37088641749462	0.873	444.019	Adenosine 5'-phosphosulfate	[M-H]-	C10H14N5O10PS	IRLPACMLTUPBCL-CNAPFFGINA-N	86	HMDB0001003	C00224	Nucleosides, nucleotides, and analogues	Purine nucleotides	Purine ribonucleotides				#485-84-7	Nodiff
MN16478.neg	3018293.46918018	2703976.7746793	0.895862778848255	-0.15865	0.390514106971757	0.800000541493334	2473807.07471298	2750732.58263409	2981187.53145261	3920904.53495004	2478864.63267498	3504264.4586564	2206425.43598987	2743233.57812624	1824049.62388318	1745879.44553767	4518793.07974014	3185479.48479869	0.666795280622114	2.833	445.147	Gefitinib	[M-H]-	C22H24ClFN4O3	XGALLCVXEZPNRQ-UHFFFAOYSA-N	70.3	HMDB0014462		Organoheterocyclic compounds	Diazanaphthalenes	Benzodiazines				#184475-35-2	Nodiff
MN16677.neg	375486259.639121	468823049.254814	1.24857577932519	0.32028338485357	0.0758546529324321	0.58083728762819	376464319.610853	382832999.59443	230406832.030688	386361886.60115	351868231.768377	524983288.229225	484635350.663498	4.78245e+08	386693341.915461	488878831.356588	448479230.84326	526006991.223275	1.65743502204384	5.218	450.26	LysoPE(16:1(9Z)/0:0)	[M-H]-	C21H42NO7P	GWGSBTGCSHGEMN-FPLPWBNLSA-N	88.3	HMDB0011504		Lipids and lipid-like molecules	Glycerophospholipids	Glycerophosphoethanolamines					Nodiff
MN16758.neg	835578471.899132	735057269.017172	0.87969866833274	-0.184919	0.187581831617198	0.677577955578792	833590691.141815	917563233.204154	895779462.525624	713797593.86853	809913456.611717	842826394.042949	817875548.175781	738031014.986005	740400671.663259	710524798.851883	477782862.819724	925728717.606377	1.26306454287573	5.642	452.276	[3-[2-Aminoethoxy(hydroxy)phosphoryl]oxy-2-hydroxypropyl] hexadecanoate	[M-H]-	C21H44NO7P	YVYMBNSKXOXSKW-UHFFFAOYSA-N	91.3	HMDB0256030		Lipids and lipid-like molecules	Glycerophospholipids	Glycerophosphoethanolamines					Nodiff
MN16857.neg	30925404.5987235	24180774.2609259	0.781906480276867	-0.354932	0.0856288352136825	0.588888318818521	32292915.4181525	30917101.9029524	30178532.4043339	40578268.5130656	32015781.0727317	19569828.2811047	29151844.7011411	23569930.4409941	24120603.9388071	20577112.8940019	18160935.5313752	29504218.0592361	1.5159231841143	3.268	455.095	Flavin mononucleotide (FMN)	[M-H]-	C17H21N4O9P		85										Nodiff
MN16870.neg	6265452.17783201	5942377.07046813	0.948435468311933	-0.0763785	0.884172120097556	0.974121808276282	7671569.8926336	5196535.87436984	7860647.05121755	3147110.63214802	6217783.14625018	7499066.4703729	6471245.65329548	4727736.62028133	6395343.06461047	4287054.91365913	7436970.73302464	6335911.43793772	0.122926878331476	3.414	455.241	Phytyl diphosphate	[M-H]-	C20H42O7P2	ITPLBNCCPZSWEU-PYDDKJGSSA-N	76.1	HMDB0011116	C05427	Lipids and lipid-like molecules	Prenol lipids	Diterpenoids	Lipids	PR Prenol lipids	PR01 Isoprenoids		Nodiff
MN17049.neg	5076978.98473931	4992614.69242593	0.983382973897081	-0.0241747	0.849613318170921	0.965449193468059	3200793.51566374	6957851.32896433	7722480.79117806	5446550.05038305	3685450.60379409	3448747.61845258	4297712.06815327	4115636.23819188	5270679.0647055	9839804.88663351	2474875.73644924	3956980.16042215	0.30657616913826	0.902	460.015	Ianthelliformisamine B	[M-H]-	C17H25Br2N3O2	RQACVBWPNQWEEU-AATRIKPKSA-N	71.9			Phenylpropanoids and polyketides	Cinnamic acids and derivatives	Cinnamic acid amides					Nodiff
MN17154.neg	4295757.93789863	5293812.53821944	1.2323349254658	0.301394406715389	0.0479039528861594	0.534818849699142	3517825.37029468	3438173.96286528	3876175.9843395	4677990.21040596	4749800.00719201	5514582.09229436	4884501.65296357	5636630.3431859	4895940.88408399	6073751.59893487	4319727.79248678	5952322.95766154	1.65778182214809	5.172	462.26	PE(17:2(9Z,12Z)/0:0)	[M-H]-	C22H42NO7P	MTNRBVAOFPGYKP-AMKDCIQSSA-N	84.7			Lipids and lipid-like molecules	Glycerophospholipids	Glycerophosphoethanolamines					Up
MN17231.neg	4389003.64234432	4105886.82069094	0.935494056345291	-0.0961996	0.631037301737337	0.894910397679588	4537405.25373485	5957860.95586831	4728226.12570318	2579451.97279215	4479328.68220977	4051748.86375765	4546292.17435482	4172338.00922558	4091531.91872516	5597279.76648043	1474191.91469731	4753687.14066237	0.520377265794745	6.424	464.312	LysoPE(P-18:0/0:0)	[M-H]-	C23H48NO6P	KACDZDULGKPXHT-HIVNOOBXSA-N	75.5	HMDB0240598		Lipids and lipid-like molecules	Glycerophospholipids	Glycerophosphoethanolamines				#174062-73-8	Nodiff
MN17318.neg	10834579.3484404	9338134.78619215	0.861882541617672	-0.214437	0.327043115941753	0.77299281238513	9394245.55275155	11365239.7528774	14119077.8675099	8925574.74617488	10945455.7363984	10257882.4349303	12744020.4743476	9854680.93517851	10010565.713914	9112057.82469094	3698375.81166026	10609107.9573616	1.00442014017559	5.913	466.291	1-Heptadecanoylglycerophosphoethanolamine	[M-H]-	C22H46NO7P	RVNBVQKDPQVSOY-OAQYLSRUSA-N	90.6	HMDB0061691		Lipids and lipid-like molecules	Glycerophospholipids	Glycerophosphoethanolamines					Nodiff
MN17320.neg	20161452.0036519	14841787.7479019	0.736146768854426	-0.441935	0.195504465776895	0.681665359852442	19815307.4533766	21535176.4690886	16057194.056035	14232799.2552113	29689065.0810725	19639169.7071275	20447314.3953329	12903402.571377	14065005.9872712	17836644.8791659	3715418.13369377	20082940.5205709	1.21511175919286	6.491	466.328	PE(O-18:0/0:0)	[M-H]-	C23H50NO6P	JIJGULMDDZORPH-HSZRJFAPSA-N	87.9			Lipids and lipid-like molecules	Glycerophospholipids	Glycerophosphoethanolamines					Nodiff
MN17392.neg	3200720.89640519	2130062.19633664	0.665494513666896	-0.587501	0.0464028545014339	0.531982463939097	2656889.89395339	2636563.95653725	3801052.65193311	2683304.7683173	3295257.39047142	4131256.71721865	3473664.14734382	1314409.4270897	1766352.97864049	1152970.66419338	2332942.40938418	2740033.55136828	1.68221418200535	3.452	468.19	Dactolisib	[M-H]-	C30H23N5O	JOGKUKXHTYWRGZ-UHFFFAOYSA-N	76.4	HMDB0247649		Organoheterocyclic compounds	Quinolines and derivatives	Phenylquinolines					Down
MN17520.neg	6574103.01397625	6157514.95059032	0.936631953819361	-0.0944458	0.619597318990825	0.890576497377827	7181043.79044202	7173249.9736637	7473016.26798654	7192723.02914366	6874306.21017732	3550278.81244427	2003883.38402066	6375925.43736622	7615228.70331876	6743166.72791501	5575252.84598212	8631632.60493917	0.520371024838634	3.3	471.154	5-[(2S,4R)-4-Hydroxy-1-methyl-5-oxo-2-pyrrolidinyl]nicotinic acid	[M-H]-	C11H12N2O4		84										Nodiff
MN17633.neg	50044271.6495038	56141451.9833134	1.1218357293021	0.165861437201768	0.447125582033026	0.824300855594365	59152666.5369332	46360715.159506	37700439.804492	51253892.1465957	38339481.6239929	67458434.6255033	39987493.2029614	63445175.0145017	63284242.9088074	71024846.9629871	39306984.4287322	59799969.3818904	0.671128165145911	5.204	474.26	LysoPE(18:3(9Z,12Z,15Z)/0:0)	[M-H]-	C23H42NO7P	NTBBASCGALPTDC-JOCHJYFZSA-N	87.7	HMDB0011509		Lipids and lipid-like molecules	Glycerophospholipids	Glycerophosphoethanolamines					Nodiff
MN17718.neg	30612030.9511274	23211037.111008	0.758232511526754	-0.399288	0.385907950830894	0.79766900636128	18440187.5329858	18120341.6481767	38605635.2922364	15878392.2667516	45674799.6047688	46952829.3618451	16719380.1320162	17819757.5517972	21757076.7460389	27556422.3848674	14777204.9899352	40636380.8613934	0.796604390066408	5.872	476.275	LysoPE(18:2(9Z,12Z)/0:0)	[M-H]-	C23H44NO7P	DBHKHNGBVGWQJE-JOCHJYFZSA-N	87.9	HMDB0011507		Lipids and lipid-like molecules	Glycerophospholipids	Glycerophosphoethanolamines				#85046-18-0	Nodiff
MN17794.neg	58409023.3175485	61551313.736189	1.05379803051246	0.0755983885130006	0.673777624358709	0.911976899945548	73086387.494039	59076371.7260058	60197904.762073	43660484.9854887	61334826.2018442	53098164.7358403	57700885.2203463	84033243.1357647	69981149.9263139	49124768.1988607	51966457.2248072	56501378.7110413	0.354013932083293	3.554	478.167	4-[[(2S)-2-(3-Chlorophenyl)-2-hydroxyethyl]amino]-3-[7-methyl-5-(4-morpholinyl)-1H-benzimidazol-2-yl]-2(1H)-pyridinone	[M-H]-	C25H26ClN5O3	ZWVZORIKUNOTCS-UHFFFAOYSA-N	91.1	HMDB0249318		Organoheterocyclic compounds	Benzimidazoles						Nodiff
MN17805.neg	7110043.45666447	11185153.7487095	1.57314843669842	0.653654804755643	0.0563025409480779	0.551820192151483	10301048.8359138	3771567.82424167	7223636.3829287	4687570.84106516	9911093.52494902	6765343.33088846	12991918.396955	10488085.8115744	10060518.6539021	12251947.3105005	5633507.52012241	15684944.7992028	1.55746923297645	6.449	478.291	LysoPE(18:1(11Z)/0:0)	[M-H]-	C23H46NO7P	WAYKKNOEMJFLDI-KOIKXXGWSA-N	91.3	HMDB0011505		Lipids and lipid-like molecules	Glycerophospholipids	Glycerophosphoethanolamines					Nodiff
MN17914.neg	11508363.8751617	6793324.95076938	0.590294591347713	-0.760493	0.156520077202887	0.656928342177979	23413019.5996057	14967805.3486519	8446366.03747341	4618525.22837981	9540013.37821097	8064453.65864868	12799497.116787	524443.95751648	3588046.86814381	13250917.308185	10092198.8652168	504845.588767212	1.24282867290777	0.945	481.122	Lissoclibadin 4	[M-H]-	C22H30N2O4S3	KVGFSMRBTDAHMD-UHFFFAOYSA-N	71.5			Benzenoids	Benzene and substituted derivatives	Phenethylamines					Nodiff
MN17925.neg	11104408.8897223	14650025.7383002	1.31929811697222	0.399770601951566	0.0801846922521681	0.586205503661434	10844753.307852	9131458.18976213	9447045.92011029	10460688.7827759	11575691.8442734	15166815.2935599	18965907.8614002	20837243.8921111	12002066.1867267	12149202.2503323	11037269.8404295	12908464.3988012	1.5464932128286	6.901	481.255	PG(16:1(9Z)/0:0)	[M-H]-	C22H43O9P	JSKJPUCKVIJTKI-PNHFMCTPSA-N	88.5			Lipids and lipid-like molecules	Glycerophospholipids	Glycerophosphoglycerols					Nodiff
MN17997.neg	90360797.6906698	124771812.408083	1.38081796085081	0.465523135462258	0.163035681569169	0.662106017928125	76188739.3873049	86274699.0692128	74417155.4752851	173171314.971117	61988117.8850223	70124759.3560766	207885680.421431	112863611.632813	76525246.0208203	159645056.417407	107919634.775561	83791645.1804653	1.22572250986433	5.19	483.27	LysoPG(16:0/0:0)	[M-H]-	C22H45O9P	BVJSKAUUFXBDOB-LEWJYISDSA-N	90.6	HMDB0240601		Lipids and lipid-like molecules	Glycerophospholipids	Glycerophosphoglycerols				#116870-26-9	Nodiff
MN18242.neg	37696862.4797702	53260922.821767	1.41287415763975	0.498632972937177	0.00590112000215877	0.365910187820777	38207444.7522934	42552748.8438998	38225779.4864893	47112435.3440693	29112981.948675	30969784.5031946	49641207.8449261	6.57824e+07	47213164.7308728	60416128.4982386	42612227.0725352	53900406.2941293	2.04038380429439	0.925	491.054	[3-Methoxy-2-phosphonooxy-6-[(E)-2-(3,4,5-trimethoxyphenyl)ethenyl]phenyl] dihydrogen phosphate	[M-H]-	C18H22O12P2	GSOXMQLWUDQTNT-UHFFFAOYSA-N	76.5	HMDB0255982		Phenylpropanoids and polyketides	Stilbenes						Up
MN18329.neg	9481423.37270715	10967534.9153765	1.15673928736768	0.210063738079267	0.101023090788382	0.6027259998716	8792340.40890008	7667253.36913704	9141353.25422848	9156905.95052614	9832739.84131175	12297947.4121394	8736743.67784302	10382535.9718482	12697704.4110111	11341957.5786328	11766426.3510381	10879841.5018857	1.39191738374533	2.913	493.104	Quercetagetin 3'-methylether 7-glucoside	[M-H]-	C22H22O13	ACXKZFDCISQHGW-NRTGUHAZNA-N	78.2	HMDB0038866		Phenylpropanoids and polyketides	Flavonoids	Flavonoid glycosides				#29741-08-0	Nodiff
MN1834.neg	3547279.52316229	9336033.98479239	2.63188562497878	1.39609679459698	0.483676391498096	0.840499598846093	1220074.86416397	294801.811138303	5040354.25856759	4812573.15969211	9437885.4736046	477987.571807157	4825082.53664343	4709767.47929134	75305.838840412	28098453.6522167	5560894.79364118	12746699.6081213	0.714966535024028	3.243	108.021	Imidazooxazole	[M-H]-	C4H3N3O	NQFKGOQVVYYPJL-UHFFFAOYSA-N	89.3	HMDB0253423		Organoheterocyclic compounds	Azolines	Oxazolines					Nodiff
MN18373.neg	32676858.5932103	41233948.6454687	1.26187003343205	0.3355633272946	0.13402045257786	0.632067667674442	35875104.979597	35431910.611899	18028864.5647068	35322519.2593459	28505543.8319759	42897208.311737	34390466.9396275	34154288.2000178	37592496.4872274	35885205.7080992	49876739.2568009	55504495.2810394	1.37940571257474	5.323	494.25	PS(16:1(9Z)/0:0)	[M-H]-	C22H42NO9P	XSJRZJQMAINRKX-KGMDJONISA-N	77			Lipids and lipid-like molecules	Glycerophospholipids	Glycerophosphoserines					Nodiff
MN1870.neg	62692841.4500512	79633187.6381218	1.27021181041168	0.345069089400004	0.015904007828102	0.428900136469026	63626666.4730527	61237876.2565489	57854981.3477539	61503611.3826353	62335024.2051763	69598889.0351404	77862061.8041197	83990954.8562507	58597688.0028243	90404900.0632292	90696586.2094373	76246934.8928695	2.13459304131804	3.142	109.029	2-Furanbutanoic acid, a,g-dioxo-	[M-H]-	C8H6O5	DQHQTWRAARLYCW-UHFFFAOYSA-N	92			Organic acids and derivatives	Keto acids and derivatives	Gamma-keto acids and derivatives					Up
MN1873.neg	9480007.9519788	10199823.9486407	1.07592989376255	0.105584076764262	0.624069051374634	0.892824039456412	7587865.78101465	11198763.0869552	7799875.86096457	9867383.75570952	9559970.88070905	10866188.3465198	8628609.79866265	10334957.9278107	7249066.98580199	12807003.5180314	13365903.7317513	8813401.72978589	0.584401990450632	3.29	109.029	benzenediol	[M-H]-	C6H6O2	YCIMNLLNPGFGHC-UHFFFAOYSA-N	88.2		C01785	Benzenoids	Phenols	Benzenediols				#12385-08-9	Nodiff
MN18765.neg	3477789.45830321	5549710.33226866	1.59575799478567	0.674241875748416	0.0569307499085559	0.553775267305071	2675995.10821923	4006717.4179207	3350820.07552374	2956140.80319378	3880850.7757244	3996212.56923742	4159479.91198973	6593457.82294055	4647576.25861234	7260324.82391086	2708337.45014697	7929085.72601152	1.6055805073442	6.319	506.323	LysoPE(20:1(11Z)/0:0)	[M-H]-	C25H50NO7P	JEAGLCKGAKACCE-XMMPIXPASA-N	87.6	HMDB0011512		Lipids and lipid-like molecules	Glycerophospholipids	Glycerophosphoethanolamines					Nodiff
MN18784.neg	328392.32478473	339400.501674391	1.03352141953037	0.0475682886472674	0.732743173933346	0.930018490469333	352491.711448158	464007.677862264	219855.560714459	301046.001204372	271231.378875218	361721.618603907	366526.520671037	415764.073692061	401115.907848319	292253.581022046	296708.964736419	264033.962076463	0.321931592195551	3.049	507.095	BL III	[M-H]-	C26H20O11	RCCVHCHMVALAKN-UHFFFAOYSA-N	70.8	HMDB0039566		Organoheterocyclic compounds	Benzofurans	Phenylbenzofurans					Nodiff
MN18786.neg	691299306.324906	598800379.601472	0.866195545291116	-0.207235	0.0628418001211868	0.56498167128821	623152681.032601	611056289.500475	746460924.820267	702951608.795207	706119988.100788	758054345.700095	459884947.028254	653211361.41461	678946200.331008	602017104.327238	642717033.294775	556025631.212946	1.58259936533479	3.112	507.12	Hibiscetin 8,3'-dimethyl ether 3-rhamnoside	[M-H]-	C23H24O13	SLKYVXNLSZNUTP-UHFFFAOYSA-N	80.7			Phenylpropanoids and polyketides	Flavonoids	Flavonoid glycosides					Nodiff
MN18787.neg	50826606.3151107	48484288.0230807	0.953915508788678	-0.0680666	0.589813843473602	0.881289458259377	45017504.5899373	41694309.1849708	49479803.7693802	58115080.0082041	55705394.9000439	54947545.4381279	31958963.0164933	61013077.4674012	61817656.1997862	50843662.8651829	49855240.2908488	35417128.2987716	0.505300933076723	3.246	507.12	5,8-Dihydroxy-4-oxo-1,2,3,4-tetrahydro-1-naphthalenyl 6-O-(3,4,5-trihydroxybenzoyl)--D-glucopyranoside	[M-H]-	C23H24O13		76.3										Nodiff
MN18800.neg	160104525.923147	207216862.948716	1.29425987025616	0.372127320489983	0.0153401778557302	0.428900136469026	143081306.05393	128009476.324048	144027448.256862	150364437.827936	184862164.001215	210282323.074892	222285382.996977	212605392.927867	172139458.776601	229579363.798073	192389683.034136	214301896.158641	2.01989222824425	7.402	507.27	LysoPG(18:2(9Z,12Z)/0:0)	[M-H]-	C24H45O9P	VEEHTGYBVMTAAF-RFFZIGDUSA-N	93	HMDB0240600		Lipids and lipid-like molecules	Glycerophospholipids	Glycerophosphoglycerols				#2093174-30-0	Up
MN18857.neg	25714839.6534322	32283894.7890762	1.25545775218424	0.328213480827806	0.223985729073577	0.70403703278237	35674150.3324819	14466892.4984698	32323749.8109767	28441357.2546846	20361749.0016208	23021139.0223593	27919706.238966	45147798.2406092	35385604.6038641	28131683.5818452	19376611.2054305	37741964.8637421	0.99841324152222	0.722	509.135	4-Allyl-2-(beta-D-glucopyranosyloxy)phenyl beta-D-glucopyranoside	[M-H]-	C21H30O12	SFQLDKSMEHBZRN-LWZURRPWSA-N	70.9			Organic oxygen compounds	Organooxygen compounds	Carbohydrates and carbohydrate conjugates					Nodiff
MN18868.neg	64860463.4089991	71381239.8318977	1.10053545843143	0.138205628536215	0.719911009205475	0.924528449952998	92988325.9308128	65203147.8951597	61012808.5275819	68846344.1536924	30308740.8769923	70803413.0697554	73550300.4705503	78442030.6042478	81409019.9197152	60944871.8971906	103181858.254984	30759357.8446985	0.348575723384954	5.746	509.286	LysoPG(18:1(9Z)/0:0)	[M-H]-	C24H47O9P	FQQQKGAFQIIGLQ-SNZQZGEVSA-N	90.5	HMDB0240602		Lipids and lipid-like molecules	Glycerophospholipids	Glycerophosphoglycerols					Nodiff
MN18920.neg	2.74062e+06	3119099.83078598	1.13810179661095	0.186629604127493	0.0208732235363496	0.451130399981034	2520990.3948846	2798053.0238352	2893960.68520258	2715219.4107236	2699850.58251755	2815621.04543647	3598270.71479125	2842841.00658323	3053893.11321743	3.37684e+06	2878593.10669015	2964156.1678108	1.8426867748953	6.798	511.137	N-[1-Amino-1-oxo-3-(2-thienyl)-2-propanyl]-1,3,4-trihydroxy-5-{[(4-methylphenyl)carbamoyl]amino}cyclohexanecarboxamide	[M-H]-	C22H28N4O6S		82.1										Up
MN19152.neg	18808331.2071148	18522886.2586325	0.984823483522329	-0.0220629	0.94838929096159	0.986643532169088	21055942.949688	16682047.9267563	15774395.6504361	23370189.7206889	15096691.7257782	20870719.2693413	16862490.8498721	17660947.9881397	21814129.0927095	18445098.1402074	17109927.9610717	19244723.5197948	0.0931554334208135	5.215	518.249	PS(18:3(6Z,9Z,12Z)/0:0)	[M-H]-	C24H42NO9P	NBUUZDKWUDLKIB-QYDRLJNVSA-N	78.1			Lipids and lipid-like molecules	Glycerophospholipids	Glycerophosphoserines					Nodiff
MN19212.neg	162312292.249193	157440193.749799	0.969983182223105	-0.0439684	0.438107735042806	0.819916669572494	160290986.800565	211711973.67042	136073750.923159	178874166.66554	148302555.576609	138620319.858863	118981750.446862	208726985.623514	207677309.097656	223355921.98158	185165453.304851	733742.044328216	0.704574058263235	5.776	520.265	LysoPS(18:2(9Z,12Z)/0:0)	[M-H]-	C24H44NO9P	HLISFLFEEBTXRV-FRZHUQNDSA-N	85	HMDB0240604		Lipids and lipid-like molecules	Glycerophospholipids	Glycerophosphoserines				#1218913-82-6	Nodiff
MN19277.neg	52627623.2080955	66734040.5721377	1.26804207570355	0.342602617245254	0.011009146371146	0.417099820619637	49669737.1247498	52635203.5487234	43624340.2728969	49623303.1072173	61085517.4133968	59127637.7815888	61008766.8517304	70152301.2902152	66560849.2464868	74311526.4093836	52596529.8726428	75774269.7623676	1.96431589141513	7.378	522.281	LysoPS(18:1(9Z)/0:0)	[M-H]-	C24H46NO9P	JZWNYZVVZXZRRH-YFKVPUFHSA-N	78.5	HMDB0240603		Lipids and lipid-like molecules	Glycerophospholipids	Glycerophosphoserines				#89319-60-8	Up
MN19467.neg	95919258.2013122	103799290.645845	1.08215276673631	0.113904177774337	0.685474467543715	0.915125322143531	81840770.0283296	87208940.5516041	88551605.4122589	96970760.5468185	119847853.925208	101095618.743654	61273834.3182457	1.29695e+08	89740129.4755425	96133959.0317581	131498289.146201	114454457.81392	0.458751423316664	3.064	528.174	Nilotinib	[M-H]-	C28H22F3N7O	HHZIURLSWUIHRB-UHFFFAOYSA-N	71	HMDB0015595		Benzenoids	Benzene and substituted derivatives	Anilides				#641571-10-0	Nodiff
MN1948.neg	10969092.2678251	14255402.6430667	1.29959729529135	0.378064646260933	0.100043530299188	0.6027259998716	9993371.16256606	11318376.766027	8637859.49534956	8327790.00894379	14858942.3743597	12678213.7997042	20216621.9130681	13576017.744818	12832851.941933	16809698.0348581	12612781.6851954	9484444.5385273	1.44156476937642	0.662	110.985	Potassium propionate	[M-H]-	C3H5KO2	BWILYWWHXDGKQA-UHFFFAOYSA-M	87.6	HMDB0303166		Organic acids and derivatives	Carboxylic acids and derivatives	Carboxylic acid derivatives					Nodiff
MN1949.neg	38022528.2515378	31110703.4542255	0.818217643193339	-0.289443	0.223502438132246	0.704001759304492	34212788.6627535	35131988.2154928	29463986.0546344	36708091.4428732	56954864.2599702	35663450.8735029	69758652.4460555	25935036.9957141	18964767.3356243	17171400.1016647	31202832.426975	23631531.4193191	1.00999607981584	0.927	111.008	isocitric acid	[M-H]-	C6H8O7	ODBLHEXUDAPZAU-UHFFFAOYSA-N	93.2	HMDB0000193	C00311	Organic acids and derivatives	Carboxylic acids and derivatives	Tricarboxylic acids and derivatives	Organic acids	Carboxylic acids	Tricarboxylic acids	#320-77-4	Nodiff
MN19496.neg	373308	377894.614951522	1.01228735944983	0.0176188880609521	0.470784777062309	0.837324262068197	372793.473640243	523256.425321262	328192.826764745	410403.092870596	318836.893578698	286363.185872054	127607.647858291	726285.844458252	861059.873899205	146786.615394896	170431.764769106	235195.943329384	0.755207544071843	3.262	529.102	1-(3,4-Difluorobenzyl)-2-oxo-1,2-dihydro-3-pyridinecarboxylic acid	[M-H]-	C13H9F2NO3		84.1										Nodiff
MN1950.neg	11029928.3977481	4868841.15745486	0.441420921503798	-1.17977	0.100989923035049	0.6027259998716	10683197.9316278	8193731.26619543	10115625.5193375	11154049.8989146	15806889.2929995	10226076.4774135	7731962.59557639	147123.094942239	46513.7593476386	6825956.44402968	4658944.72990968	9802546.32092352	1.40449585250066	1.045	111.008	2-Hydroxy-2-(2-methoxy-2-oxoethyl)succinic acid	[M-H]-	C7H10O7		92.6										Nodiff
MN1952.neg	6503034.73456571	7737950.89371706	1.18989844119813	0.250838443590055	0.201670788758544	0.688059185475555	9026458.0209095	5300377.24098189	6916653.57188655	4.08073e+06	8476186.06193971	5217799.0407016	8286964.50455485	8902053.34043975	8515096.12703407	7009533.45879915	5612164.13750275	8101893.79397176	1.0915735620074	2.945	111.019	UDP-N-acetylglucosamine	[M-H]-	C17H27N3O17P2	LFTYTUAZOPRMMI-UHFFFAOYSA-N	88.9	HMDB0000290	C00043	Nucleosides, nucleotides, and analogues	Pyrimidine nucleotides	Pyrimidine nucleotide sugars	Lipids	SL Saccharolipids	SL01 Acylaminosugars	#528-04-1	Nodiff
MN19888.neg	6898929.31616884	9469951.0469829	1.37266967278363	0.456984488723482	0.15408840470809	0.656518111626593	7707062.41487821	8471599.74889098	8756745.52733979	5316924.9434069	7657082.75496982	3484160.50752736	6333794.65454734	7641420.64557727	7719982.63240538	14490496.4042517	13257015.2401925	7376996.70492322	1.21889104311321	2.972	541.224	12',14'-bis(acetyloxy)-3',8',9'-trihydroxy-4',9',13'-trimethyl-5'-oxo-6'-oxaspiro[oxirane-2,17'-tricyclo[11.4.0.0,]heptadecan]-2'-yl acetate	[M-H]-	C26H38O12		76.4										Nodiff
MN201.neg	1999212.67055169	1845252.87730071	0.922989787170315	-0.115613	0.887031501353298	0.974416462500541	497504.772591527	3.38469e+06	2454436.81352007	2149278.43966145	1711410.96810615	1797951.03071197	2126460.44783815	1935621.37730227	1658277.5759898	1345373.02836072	1575388.17325158	2430396.66106171	0.0675488923359075	1.658	72.9928	Glyoxylic acid	[M-H]-	C2H2O3	HHLFWLYXYJOTON-UHFFFAOYSA-N	81.3	HMDB0000119	C00048	Organic acids and derivatives	Carboxylic acids and derivatives	Carboxylic acids	Organic acids	Carboxylic acids	2-Oxocarboxylic acids	#298-12-4	Nodiff
MN20133.neg	14086668.8715319	19361081.3065719	1.3744258123153	0.458829036284578	0.0975420979278916	0.599768719902138	2.40801e+07	6899082.43397152	15036344.6095294	13157093.518106	11353252.276487	13994153.8821177	14858745.8423389	21667009.2332453	15065125.288227	16121550.0068189	22017040.366653	26437017.1021481	1.4766031013315	0.739	549.164	3-[2-(1,3-Benzodioxol-5-yl)-7-methoxy-1-benzofuran-5-yl]-3-hydroxypropyl hexopyranoside	[M-H]-	C25H28O11		73.9										Nodiff
MN20163.neg	1424408.82060955	702082.860722912	0.492894210260835	-1.02065	0.0693212954834438	0.575336481204513	1275802.79640525	1461154.12062098	2311739.67509614	748033.754743102	1340485.72674956	1409236.85004227	966291.403427292	1301513.21395176	882820.990669715	653752.77910019	322369.224203137	85749.5529853787	1.61568955870647	3.239	550.193	(p-SCN-Bn)-dota	[M-H]-	C24H33N5O8S	UDOPJKHABYSVIX-UHFFFAOYSA-N	74.5	HMDB0243654		Organic acids and derivatives	Carboxylic acids and derivatives	Tetracarboxylic acids and derivatives					Nodiff
MN20201.neg	17496703.8750841	21048888.5385866	1.20302021962896	0.266660890654715	0.391744592928731	0.800571148227509	12856317.1346542	25152332.612284	9349150.28450613	30978461.2813873	17986831.7823184	8657130.15535438	24967263.4370027	9099509.17424197	21941016.3440857	23009939.0778274	19500767.6599923	27774835.5383695	0.714490303425244	6.983	551.305	Triterpenoid	[M-H]-	C30H48O7S	XBZYWSMVVKYHQN-MYPRUECHSA-N	80.2	HMDB0004309	C06085	Lipids and lipid-like molecules	Prenol lipids	Triterpenoids					Nodiff
MN20222.neg	13338581.387338	7394724.3311951	0.55438611621883	-0.851037	0.12092074489108	0.616091529628556	1.27402e+07	14061833.1957158	15643588.6857768	3205888.67917207	17992742.1582261	16387220.8409273	3999922.91986036	2709857.26347328	12240528.3116578	5708499.38214114	13684300.8186305	6025237.29140751	1.33352632844781	2.751	552.159	Hydroxy Desmethyl Bosentan	[M-H]-	C26H27N5O7S	JXXCMZWROOURSZ-UHFFFAOYSA-N	73.4	HMDB0253253		Organoheterocyclic compounds	Diazines	Pyrimidines and pyrimidine derivatives					Nodiff
MN2031.neg	10820419.3201612	12958929.2651828	1.1976365131282	0.26019011156739	0.147224266583957	0.648619473967242	11304458.6531755	11295302.3256091	11911257.9545828	12225385.6816217	8137032.06736208	10049079.2386158	11601792.6225453	11108155.4420199	10932716.7082982	13430032.6337617	19088849.3894418	11592028.7950299	1.29826932599645	5.43	112.985	Trifluoroacetic acid	[M-H]-	C2HF3O2	DTQVDTLACAAQTR-UHFFFAOYSA-N	93.1	HMDB0014118		Organic acids and derivatives	Carboxylic acids and derivatives	Alpha-halocarboxylic acids and derivatives				#76-05-1	Nodiff
MN2034.neg	7182313.91958122	9908034.47763338	1.3795045146413	0.464150178140961	0.256773692003807	0.728266413741457	9441289.99741953	5732423.15272673	7087560.7907268	2930808.50888311	9049004.74300288	8852796.32472825	8429385.89794943	15445241.6417858	12593046.0853415	11766571.9088411	4591879.05314258	6622082.27873985	0.967160822290037	4.006	112.985	Acetylenedicarboxylic acid	[M-H]-	C4H2O4	YTIVTFGABIZHHX-UHFFFAOYSA-N	90.8	HMDB0247933	C03248	Organic acids and derivatives	Carboxylic acids and derivatives	Dicarboxylic acids and derivatives				#142-45-0	Nodiff
MN20356.neg	17536185.6882086	19042273.4030125	1.08588456700801	0.118870748210084	0.560319546405108	0.868925785254939	16324894.5162491	13847887.2291407	13889352.0981563	20463275.6365563	20684220.8490378	20007483.8001111	12788566.7601343	24844852.7489417	17808051.8109351	16353905.0871067	21895034.310389	20563229.7005681	0.620371917650661	2.982	556.217	ceritinib	[M-H]-	C28H36ClN5O3S	VERWOWGGCGHDQE-UHFFFAOYSA-N	70.4	HMDB0249821		Organoheterocyclic compounds	Piperidines	Phenylpiperidines					Nodiff
MN2038.neg	24017283.9981689	29342050.5211221	1.22170560681879	0.288896682251059	0.351671671635464	0.78274115592101	20675490.1376672	36442522.9976366	29313684.4048472	26322700.2015038	10847396.7070935	20501909.5402651	20405085.7674537	35897966.0343935	31553871.4888027	19641148.1139621	22735014.9640023	45819216.7581184	0.740948313744341	0.998	113.024	Diethyl {[(2-hydroxyphenyl)amino]methylene}malonate	[M-H]-	C14H17NO5		93.3										Nodiff
MN2039.neg	15514437.2008808	18708818.7272798	1.20589735128887	0.270107106998173	0.219945357081286	0.701860553506871	19788473.8222979	19368405.1118025	15915120.8369936	15156042.8961008	11971364.2725556	10887216.2655347	13896116.396438	18498115.6662753	17659187.4118585	23048537.3284227	13940534.4652028	25210421.0954814	1.00198953137411	1.166	113.024	alpha-D-Xylopyranose	[M-H]-	C5H10O5	SRBFZHDQGSBBOR-LECHCGJUSA-N	92.8		C02205	Organic oxygen compounds	Organooxygen compounds	Carbohydrates and carbohydrate conjugates				#6763-34-4	Nodiff
MN2040.neg	23838951.3614845	22895515.9873637	0.9604246277525	-0.0582557	0.90870253868199	0.97730543452688	29668019.0501212	10599347.5434574	33378226.1373072	16651371.625265	28646333.8282729	24090409.9844832	36807291.9370056	15355575.9815927	24368113.9723824	19716334.5426277	13770454.6358143	27355324.8547595	0.162593992202997	1.998	113.024	METHYLSUCCINIC ACID	[M-H]-	C5H8O4	WXUAQHNMJWJLTG-VKHMYHEASA-N	93.3	HMDB0001844		Lipids and lipid-like molecules	Fatty Acyls	Fatty acids and conjugates				#2174-58-5	Nodiff
MN20533.neg	316851571.661103	283681190.241758	0.895312555195963	-0.159537	0.302904340083979	0.756456405057394	369555775.900299	273135712.000558	277440274.955595	370641933.593058	238083472.651155	372252260.86595	270755520.219135	264355410.851216	327667986.983004	281046938.542703	260008012.413625	298253272.440867	0.952105192601666	5.155	562.312	1-(9Z,12Z,15Z-Octadecatrienoyl)-2-hydroxy-sn-glycero-3-phosphocholine	[M+FA-H]-	C26H48NO7P	WKQNRCYKYCKESD-YVHLTTHBSA-N	88.7			Lipids and lipid-like molecules	Glycerophospholipids	Glycerophosphocholines					Nodiff
MN20599.neg	13482248.1565935	14723638.2440764	1.09207589662083	0.127073123541252	0.901410018667895	0.976708104710835	10781499.1653044	13416760.9828197	12978041.0050632	12544613.9575057	16987497.1039551	14185076.7249127	5817105.53800776	18848298.8021187	14822012.7783546	17557381.6404086	11989388.2142623	19307642.4913064	0.104484314310945	6.117	564.327	1-(9Z,12Z-Octadecadienoyl-2-hydroxy-sn-glycero-3-phosphocholine	[M+FA-H]-	C26H50NO7P	SPJFYYJXNPEZDW-FTJOPAKQSA-N	85.4			Lipids and lipid-like molecules	Glycerophospholipids	Glycerophosphocholines					Nodiff
MN206.neg	7777764.84508293	8336346.48670135	1.07181775905343	0.100059625515322	0.566605268639153	0.87134070197878	6526430.41582052	5617997.43255426	7742077.88318174	8190737.24574006	11172657.5235886	7416688.56961243	8458369.1153585	9724977.18572952	7017682.95019948	6400224.88829181	10960515.4762395	7456309.30438931	0.610169673111173	1.193	73.0291	Ethyl formate	[M-H]-	C3H6O2	WBJINCZRORDGAQ-UHFFFAOYSA-N	91.6	HMDB0031229		Organic acids and derivatives	Carboxylic acids and derivatives	Carboxylic acid derivatives				#109-94-4	Nodiff
MN20600.neg	1899666553.49023	1806348412.59506	0.950876567930455	-0.07267	0.021107495389001	0.451633758356611	1861676455.3447	1922179687.5288	1932380533.49351	1903665654.34689	1940622328.16882	1837474662.05863	1834144993.98401	1768470690.82852	1823012695.32087	1743616555.88802	1922756718.99676	1746088820.55219	1.86540528213427	5.418	564.328	1-Hydroxy-2-(9Z,12Z,15Z-octadecatrienoyl)-sn-glycero-2-phosphocholine	[M+FA-H]-	C26H50NO7P	LSUXCWJOIAWGOU-FTJOPAKQSA-N	91.3			Lipids and lipid-like molecules	Glycerophospholipids	Glycerophosphocholines					Down
MN20618.neg	28558459.9005382	21557476.5469147	0.75485431014116	-0.40573	0.754293323609066	0.938567082079358	5346816.68575744	5403188.70442031	4622910.7908166	152549615.272968	1462895.70080976	1965332.24845693	2027687.96648709	2392285.44202328	3760664.24207497	116609773.923646	3.15141e+06	1403042.51854594	0.310269737345825	1.205	565.045	Uridine 5'-diphospho-D-glucose	[M-H]-	C15H24N2O17P2	HSCJRCZFDFQWRP-JZMIEXBBSA-N	80.3			Nucleosides, nucleotides, and analogues	Pyrimidine nucleotides	Pyrimidine nucleotide sugars					Nodiff
MN20619.neg	296510835.263539	257393713.596385	0.868075237006477	-0.204108	0.402156239789281	0.803651183686512	303966009.503674	389241120.478965	212085674.513867	275478757.90435	406256533.575911	192036915.604468	164007507.49103	169864016.893503	178139863.467242	208016068.086407	499149395.769424	325185429.870705	0.664438797877196	0.861	565.045	Uridine 5'-diphosphogalactose	[M-H]-	C15H24N2O17P2	HSCJRCZFDFQWRP-ABVWGUQPSA-N	75.9	HMDB0000302	C00052	Nucleosides, nucleotides, and analogues	Pyrimidine nucleotides	Pyrimidine nucleotide sugars				#2956-16-3	Nodiff
MN20768.neg	7418894.60474657	5361474.30000358	0.722678321454161	-0.468574	0.199847575768207	0.686342177598395	10272370.0227043	8.97304e+06	4222107.27691024	6891510.64953667	5556593.47708051	8597748.73665569	5387432.32769722	5579188.89026612	1446434.97065137	5196212.84657064	7300255.49455197	7259321.27028417	0.95882530420666	5.714	569.27	Pipercyclobutanamide A	[M-H]-	C34H38N2O6	MWYIPUPDBMGRSR-SEVNPDDISA-N	72.2	HMDB0036360		Organoheterocyclic compounds	Benzodioxoles						Nodiff
MN2083.neg	8036141.96202337	8111376.8100481	1.00936206059827	0.0134437654606887	0.914589998081385	0.97814965412947	8125049.65096935	9528472.71185184	7011711.5963006	7801719.16512264	7334896.00884861	8415002.63904715	8953414.76291747	8356374.56167007	9253895.97725662	7869356.12212378	6445529.98461193	7789689.45170872	0.0184573554560281	0.657	114.03	1-Isothiocyanatobutane	[M-H]-	C5H9NS	LIMQQADUEULBSO-UHFFFAOYSA-N	77.7	HMDB0031328		Organosulfur compounds	Isothiocyanates					#592-82-5	Nodiff
MN2117.neg	5942769.68233817	5240796.00655104	0.88187769115916	-0.18135	0.014191446488826	0.426968340397908	5305790.63354067	5967325.85233886	6206441.86930563	5991166.71524876	5803176.71903309	6382716.30456202	6155262.27894874	4981555.37915708	4962649.30604121	5146964.72522035	5068386.90713682	5129957.44280205	1.92064890562195	0.511	114.988	2-Thiohydantoin	[M-H]-	C3H4N2OS	UGWULZWUXSCWPX-UHFFFAOYSA-N	71.4	HMDB0245322		Organic acids and derivatives	Carboxylic acids and derivatives	Amino acids, peptides, and analogues					Down
MN2120.neg	37931292.8887407	52197376.6364948	1.37610328204734	0.460588754128436	0.117165856497859	0.616091529628556	24383157.820474	40133864.594051	31970128.3286234	27730693.7817285	60961843.9730285	42408068.8345385	55794364.3702572	73920867.127595	61109715.5326871	49426687.6146579	28641619.6706787	44291005.5030928	1.2941395065386	1.062	115.003	Fumaric acid	[M-H]-	C4H4O4	VZCYOOQTPOCHFL-UHFFFAOYSA-N	93	HMDB0000134	C00122	Organic acids and derivatives	Carboxylic acids and derivatives	Dicarboxylic acids and derivatives				#110-17-8	Nodiff
MN2123.neg	4318302.63236936	8242188.15654419	1.90866385666488	0.932563045631497	0.0539089086876694	0.550869568509705	6980953.85068517	1620364.99236055	4129995.71139198	4556057.7279086	7781811.05649257	840632.455377271	9649398.84399947	6508547.73600407	7773723.3321079	8400776.48420557	7866226.1205265	9254456.42242161	1.69530543713392	1.863	115.04	alpha-ketoadipic acid	[M-H]-	C6H8O5	FGSBNBBHOZHUBO-UHFFFAOYSA-N	93.2	HMDB0000225	C00322	Organic acids and derivatives	Keto acids and derivatives	Medium-chain keto acids and derivatives	Organic acids	Carboxylic acids	2-Oxocarboxylic acids	#3184-35-8	Nodiff
MN21582.neg	5996974.91084511	8996097.43580494	1.50010589831485	0.585064349775102	0.388996676768232	0.79953183071883	6928950.33698286	4895166.54568713	7658358.18158278	5032563.72140258	4504745.62872294	6962065.05069237	6372035.67323819	8838472.78559136	17741205.3004822	9685696.29621413	8995302.98407269	2343871.57523107	0.725193076103672	5.336	594.393	Jurubine	[M-H]-	C33H57NO8	YEWUMIMAJWFDQG-GJCQDAQXSA-N	71.6	HMDB0034194		Lipids and lipid-like molecules	Steroids and steroid derivatives	Steroidal glycosides				#14256-61-2	Nodiff
MN21598.neg	15573710.095553	12103102.4337714	0.777149591170789	-0.363736	0.357832444045452	0.78457385534378	7283704.68231918	31767723.4996891	15155235.4269609	15529948.6245263	12999381.7243365	10706266.615486	4261918.16891276	4639578.54670583	9205000.06336381	11995726.5329658	20534397.2918132	21981993.998867	0.835747686434498	1.01	595.139	2-(3,4-Dihydroxyphenyl)-5,7-dihydroxy-4-oxo-4H-chromen-3-yl 6-O--D-xylopyranosyl--D-glucopyranoside	[M-H]-	C26H28O16		78										Nodiff
MN21609.neg	1163988045.99758	1244812731.33443	1.06943772800312	0.0968524786538122	0.939375039808335	0.983407436331436	1271052978.30511	811806263.491696	1267655784.9718	839403943.284146	1618255175.66254	1175754130.27017	1555092610.37522	1079546105.7505	1905822728.26416	1494291873.87024	357881929.202739	1076241140.54375	0.186371998717792	6.138	595.285	(2S)-2-Hydroxy-3-[(hydroxy{[(1S,2R,3R,4S,5S,6R)-2,3,4,5,6-pentahydroxycyclohexyl]oxy}phosphoryl)oxy]propyl (9Z,12Z)-9,12-octadecadienoate	[M-H]-	C27H49O12P		83.8										Nodiff
MN21959.neg	428291253.612328	506163547.584445	1.1818208831381	0.241011397114592	0.168785789728075	0.666122711476354	330132004.706985	354137018.092843	418759158.133542	442852926.034708	700633271.688639	323233143.017248	496719432.982037	478279916.559487	470983510.623495	443340555.065961	509603152.708047	638054717.567644	1.21520544044762	0.871	606.071	Uridine-5'-diphospho-N-acetylglucosamine sodium salt	[M-H]-	C17H27N3O17P2	LFTYTUAZOPRMMI-CFRASDGPSA-N	74.3			Nucleosides, nucleotides, and analogues	Pyrimidine nucleotides	Pyrimidine nucleotide sugars					Nodiff
MN2205.neg	1035760647.06392	946739120.219652	0.914052028239709	-0.129652	0.369519899961007	0.790978175319169	988970430.095865	780887179.604338	1146000632.4403	989425590.973682	1105812851.81852	1203467197.45083	841443613.441524	910570069.907611	710768971.803274	884893668.896073	1249010330.44311	1083748066.82632	0.673221547235647	1.076	117.019	Succinic acid	[M-H]-	C4H6O4	KDYFGRWQOYBRFD-UHFFFAOYAC	96.7	HMDB0000254	C00042	Organic acids and derivatives	Carboxylic acids and derivatives	Dicarboxylic acids and derivatives	Organic acids	Carboxylic acids	Dicarboxylic acids	#110-15-6	Nodiff
MN2211.neg	2186275.14882892	2618001.4730073	1.19747117576195	0.259990929376253	0.214613197469535	0.697606763378681	2358744.66190744	1861937.97973192	2007242.87297898	2846831.86200663	2179719.69684519	1863173.81950336	3978256.99332296	1960423.6567424	2326683.80742216	2803755.59526361	2146533.16988542	2492355.61540722	1.0674867260802	2.921	117.055	Methyl 3-hydroxybutyrate	[M-H]-	C5H10O3	LDLDJEAVRNAEBW-SCSAIBSYSA-N	93.3	HMDB0041603		Organic acids and derivatives	Hydroxy acids and derivatives	Beta hydroxy acids and derivatives				#1487-49-6	Nodiff
MN22388.neg	3348512.38662609	4523549.65560361	1.35091322154596	0.433935003408031	0.115774758025106	0.614495249482225	2594174.82159816	3356627.60827887	4745738.42805863	1776406.01848567	3433195.64095919	4.18493e+06	5648903.61981508	2829533.11270958	3758092.5403458	6081658.67089571	4348578.69455504	4474531.29530047	1.32165444163512	4.026	619.206	[2-{3-[(1-Benzoyl-4-piperidinyl)(methyl)carbamoyl]-2-naphthyl}-1-(1-naphthyl)-2-oxoethyl]phosphonic acid	[M-H]-	C36H33N2O6P		77.5										Nodiff
MN2247.neg	14781978.5774898	18438204.339293	1.24734346235429	0.318858773273603	0.031618547487694	0.496433975541527	14871677.1266763	16005968.3306832	11058475.8109921	17049694.6316877	13665648.4161545	16040407.1487447	24427769.0300217	16881661.4471621	17283022.3386783	18711846.0872623	16523960.9761321	16800966.1565014	1.76278486050538	0.607	118.05	(S)-(-)-4-Amino-2-hydroxybutyric acid	[M-H]-	C4H9NO3	IVUOMFWNDGNLBJ-VKHMYHEASA-N	96.4			Organic acids and derivatives	Carboxylic acids and derivatives	Amino acids, peptides, and analogues					Up
MN2332.neg	5915189.75239614	7444762.59316298	1.25858390090482	0.331801393999625	0.16420877891988	0.663044	7264827.58735592	7774636.35887488	4418662.51814677	3020189.64113038	8615006.88638491	4397815.52248398	10233041.1690697	6366385.13244925	7089558.16044543	6947238.53474318	7105560.47073121	6926792.0915391	1.2611338815145	1.269	120.012	L-Cysteine	[M-H]-	C3H7NO2S	XUJNEKJLAYXESH-REOHCLBHSA-N	83.5	HMDB0000574	C00097	Organic acids and derivatives	Carboxylic acids and derivatives	Amino acids, peptides, and analogues	Peptides	Amino acids	Common amino acids	#52-90-4	Nodiff
MN23468.neg	3212635.1697918	4536708.37092982	1.41214552265013	0.497888767070721	0.630453552833121	0.894910397679588	3723128.20058917	3672199.32078128	4972643.53579608	1568377.51995421	1075202.61736485	4264259.82426523	9511935.47640842	1275065.42400191	9555311.5635546	5928923.7294403	65115.6440003536	883898.38817335	0.573426520359075	3.547	655.412	Peramivir	[M-H]-	C15H28N4O4	XRQDFNLINLXZLB-CKIKVBCHSA-N	73.7			Organic acids and derivatives	Carboxylic acids and derivatives	Amino acids, peptides, and analogues					Nodiff
MN2378.neg	4267922.06858749	3962049.40066057	0.928332180622934	-0.107287	0.693301520717658	0.91682341478007	6638101.7286178	4014774.39284467	4564496.61062778	3583235.55543701	3763015.52579532	3043908.59820234	4753773.80674413	3943211.00039783	3338979.70968979	4024751.49950371	4313285.82841118	3398294.55921675	0.318881004290387	3.661	121.029	Benzoic acid	[M-H]-	C7H6O2	WPYMKLBDIGXBTP-UHFFFAOYSA-N	86.5	HMDB0001870	C00180	Benzenoids	Benzene and substituted derivatives	Benzoic acids and derivatives				#65-85-0	Nodiff
MN23847.neg	6924277.67240501	4631758.05152411	0.668915700764403	-0.580104	0.139528541730426	0.638912775375741	9872507.46192048	9672240.0862668	10097717.7677031	2086725.49346228	4565819.81775478	5250655.40732262	16999418.6589464	216727.326713545	962400.402959705	3755825.12004967	5349288.72297607	506888.077499269	1.29018278267424	3.818	669.205	Citbismine B	[M-H]-	C36H34N2O11	VNOSLNLEVFTHKG-UHFFFAOYSA-N	78.6	HMDB0041434		Organoheterocyclic compounds	Quinolines and derivatives	Benzoquinolines				#169055-77-0	Nodiff
MN2411.neg	84807725.9838021	206123974.641779	2.43048581070489	1.28124471162682	0.108669773522415	0.608717275439737	49835945.6043764	120742469.964038	56371864.9882486	96211629.1555529	83246945.8934019	102437500.297195	44528557.2986071	404278934.442617	110414021.689088	174639300.649806	377800203.333889	125082830.436668	1.49221890216814	1.77	122.024	Isonicotinic acid	[M-H]-	C6H5NO2	TWBYWOBDOCUKOW-UHFFFAOYSA-N	93.1	HMDB0060665	C07446	Organoheterocyclic compounds	Pyridines and derivatives	Pyridinecarboxylic acids and derivatives				#55-22-1	Nodiff
MN2413.neg	8058964.84876617	7976273.7809614	0.989739244511356	-0.0148796	0.536095500971097	0.861170971834451	10996105.8821329	9777995.71527485	7643270.10552904	4327141.39702242	8190267.11920514	7419008.87343265	7751861.30086898	8996068.20707917	612855.761665832	5564996.61273713	17185125.8258745	7746734.97754281	0.391703136989324	1.111	122.024	(2E)-2-(Hydroxyimino)-4-[methyl(nitroso)amino]-1-(3-pyridinyl)-1-butanone	[M-H]-	C10H12N4O3		92.8										Nodiff
MN24310.neg	10664217.9555262	9294586.86044798	0.871567601038344	-0.198316	0.0782141278118641	0.583642604315779	11529292.4167736	11074456.4182853	9522916.01968345	9.88056e+06	9323587.7434272	12654492.7195005	9310455.50087623	10306664.2949922	10142177.178925	9802788.85395515	8756764.93299933	7.44867e+06	1.44484457344256	6.903	685.474	PA(20:1(11Z)/15:1(9Z))	[M-H]-	C38H71O8P	OSJLLXADDQYOQM-GDVOPVSPSA-N	83.1										Nodiff
MN2534.neg	15643812.5719978	4814467.09569155	0.307755355258434	-1.70014	0.0372708994757528	0.508877795831961	8830916.88931814	8953068.07091352	11953118.7196888	34601609.3678267	17326690.7529868	12197471.6312531	6649285.52840124	4676532.7550235	5072922.32112082	304175.072870722	6899954.45891234	5283932.43782068	1.76045834433178	0.659	125	Diethyl phosphate	[M-H]-	C4H11O4P	UCQFCFPECQILOL-UHFFFAOYSA-N	88.9	HMDB0012209	C06608	Organic acids and derivatives	Organic phosphoric acids and derivatives	Phosphate esters				#598-02-7	Down
MN2570.neg	10788249.1715457	8839019.83223002	0.819319214052192	-0.287502	0.156993875519663	0.656928342177979	10844273.0708391	10691451.8415742	10322279.9057805	8281900.31351924	10640388.8263002	13949201.0712608	11000064.0409078	7173721.30382827	7182645.13812766	5995445.15652252	14235842.0256856	7446401.32830825	1.13930053747646	0.909	126.003	Penem	[M-H]-	C5H5NOS	HHXMXAQDOUCLDN-UHFFFAOYSA-N	85	HMDB0256222		Organoheterocyclic compounds	Lactams	Beta lactams					Nodiff
MN2572.neg	1345854.8061838	1503601.0074075	1.11720892959545	0.159899009908082	0.323493662189753	0.769965988309698	981707.716263764	1927936.18855135	1217375.01127362	973325.395581479	1574230.88815258	1400553.63727999	1280216.93497884	1942928.17471597	1468472.99826746	1494503.14706431	1328938.10377598	1506546.68564242	0.8881572800646	1.404	126.03	2-Methyl-5-nitroimidazole	[M-H]-	C4H5N3O2	FFYTTYVSDVWNMY-UHFFFAOYSA-N	84.7	HMDB0245223		Organoheterocyclic compounds	Azoles	Imidazoles					Nodiff
MN2611.neg	4.78249e+07	68295371.5236581	1.42802913279473	0.514025411656768	0.154371480708367	0.656518111626593	37156666.742234	46805666.535909	35358493.4982343	51288990.8262271	47389805.3067064	68949865.5370494	73594909.509562	79755819.5791425	28749737.8248066	99003873.4077173	70212125.1787026	58455763.6420175	1.39002455026682	0.739	127.039	()-Furaneol	[M-H]-	C6H8O3	INAXVXBDKKUCGI-VKHMYHEASA-N	92.3	HMDB0040594		Organoheterocyclic compounds	Dihydrofurans	Furanones					Nodiff
MN2617.neg	86302594.9845815	83498200.9002407	0.967505101267907	-0.0476588	0.752479314723008	0.938180389374541	73867237.7998413	111385920.847395	94022366.2875557	68405020.4584847	88358466.3600177	81776558.1541948	98835467.1035231	86184938.8541566	90744714.9128976	58113919.3736705	76640716.7966672	90469448.3605294	0.352047945785549	1.313	127.039	(+)-5-Hydroxymethyl-5-Methylfuran-2-One	[M-H]-	C6H8O3	YWBPYSCGWZUZTP-UHFFFAOYSA-N	93.8			Organoheterocyclic compounds	Dihydrofurans	Furanones					Nodiff
MN2618.neg	5870807.32940614	18244647.8753035	3.10768976933007	1.63584249132994	0.142563609643791	0.641973246335975	6583279.82365711	5966550.89114658	4815783.84623115	4816884.52159354	6713315.53852648	6329029.35528199	39932142.4087348	44601532.0562084	6070551.9247616	5853584.1014596	6143866.19417326	6866210.56648317	1.38989561916389	0.619	127.039	Aceglutamide	[M-H]-	C7H12N2O4	KSMRODHGGIIXDV-YFKPBYRVSA-N	86.3	HMDB0006029		Organic acids and derivatives	Carboxylic acids and derivatives	Amino acids, peptides, and analogues				#2490-97-3	Nodiff
MN2620.neg	41098163.4297272	31039825.5294329	0.755260647656609	-0.404953	0.510414271732665	0.85118308752751	57874862.9905222	37937987.2582664	56574058.6896363	5905720.33916642	15955270.5366423	72341080.7641295	72150493.8943588	10176189.5877482	4902010.92856842	10955679.0573965	40850028.3627425	47204551.3457831	0.510336888503957	5.775	127.039	2-Oxo-4E-hexenoic acid	[M-H]-	C6H8O3	XGNKMQBCAVIQOR-NSCUHMNNSA-N	87			Organic acids and derivatives	Keto acids and derivatives	Medium-chain keto acids and derivatives					Nodiff
MN2656.neg	148142439.245746	162837853.455011	1.09919786851145	0.136451111696837	0.574159114661301	0.874923689466366	91767675.6915132	160449852.474087	93048315.6846784	263583644.892143	137101919.765074	142903226.96698	138852673.321356	140113944.061371	109765226.248118	166727257.726421	274233249.868394	147334769.504408	0.603815160678871	0.943	128.035	gamma-Glutamylleucine	[M-2H]2-	C11H20N2O5	MYFMARDICOWMQP-YUMQZZPRSA-N	93.3	HMDB0011171		Organic acids and derivatives	Carboxylic acids and derivatives	Amino acids, peptides, and analogues				#2566-39-4	Nodiff
MN2659.neg	12149058.4679886	13560743.2780615	1.1161970545942	0.158591744541611	0.662655554446423	0.907490386166579	14309202.2577296	2216012.54047825	19645091.3246766	15235262.3434241	14629811.0857434	6858971.25587956	15063074.1668045	22021962.3060165	12732088.0303429	5442805.69478097	19762558.7269728	6341970.74345145	0.411184430842824	7.416	128.035	Pyroglutamic acid	[M-H]-	C5H7NO3	ODHCTXKNWHHXJC-VKHMYHEASA-N	89.2	HMDB0000267	C01879	Organic acids and derivatives	Carboxylic acids and derivatives	Amino acids, peptides, and analogues	Peptides	Amino acids	Other amino acids	#98-79-3	Nodiff
MN2688.neg	128805810.185379	126930428.207438	0.985440237709446	-0.0211597	0.716112586985615	0.923651917044443	121156274.033766	119096543.02726	136800042.950912	128356785.285603	131160118.582565	136265097.23217	123007809.097922	127978683.469803	121661072.504335	114652079.119989	151516538.347262	122766386.705317	0.243304479199288	0.574	128.959	Chlorodifluoroacetic acid	[M-H]-	C2HClF2O2	OAWAZQITIZDJRB-UHFFFAOYSA-N	75.6	HMDB0250111		Organic acids and derivatives	Carboxylic acids and derivatives	Alpha-halocarboxylic acids and derivatives					Nodiff
MN2697.neg	28067161.868455	34414981.8844434	1.22616536882993	0.294153563614422	0.139321928489491	0.638818677543331	42280858.5043115	23595619.864188	28121860.3406388	29444423.7096245	21245846.7756778	23714362.0162894	46751696.0542886	32290937.5194568	40603136.7974793	30403790.8741685	28630256.8797659	27810073.1815012	1.21010651799204	1.132	129.019	3-deoxy-D-glycero-beta-D-galacto-nonulosonic acid	[M-H]-	C9H16O9	CLRLHXKNIYJWAW-UHFFFAOYSA-N	87.7			Organic oxygen compounds	Organooxygen compounds	Carbohydrates and carbohydrate conjugates					Nodiff
MN2701.neg	63153684.3002122	45542012.6735042	0.721129941635902	-0.471669	0.0724470054327215	0.579759067475496	80554323.0846723	62869924.3924426	80522798.8909705	4.88994e+07	52512315.8584131	53563383.3560747	48631352.8473488	36702101.3583677	32756136.8847436	30948406.111702	36343070.5863764	87871008.2524866	1.54249258350597	3.671	129.055	2-Hydroxyethyl methacrylate	[M-H]-	C6H10O3	WOBHKFSMXKNTIM-UHFFFAOYSA-N	83.5	HMDB0245159	C14530	Organic acids and derivatives	Carboxylic acids and derivatives	Carboxylic acid derivatives				#868-77-9	Nodiff
MN2702.neg	182433230.833331	195235972.965126	1.0701776867806	0.0978503541541672	0.833580236997172	0.96029153266807	185816260.286383	177253201.458178	143725626.909131	219150746.551826	164774062.334521	203879487.459949	121377478.188943	145345458.153998	198070860.488811	197576672.346734	314874650.458953	194170718.153314	0.256236340524515	3.183	129.055	4-Acetylbutyrate	[M-H]-	C6H10O3	MGTZCLMLSSAXLD-UHFFFAOYSA-N	92.5	HMDB0061881	C02129	Lipids and lipid-like molecules	Fatty Acyls	Fatty acids and conjugates	Lipids	FA Fatty acyls	FA01 Fatty Acids and Conjugates	#3128-06-1	Nodiff
MN27203.neg	49500600.0606939	46478694.4135688	0.938952141117081	-0.0908765	0.730855914660297	0.929858131902183	72956822.8979121	45038115.7675809	45631279.9916438	40188089.2891371	61880583.6329221	31308708.7849672	45450686.0635608	51296412.4774091	56870467.0649601	45759154.5112436	22871464.2423647	56623982.1218746	0.398132998226791	3.167	784.146	Flavin adenine dinucleotide (FAD)	[M-H]-	C27H33N9O15P2	VWWQXMAJTJZDQX-UYBVJOGSSA-N	81.6			Nucleosides, nucleotides, and analogues	Flavin nucleotides						Nodiff
MN2733.neg	2287224.55934113	2844139.61778263	1.24348945369926	0.314394271800655	0.59808548863823	0.884014447975524	2.07247e+06	2049422.63647766	1840314.1685085	3443307.78944344	2615162.44351659	1702671.63734161	1600679.57395464	2824362.83538216	4621493.87808157	3850829.7018741	3068328.97374766	1099142.74365564	0.438677956708023	7.635	129.936	Creatine	[M-H]-	C4H9N3O2	CVSVTCORWBXHQV-UHFFFAOYSA-N	76.3	HMDB0000064	C00300	Organic acids and derivatives	Carboxylic acids and derivatives	Amino acids, peptides, and analogues				#57-00-1	Nodiff
MN2736.neg	2327045.06067613	2839702.44174367	1.2203040197763	0.287240617610215	0.347529314273497	0.781307076322714	560113.318341151	3140381.79813724	2135815.84906201	4496259.14980047	2004405.58384443	1625294.66487147	3644273.20312096	2557869.01634168	2503748.34267508	3289862.71026169	1395659.04276308	3646802.33529953	0.762713561985628	1.066	130.05	5-Amino-2-oxopentanoic acid	[M-H]-	C5H9NO3	BWHGMFYTDQEALD-UHFFFAOYSA-N	76.2	HMDB0006272	C01110	Organic acids and derivatives	Keto acids and derivatives	Short-chain keto acids and derivatives	Lipids	FA Fatty acyls	FA01 Fatty Acids and Conjugates		Nodiff
MN2740.neg	7805304.67577645	9985440.89316202	1.27931468506945	0.355371181145189	0.0243872685918978	0.465748689061899	8141259.42959384	8395184.28237884	5699361.07122783	10126434.666705	7496480.9112686	6973107.69348461	11910342.1224661	9702651.91896755	10814652.9465448	9954437.06658756	8440690.35547747	9089870.94892866	1.80551138393203	1.125	130.087	beta-alanine betaine	[M-H]-	C6H13NO2	ACZVSMNFVFBOTM-UHFFFAOYSA-N	90.4	HMDB0304538	C08263	Organic nitrogen compounds	Organonitrogen compounds	Quaternary ammonium salts				#6458-06-6	Up
MN2775.neg	12405701.0419878	10741874.7886992	0.865882125672925	-0.207757	0.0295739182354088	0.490045239740349	10955391.9809763	12796284.4188432	13149930.4644707	12663549.0191714	12494316.0447503	12374734.3237151	13499461.5383281	10117329.5605748	10246059.2266458	9750751.31920438	10852088.8245319	9985558.26291049	1.80804022410853	0.512	130.983	Oxaloacetic acid	[M-H]-	C4H4O5	KHPXUQMNIQBQEV-UHFFFAOYSA-N	78.5	HMDB0000223	C00036	Organic acids and derivatives	Keto acids and derivatives	Short-chain keto acids and derivatives	Organic acids	Carboxylic acids	2-Oxocarboxylic acids	#328-42-7	Down
MN2780.neg	6064452.98822427	6074105.46076597	1.00159164768206	0.00229443673430007	0.933225711245435	0.982726030893051	5998448.61009849	5849788.55962592	5101114.57815717	6237683.1328212	7480338.18336547	5719344.86527737	5746346.36556925	7058945.51200399	5737172.00615345	6022730.03214684	5636743.15492662	6242695.69379566	0.155937068558487	1.498	131.034	O-glutaroyl-L-carnitine	[M-H]-	C12H21NO6	NXJAXUYOQLTISD-SECBINFHSA-N	94.8	HMDB0013130		Lipids and lipid-like molecules	Fatty Acyls	Fatty acid esters				#102636-82-8	Nodiff
MN2782.neg	6147458.4799481	5543750.87692103	0.901795578612487	-0.149128	0.193150778702178	0.681152946558034	6083972.19432556	6032289.36786922	6143195.80476177	6669216.12556575	6749056.92358276	5207020.46358352	5420601.78832759	6035518.99698234	6097062.6764638	5767902.85057553	3956682.33059269	5984736.61858424	1.25409700674036	3.635	131.071	2-Hydroxycaproic acid	[M-H]-	C6H12O3	NYHNVHGFPZAZGA-UHFFFAOYSA-N	93.1	HMDB0001624		Lipids and lipid-like molecules	Fatty Acyls	Fatty acids and conjugates				#6064-63-7	Nodiff
MN2783.neg	12659143.3984886	7796401.80703575	0.61587119772785	-0.699299	0.0489590504123382	0.535124254710825	8596094.25495865	9205344.19855511	10030775.5995802	20213977.0295185	12405270.8273824	15503398.4809365	5479251.89136134	10409676.2808157	4222327.98014377	5231259.76878515	14590749.907149	6845145.01395955	1.50891274752217	3.435	131.071	6-Hydroxyhexanoic acid	[M-H]-	C6H12O3	IWHLYPDWHHPVAA-UHFFFAOYSA-N	92.3	HMDB0012843	C06103	Organic acids and derivatives	Hydroxy acids and derivatives	Medium-chain hydroxy acids and derivatives	Lipids	FA Fatty acyls	FA01 Fatty Acids and Conjugates	#1191-25-9	Down
MN2784.neg	19191720.1394718	18999730.5049775	0.989996225815142	-0.0145051	0.945464532502991	0.985331957271034	21788347.9546746	20262856.944505	20039597.3446009	20618656.2678803	11579734.0035543	20861128.3216156	21695823.7606993	20949437.0653433	21180706.2223271	18152815.4345361	20281448.471182	11738152.0757773	0.074334336373107	0.559	131.082	Ornithine	[M-H]-	C5H12N2O2	AHLPHDHHMVZTML-SCSAIBSYSA-N	86	HMDB0000214	C01602	Organic acids and derivatives	Carboxylic acids and derivatives	Amino acids, peptides, and analogues				#70-26-8	Nodiff
MN2819.neg	10378894.9683941	11963540.0651227	1.15267955804103	0.204991503208018	0.382728328632276	0.797409162305119	5137525.72520609	5384678.70267614	7245631.71353711	17913232.1620141	14612630.8373575	11979670.6695737	18028276.0322945	10718711.6742341	8342892.05187677	13554407.3954374	11236969.5976165	9899983.63927716	0.840165290642204	0.606	132.03	L-Aspartate	[M-H]-	C4H7NO4	CKLJMWTZIZZHCS-REOHCLBHSA-N	95.3	HMDB0000191	C00049	Organic acids and derivatives	Carboxylic acids and derivatives	Amino acids, peptides, and analogues	Peptides; Hormones and transmitters	Amino acids; Neurotransmitters	Common amino acids; Amino acids	#56-84-8	Nodiff
MN28499.neg	16565112.3452726	16621322.0158041	1.00339325622187	0.0048871469342367	0.937081130838181	0.983171826467058	12198795.8741027	15932916.5601379	22073869.4816076	19688037.6753668	15534614.0713386	13962440.4090819	12539541.9863748	14239638.5554009	16551733.7916344	16565228.2585397	20680725.3364962	19151064.1663786	0.0057657240602713	7.292	833.514	PI(16:1(9Z)/18:1(11Z))	[M-H]-	C43H79O13P	KUIWITMEUHJWDB-UHFFFAOYSA-N	76.5	HMDB0009800		Lipids and lipid-like molecules	Glycerophospholipids	Glycerophosphoinositols					Nodiff
MN2862.neg	5935596.13535077	12374597.7924095	2.08481128267973	1.05991679668467	0.042673863360539	0.522976084433204	4484459.6852794	6923660.0405797	1132639.60237441	4863870.76559596	10412336.3435927	7796610.37468246	16370799.4404523	18145993.134423	13240117.934416	10754833.926452	6796441.0689716	8939401.2497419	1.7636482954681	1.165	133.014	L-Malic acid	[M-H]-	C4H6O5	BJEPYKJPYRNKOW-REOHCLBHSA-N	91	HMDB0000156	C00149	Organic acids and derivatives	Hydroxy acids and derivatives	Beta hydroxy acids and derivatives	Organic acids	Carboxylic acids	Hydroxycarboxylic acids	#97-67-6	Up
MN2866.neg	43660.0804939892	45732.2929466011	1.04746240568423	0.0668984653029365	0.982311998927139	0.994503907292878	39588.575863976	34258.0696779259	37838.4342953407	37861.8056009267	41747.9130331252	70665.6844926407	53876.8299665574	33264.6947949639	39753.4785615873	21053.0257169576	55127.4624217516	71318.2662177891	0.0715847860963623	0.873	133.05	2,3-Dihydroxy-3-methylbutanoic acid	[M-H]-	C5H10O4	JTEYKUFKXGDTEU-UHFFFAOYSA-N	89.8			Lipids and lipid-like molecules	Fatty Acyls	Fatty acids and conjugates					Nodiff
MN2867.neg	1369505.91482504	2171739.22749729	1.58578302144444	0.665195384345226	0.0469372305485246	0.531982463939097	777953.707245425	972271.583755576	709453.381379501	1853747.16743516	1789338.65183684	2114270.99729774	3317964.46923714	1813917.66530288	2038152.80801695	1873716.25337932	1673354.42104947	2313329.74799796	1.7072130860168	1.123	133.05	(R)-2,3-Dihydroxy-isovalerate	[M-H]-	C5H10O4	JTEYKUFKXGDTEU-VKHMYHEASA-N	93.2	HMDB0012141	C04272	Lipids and lipid-like molecules	Fatty Acyls	Fatty acids and conjugates	Lipids	FA Fatty acyls	FA01 Fatty Acids and Conjugates	#19451-56-0	Up
MN2869.neg	1593948.64831535	1009028.73300235	0.633037164697118	-0.659638	0.16739275306722	0.665341363865537	2588280.59550454	1982680.16723002	1459415.17889495	755405.913906069	825817.820921713	1952092.2134348	343098.522637948	1694298.96979044	304810.061722267	1447025.19032565	1126728.83288277	1138210.82065504	1.09136850554326	3.976	133.102	(3E,5E)-2,6-Dimethyl-1,3,5,7-octatetraene	[M-H]-	C10H14	HPZWSJQQCJZBBG-LQPGMRSMSA-N	86.1	HMDB0061787		Hydrocarbons	Unsaturated hydrocarbons	Olefins					Nodiff
MN2898.neg	71555884.851377	80761448.1069378	1.12864858389608	0.174596358396245	0.139462076241638	0.638912775375741	60506638.0101508	85426329.9487061	67551797.3430867	62423248.1064634	85113643.378557	68313652.3212982	70953841.5527335	72400162.0564752	78559176.4430693	85593296.6070628	80024469.1676096	97037742.8146766	1.25424352982999	0.686	134.046	N-(2-Phenylethyl)-7H-purin-6-amine	[M-H]-	C13H13N5	GPGPFPKQCMKMDY-UHFFFAOYSA-N	93.4			Organoheterocyclic compounds	Imidazopyrimidines	Purines and purine derivatives					Nodiff
MN2899.neg	149815643.210354	152917086.400472	1.02070173129894	0.0295613445288368	0.733112544681235	0.930018490469333	132187935.37657	171961587.352547	151309954.593144	156613844.196872	134631058.039471	152189479.703521	144104221.492894	137077630.734861	143321071.255629	157569626.921946	182038275.696469	153391692.301034	0.336397815754357	0.986	134.047	2-Aminopurine	[M-H]-	C5H5N5	MWBWWFOAEOYUST-UHFFFAOYSA-N	92.2	HMDB0245025		Organoheterocyclic compounds	Imidazopyrimidines	Purines and purine derivatives					Nodiff
MN2904.neg	97986.3215329301	56649.2472570732	0.578134237216316	-0.790524	0.104085637324632	0.604784965757247	123692.209950736	134245.763985505	65494.3039243064	125449.538482932	72503.6879360852	66532.4249180163	94431.713304327	60926.8800353217	67821.477980837	9216.10738009444	20194.9980500945	87304.3067917646	1.4822123313872	3.985	134.06	3-hydroxy-3-methyloxindole	[M-H]-	C9H9NO2	XCHBYBKNFIOSBB-UHFFFAOYSA-N	86.1	HMDB0004186	C05834	Organoheterocyclic compounds	Indoles and derivatives	Indolines				#3040-34-4	Nodiff
MN2962.neg	14871108.9395326	15256642.3178374	1.02592499186661	0.0369252554889418	0.66460041197674	0.907849323868209	13488890.9377514	11770795.7420057	11439699.5665994	20385318.6835123	17455364.9929582	14686583.7143687	16346135.2466668	13936729.8986562	15517659.1109334	16037999.7152818	13535385.7858838	16165944.1496024	0.407496808517574	0.651	135.029	threonic acid	[M-H]-	C4H8O5	JPIJQSOTBSSVTP-STHAYSLISA-N	90.1	HMDB0000943	C01620	Organic oxygen compounds	Organooxygen compounds	Carbohydrates and carbohydrate conjugates				#7306-96-9	Nodiff
MN3053.neg	3283564.96880007	3042858.95823035	0.926693696376693	-0.109836	0.504322069053382	0.848344673526723	3038974.63865546	3814199.64887122	3349632.71642113	2438613.49814985	2865347.94493694	4194621.36576579	3204388.42165998	3128234.03213257	2583014.44036959	3648113.06568687	2647724.89160482	3045678.89792829	0.561417628929658	3.967	137.024	violaceol i	[M-H]-	C14H14O5	YRZXKRQRZJMBFT-UHFFFAOYSA-N	91.3			Benzenoids	Benzene and substituted derivatives	Diphenylethers					Nodiff
MN3055.neg	10692835.5232242	9170541.86978204	0.857634240222261	-0.221566	0.52775062233115	0.857488695992014	8074093.15460242	12753144.1176321	10126195.7055244	10072420.735274	6003632.96447538	17127526.4618372	8905393.38626102	9952397.32911864	8319756.73836468	9644115.72728137	9610672.90298863	8590915.13467788	0.548842047968676	3.28	137.024	Isopropyl 3-hydroxybenzoate	[M-H]-	C10H12O3	VANDBVAFPVUVNX-UHFFFAOYSA-N	92.6										Nodiff
MN3056.neg	5128066.88179606	4512807.71885176	0.880021228832178	-0.18439	0.221183430945667	0.7030035163362	4595706.34821447	4690165.17867933	6504378.11627124	4861093.52254112	4648023.2591062	5469034.86596399	4686765.41898339	4149459.9822559	5863212.16054419	4883102.99341008	3039400.41189697	4454905.34602005	1.24040662630651	3.334	137.024	Salicylic acid	[M-H]-	C7H6O3	YGSDEFSMJLZEOE-UHFFFAOYSA-N	85.7	HMDB0001895	C00805	Benzenoids	Benzene and substituted derivatives	Benzoic acids and derivatives				#69-72-7	Nodiff
MN3095.neg	4929140.30149517	5041640.04181303	1.02282339991088	0.0325570717043397	0.910107237288863	0.977501959961187	5452904.92482243	4699102.31510097	5123942.63174306	4617756.38970115	5222235.25690192	4458900.2907015	5112534.98079883	5465619.05080942	5719184.83264586	5493370.31579358	3342381.66046633	5116749.41036419	0.0154302016437159	4.218	138.019	2-Hydroxy-N-(4-methylphenyl)-5-nitrobenzamide	[M-H]-	C14H12N2O4	BTHWTFZOABTOKZ-UHFFFAOYSA-N	93.3										Nodiff
MN3096.neg	9108186.92394383	8222703.37276307	0.902781578971224	-0.147551	0.394085889931215	0.801050810857299	8664672.1430463	7670810.05113092	7248680.29927311	9106068.28057421	9689451.98295286	12269438.7866856	7483860.38444906	10854565.5158403	8380934.59391393	10151789.4162238	6624177.05869966	5840893.26745168	0.702217588358838	1.184	138.019	oxiniacic acid	[M-H]-	C6H5NO3	FJCFFCXMEXZEIM-UHFFFAOYSA-N	92.8										Nodiff
MN3129.neg	4906503.9106074	3930576.19120288	0.80109508986742	-0.319955	0.351421495600637	0.782556174034646	3301856.55641535	7611699.37762087	4891881.93823632	5.16629e+06	5875426.40218687	2591872.95419101	5585183.67848726	3546792.25612024	3018425.23634983	2338254.92357369	3968577.42012335	5126223.63256293	0.846211413752893	4.053	139.076	2-Propyl-2,4-pentadienoic acid	[M-H]-	C8H12O2	UUILWXIBBZVJDU-FNORWQNLSA-N	82.8	HMDB0060682	C16656	Lipids and lipid-like molecules	Fatty Acyls	Fatty acids and conjugates	Lipids	FA Fatty acyls	FA01 Fatty Acids and Conjugates	#72010-18-5	Nodiff
MN3134.neg	2446999.16065898	1993157.56365309	0.814531363842532	-0.295958	0.236966597534933	0.714773393548474	1983465.97140979	1573232.16698238	3915556.44154028	2484009.84406398	1895471.71924588	2830258.82071157	5698941.13662503	618770.665164647	764596.824195951	837707.816976231	2216254.00369724	1822674.93525944	1.03671061450893	4.944	139.112	3-Nonen-5-one	[M-H]-	C9H16O	FRMKAKWKXLDSSR-FNORWQNLSA-N	90.7	HMDB0059828		Organic oxygen compounds	Organooxygen compounds	Carbonyl compounds					Nodiff
MN3220.neg	3459069.73583918	9950567.6604633	2.87666003300429	1.52439473178985	0.021170063835986	0.451633758356611	4853945.33067103	1295131.30368301	2269602.83022751	965848.926038496	9356402.47170267	2013487.55271239	3280796.27729597	17805035.8358143	17478099.6069628	6273727.59203888	7741554.78605769	7124191.86461018	1.83392242961175	2.802	141.055	2,2-Dimethylpentanedioic acid	[M-H]-	C7H12O4	BTUDGPVTCYNYLK-UHFFFAOYSA-N	88.5			Lipids and lipid-like molecules	Fatty Acyls	Fatty acids and conjugates					Up
MN3222.neg	253855.267620164	786303.503830861	3.0974480506246	1.63108008616418	0.263215224875138	0.731882970309385	266309.640644025	323787.792091944	472105.581723017	24411.0671441208	328882.341572604	107635.182545271	148174.78679827	516510.027295655	725724.585678602	121121.153088305	3003475.91166123	202814.558463105	0.990315186034008	3.223	141.055	Homofureanol	[M-H]-	C7H10O3	GWCRPYGYVRXVLI-UHFFFAOYSA-N	87.5	HMDB0033736		Organoheterocyclic compounds	Dihydrofurans	Furanones				#27538-10-9	Nodiff
MN323.neg	77122.7982372993	49799.8618400245	0.645721666980951	-0.631016	0.1231914912691	0.619100926812271	94043.4758686489	104833.448355564	57985.4641859856	63757.0927314975	39070.5949406117	103046.713341488	38144.5729156909	53257.9238935353	24065.8292279699	103522.985024757	65020.2993537082	14787.5606244854	1.24441576437518	0.539	74.9934	Ethanethioic acid	[M-H]-	C2H4OS	DUYAAUVXQSMXQP-UHFFFAOYSA-N	85.3	HMDB0031188	C01857	Organic acids and derivatives	Carbothioic S-acids					#507-09-5	Nodiff
MN3281.neg	2942988.95724464	2964378.14986689	1.00727	0.0104473673010441	0.860754065157313	0.968445802687965	1972423.97268643	2942719.35618941	2394361.00288289	4919309.05056326	2458004.86934505	2971115.49180083	3683304.06569164	2697272.37330572	1949299.88845514	2883297.34720294	3699708.9748653	2873386.24968063	0.240474850265956	1.236	142.05	6-Oxopiperidine-2-carboxylic acid	[M-H]-	C6H9NO3	FZXCPFJMYOQZCA-UHFFFAOYSA-N	90.4	HMDB0061705		Organic acids and derivatives	Carboxylic acids and derivatives	Amino acids, peptides, and analogues					Nodiff
MN3320.neg	13910114.3840697	9217185.29087354	0.662624694260554	-0.593736	0.0353356383632334	0.506853434840832	14502503.3267131	14800639.6132918	15044361.4456449	8553828.48961859	19550406.7119217	11008946.7172283	11874038.0095885	9921021.05016147	9363714.91949559	8317399.88150836	5092847.38108003	10734090.5034073	1.74988490109654	1.84	143.034	3-Methylglutaconic acid	[M-H]-	C6H8O4	WKRBKYFIJPGYQC-DUXPYHPUSA-N	93.3	HMDB0000522		Lipids and lipid-like molecules	Fatty Acyls	Fatty acids and conjugates				#5746-90-7	Down
MN3375.neg	2033403.54598941	1816848.00833994	0.893500954064632	-0.162459	0.101427598290604	0.603343583557179	1819163.9503369	2021263.82601056	2107519.19871837	1895816.63257772	2240682.58352663	2115975.08476629	1481871.24925817	1832880.39920215	1769850.39787339	2257784.34580678	1833701.14281117	1725000.51508801	1.39483815953228	1.324	144.066	(S)-5-Amino-3-oxohexanoate	[M-H]-	C6H11NO3	FAASBXNEOGMQHS-BYPYZUCNSA-N	87.3	HMDB0012131	C03656	Organic acids and derivatives	Keto acids and derivatives	Medium-chain keto acids and derivatives	Lipids	FA Fatty acyls	FA01 Fatty Acids and Conjugates	#19355-90-9	Nodiff
MN3428.neg	62741995.7043894	67697409.1310791	1.07898080657232	0.109669201703395	0.935506895434818	0.982877343534995	34175394.4036525	97364564.0050602	51496797.0276354	87084246.6326709	68644426.8491703	37686545.3081471	40835768.4909744	37616685.7083076	34105042.3897987	77132832.0467845	134795001.443687	81699124.7069223	0.129127128129995	0.755	145.013	alpha-Ketoglutaric acid	[M-H]-	C5H6O5	KPGXRSRHYNQIFN-UHFFFAOYSA-N	92.8	HMDB0000208	C00026	Organic acids and derivatives	Keto acids and derivatives	Gamma-keto acids and derivatives	Organic acids	Carboxylic acids	2-Oxocarboxylic acids	#328-50-7	Nodiff
MN3431.neg	5026017.87550286	4945582.60203723	0.983996222166722	-0.0232753	0.750251143221884	0.937616598374219	4412448.65390228	5216367.75689021	3897635.89562659	4465850.43972949	6142770.45929294	6021034.04757566	3953313.21546655	4743432.71696362	5546562.60327003	3415166.83999961	3699731.39635032	8315288.84017326	0.313047771416249	2.911	145.05	Adipic acid	[M-H]-	C6H10O4	WNLRTRBMVRJNCN-UHFFFAOYAY	94.2	HMDB0000448	C06104	Lipids and lipid-like molecules	Fatty Acyls	Fatty acids and conjugates	Organic acids	Carboxylic acids	Dicarboxylic acids	#124-04-9	Nodiff
MN3432.neg	19313457.4262297	14778081.162339	0.765170152407243	-0.386147	0.108981049243682	0.609192423972485	13918463.9960576	26826763.2616003	20181116.6286565	22710942.9330753	18088144.445195	14155313.2927938	19631121.2834543	11732518.2237213	12921362.7000829	9856910.66909631	16820316.4005789	17706257.6971004	1.38353321727669	1.766	145.05	2,2-Dimethylsuccinic acid	[M-H]-	C6H10O4	GOHPTLYPQCTZSE-UHFFFAOYSA-N	91.6	HMDB0002074		Lipids and lipid-like molecules	Fatty Acyls	Fatty acids and conjugates				#597-43-3	Nodiff
MN3438.neg	3067308.98706944	1984095.15529203	0.646852065982326	-0.628492	0.305990499092531	0.757641405126713	3557847.70725891	581519.851564362	3091086.81552926	3881476.79156609	3836444.91124754	3455477.84525049	3821480.42533571	1145227.42368236	2026338.44802873	1611236.04489476	2586841.13369525	713447.456115342	0.873673998478179	3.484	145.05	3-(Hydroxymethyl)-5-oxopentanoic acid	[M-H]-	C6H10O4	RAZMGTPZOWFVRS-UHFFFAOYSA-N	89.3	HMDB0255410		Lipids and lipid-like molecules	Fatty Acyls	Fatty acids and conjugates					Nodiff
MN3440.neg	254226504.111965	264802815.901611	1.04160192434141	0.0588040189725978	0.334022778232638	0.776188900517247	268199301.273835	245599948.660766	234230414.775945	237536932.854934	282310388.111787	257482038.994521	239909796.137912	278080186.46044	258008816.444846	252836594.173445	272059575.558181	287921926.63484	0.947725066174747	0.599	145.061	L-Glutamine	[M-H]-	C5H10N2O3	ZDXPYRJPNDTMRX-UHFFFAOYSA-N	94.9	HMDB0000641	C00064	Organic acids and derivatives	Carboxylic acids and derivatives	Amino acids, peptides, and analogues	Peptides	Amino acids	Common amino acids	#56-85-9	Nodiff
MN3483.neg	235628588.721089	238135041.644145	1.01063730397343	0.0152653378531951	0.785712837756277	0.947541763603794	191403197.418783	233833898.270448	221525117.826346	262941505.499906	264491281.952968	239576531.358081	259701037.124186	235506374.662227	236109280.814799	230043427.929428	245464489.317614	221985640.016618	0.267469434450577	0.612	146.045	L-Glutamic acid	[M-H]-	C5H9NO4	WHUUTDBJXJRKMK-VKHMYHEASA-N	96.6	HMDB0000148	C00025	Organic acids and derivatives	Carboxylic acids and derivatives	Amino acids, peptides, and analogues	Peptides; Hormones and transmitters	Amino acids; Neurotransmitters	Common amino acids; Amino acids	#56-86-0	Nodiff
MN3528.neg	18936956.3874808	17194492.1592186	0.907986046299704	-0.139258	0.43401603495507	0.818556552349933	22304170.4142319	22283941.7644092	16017928.2079056	21907655.3604506	14613073.122759	16494969.4551283	15930468.8714718	11424556.8395979	12139747.3902999	15339461.0672945	28113667.1138299	20219051.6728175	0.616619117016468	0.779	147.029	D--Hydroxyglutaric acid	[M-H]-	C5H8O5	HWXBTNAVRSUOJR-GSVOUGTGSA-N	95.7			Organic acids and derivatives	Hydroxy acids and derivatives	Short-chain hydroxy acids and derivatives					Nodiff
MN3533.neg	3293046.81727426	3767947.22694541	1.14421307561738	0.194355736130648	0.444447435892919	0.823731216155108	1278936.70043667	1841433.06983418	1264262.28733408	2.59074e+06	1857973.89350423	10924930.1705244	7554256.01206359	2729559.69764736	2404847.21389075	2268130.86735413	1652962.26412576	5997927.30659085	0.719656526654685	1.112	147.066	beta-tyvelose	[M-H]-	C6H12O4	KYPWIZMAJMNPMJ-UHFFFAOYSA-N	79.5	HMDB0249152		Organic oxygen compounds	Organooxygen compounds	Carbohydrates and carbohydrate conjugates					Nodiff
MN3534.neg	6769135.84873073	6272894.29075589	0.926690560056068	-0.10984	0.531429048999101	0.858726450032044	5300415.43626819	6652904.04926386	6886684.81872103	5329204.44637467	8805006.77738497	7640599.56437168	7387383.28651223	5871500.04689926	3800355.12415543	4618547.82484345	7046387.18106245	8913192.28106253	0.463261376067058	1.441	147.066	pantoic acid	[M-H]-	C6H12O4	OTOIIPJYVQJATP-BYPYZUCNSA-N	86.5	HMDB0240389	C00522	Lipids and lipid-like molecules	Fatty Acyls	Fatty acids and conjugates				#470-29-1	Nodiff
MN3580.neg	21563068.3300558	19769289.6098788	0.916812454854733	-0.125301	0.462272588568766	0.833063089509643	17583773.4186129	20022517.5126796	21270038.0613042	22293813.7538039	17990187.757458	30218079.4764761	18529285.7206191	14678385.530577	19579085.3136352	25839405.366505	19660221.6821499	20329354.0457866	0.661042384399621	3.732	148.04	Dopaminechrome	[M-H]-	C8H7NO2	XDEURYRPQDIBSL-UHFFFAOYSA-N	93.1	HMDB0248311		Organoheterocyclic compounds	Indoles and derivatives	Indolines					Nodiff
MN3581.neg	22066437.7202479	21125443.1587268	0.957356299487449	-0.0628721	0.732554233385051	0.930018490469333	16726638.3858758	21567669.2884514	21027592.9829204	23725897.7647753	19292342.274849	30058485.6246154	18076595.3913287	18201460.9856809	21935716.8006033	25964984.8906076	20274157.6328176	22299743.2513225	0.32633152806758	3.817	148.04	NAPQI	[M-H]-	C8H7NO2	URNSECGXFRDEDC-UHFFFAOYSA-N	92.2	HMDB0060946		Organic nitrogen compounds	Organonitrogen compounds	Imines					Nodiff
MN3664.neg	5649438.68002133	5974454.71952515	1.05753067834035	0.0806995156832889	0.867670251314146	0.970201712198169	5861591.23526821	5239682.69778163	5195901.30300187	6374540.46322713	5782371.25050303	5442545.13034613	6311196.08295335	3671987.23791939	4344783.61669232	6266238.07526464	7220601.93423055	8031921.37009064	0.216953662498135	1.684	150.055	3-[(3-Carboxypropanoyl)amino]-4-methylbenzoic acid	[M-H]-	C12H13NO5	QLUUIIDXMPFVCG-UHFFFAOYSA-N	93.2			Benzenoids	Benzene and substituted derivatives	Benzoic acids and derivatives					Nodiff
MN3723.neg	2144127.41927793	1391970.27422991	0.649201284268206	-0.623262	0.151734239721752	0.653990656227104	3111751.63817149	2620275.59980062	1932678.83909405	1048325.89379829	1286787.17374001	2864945.37106312	518538.393318168	2248979.02177692	546409.774234356	1766562.18738736	1578600.66028826	1692731.60837437	1.13302910426293	3.975	151.112	Isocitral	[M-H]-	C10H16O	OJLMARCQPSGYNE-UXBLZVDNSA-N	92.9	HMDB0030893		Lipids and lipid-like molecules	Prenol lipids	Monoterpenoids				#1754-00-3	Nodiff
MN3724.neg	734668.446397459	449949.597509334	0.612452596427298	-0.70733	0.0263953176342149	0.475377662974014	1225375.64704195	779612.958565773	766123.83509672	469177.52803523	580725.216550892	586995.493094192	409515.324694527	623921.721312788	270660.295885878	462126.372185391	377898.245394974	555575.625582443	1.71563122397065	4.052	151.112	Dehydro-1,8-cineole	[M-H]-	C10H16O	LOOYOTLEOHYYOV-UHFFFAOYSA-N	82.9	HMDB0036085		Organoheterocyclic compounds	Pyrans					#92760-25-3	Down
MN3760.neg	1708964.04446063	1667641.97874171	0.975820400755148	-0.0353124	0.696845140849555	0.917783567241534	1791063.88337842	1613668.89630561	1657904.56461194	1562664.90127868	1995489.01090282	1632993.0102863	1665049.80154544	1793379.47709385	1960339.3600292	1739584.78524657	1130288.03454194	1717210.41399325	0.457958771763539	4.556	152.035	2-Hydroxy-3-methyl-5-nitrobenzaldehyde	[M-H]-	C8H7NO4	BENQWWGSDGYLAU-UHFFFAOYSA-N	78.9			Benzenoids	Benzene and substituted derivatives	Nitrobenzenes					Nodiff
MN3763.neg	993941.539488268	897229.375273753	0.902698337505536	-0.147684	0.772263975757371	0.943124970993539	686361.38045024	1039186.57033095	893135.995756692	1541665.55346226	1283634.02228697	519665.714642499	837617.255391416	1102881.66839262	1073787.52695421	670196.200978806	731242.103383836	967651.496541632	0.343895142524898	4.229	152.071	N-Hydroxyphenetidine	[M-H]-	C8H11NO2	BZMRNEWNOBBZCH-UHFFFAOYSA-N	76.1	HMDB0255158		Benzenoids	Phenol ethers						Nodiff
MN3803.neg	6470772.86793711	4984014.72675169	0.77023484342151	-0.37663	0.26120944851577	0.730187789158806	4362733.25219931	3962369.30785056	7526661.56986276	5765171.64941749	5881054.77162885	11326646.6566637	3975663.86425506	5656512.8779061	5925379.90916967	5484197.53765637	4541228.24293761	4321105.92858536	1.01898921868012	2.766	153.019	Protocatechuic acid	[M-H]-	C7H6O4	YQUVCSBJEUQKSH-UHFFFAOYSA-N	93.2	HMDB0001856	C00230	Benzenoids	Benzene and substituted derivatives	Benzoic acids and derivatives				#99-50-3	Nodiff
MN3808.neg	6608718.54147518	6585178.45404622	0.996438025423352	-0.00514802	0.822740946460439	0.958519980873808	8625117.58920184	4388209.42956038	8752587.4852257	5345501.08654943	8656817.52685907	3884078.13145464	8271288.67010444	6572435.26205692	5193302.21442356	6406492.34834464	2011982.13078595	11055570.0985618	0.27784934341948	2.215	153.055	trans-1,4-Cyclohexanedicarboxylic acid	[M-H]-	C8H12O4	PXGZQGDTEZPERC-UHFFFAOYSA-N	89			Organic acids and derivatives	Carboxylic acids and derivatives	Dicarboxylic acids and derivatives					Nodiff
MN3864.neg	9416350.61813152	9144972.69994483	0.971180138761598	-0.0421892	0.706679626806544	0.920762173852479	10804397.151158	8697526.91519898	8765010.87083796	10494011.7905285	10087393.4126122	7649763.56845348	9642065.19707256	9991636.53385495	11646744.800595	6333264.01400806	9350768.1780984	7905357.47604002	0.388006760571423	3.689	154.063	L-Histidine	[M-H]-	C6H9N3O2	HNDVDQJCIGZPNO-YFKPBYRVSA-N	97.6	HMDB0000177	C00135	Organic acids and derivatives	Carboxylic acids and derivatives	Amino acids, peptides, and analogues	Peptides	Amino acids	Common amino acids	#71-00-1	Nodiff
MN3902.neg	2868045.6373233	3666953.57379378	1.27855482007465	0.354514019753823	0.00639655160354076	0.372567755054385	2654302.72192232	2889499.49673739	2650071.75999505	3140863.83249459	3048095.98051636	2825440.03227407	2874472.33096932	3999293.31725217	3309121.50324031	3905418.51334714	4158322.11856368	3755093.65939006	2.19519680327538	0.816	155.009	Orotic acid	[M-H]-	C5H4N2O4	PXQPEWDEAKTCGB-UHFFFAOYSA-N	86	HMDB0000226	C00295	Organoheterocyclic compounds	Diazines	Pyrimidines and pyrimidine derivatives				#65-86-1	Up
MN3911.neg	2045426.83122726	1957982.15601544	0.957248690651353	-0.0630343	0.43394614833298	0.818556552349933	1745856.85364458	1971749.75425786	2513013.13462883	2150125.6674369	1512112.76659606	2379702.81079932	5219623.55665065	1154896.52145341	1245353.10078693	1108490.05362932	1427826.30365076	1591703.39992156	0.721140654766546	4.352	155.071	2-Propylglutaric acid	[M-H]-	C8H14O4	IFNXFIJXYVEYLF-UHFFFAOYSA-N	85.3	HMDB0060684	C16658	Lipids and lipid-like molecules	Fatty Acyls	Fatty acids and conjugates				#32806-62-5	Nodiff
MN3912.neg	128057.384503175	85141.3949239281	0.664869076111866	-0.588858	0.363616301126984	0.78765573503755	78081.8409119732	287009.97802636	149049.606783401	19163.256214947	94340.6249051458	140699.000177225	211652.570904111	16136.6606539183	63828.4694635919	40450.9545524717	27236.9985931147	151542.715376361	0.862060880514124	4.169	155.107	(5R,7S)-7-Methyl-1,6-dioxaspiro[4.5]decane	[M-H]-	C9H16O2	XNNASGSBOJGKAZ-DTWKUNHWSA-N	79.3										Nodiff
MN3991.neg	21484345.2956369	26403083.920577	1.22894524162851	0.297420634676429	0.355218152869157	0.783823651328821	31804513.5363878	30303521.5879586	16866387.677051	18387424.2656515	15855930.5511218	15688294.1556508	14936464.3514539	28299475.7119578	24209860.5126728	33548105.738676	17757422.2905247	39667174.9181765	0.794340797458049	0.995	157.013	(Z)-5-oxohex-2-enedioic acid	[M-H]-	C6H6O5	OOEDHTCVMHDXRH-IWQZZHSRSA-N	74.2			Organic acids and derivatives	Keto acids and derivatives	Medium-chain keto acids and derivatives					Nodiff
MN3993.neg	8117021.36090884	8518199.07325237	1.04942425238346	0.069598036420834	0.674423613587344	0.912051336297169	10215932.4749594	6210440.14962791	9161634.64654816	3274882.54039381	16234633.2166553	3604605.13726847	10035416.2512248	8765110.87919609	9958630.26980872	9600101.35649961	3141222.85902628	9608712.82375872	0.302766021071126	1.729	157.036	Allantoin	[M-H]-	C4H6N4O3	POJWUDADGALRAB-UHFFFAOYAE	91	HMDB0000462	C01551	Organoheterocyclic compounds	Azoles	Imidazoles				#97-59-6	Nodiff
MN3995.neg	3487396.35539277	3299195.78092847	0.946034073765871	-0.0800359	0.797052816008031	0.950661174838321	1796678.58176454	1431670.00775658	2190913.01805213	3078837.47789113	7221147.05364845	5205131.99324376	2156097.80144635	3873272.68083136	2247287.30780088	4610376.31988805	3304650.09275392	3603490.48285026	0.328655202513148	3.536	157.05	hept-2-enedioic acid	[M-H]-	C7H10O4	OXQWBLJQOBXJPM-UHFFFAOYSA-N	88.3			Lipids and lipid-like molecules	Fatty Acyls	Fatty acids and conjugates					Nodiff
MN4028.neg	2841142.56044704	2050023.25576624	0.721548888220406	-0.470831	0.340906081538899	0.778196130882573	2344479.03008799	3886728.95692186	1221105.76545975	5394890.53606825	2062914.83704155	2136736.23710285	1765046.3110375	1444152.3566604	2110750.66129799	1655250.65016491	2166132.58817845	3158806.9672582	0.848282344883854	3.158	158.081	N-Acetylvaline	[M-H]-	C7H13NO3	IHYJTAOFMMMOPX-LURJTMIESA-N	91.4	HMDB0011757		Organic acids and derivatives	Carboxylic acids and derivatives	Amino acids, peptides, and analogues				#96-81-1	Nodiff
MN4073.neg	1847807.51586427	1680612.12068426	0.909516876760938	-0.136828	0.854998585112427	0.967440799466975	476684.270887389	1514035.40608736	928673.79099286	4038952.3507202	1460733.80932914	2667765.46716866	1720753.69880155	864554.915792013	739942.396065429	1017748.92242418	4378828.69151876	1361844.09950361	0.0739314341871903	3.246	159.066	Mono-methyl-adipate	[M-H]-	C7H12O4	UOBSVARXACCLLH-UHFFFAOYSA-N	75.1	HMDB0059722		Lipids and lipid-like molecules	Fatty Acyls	Fatty acids and conjugates				#627-91-8	Nodiff
MN4076.neg	4850032.69475191	3819270.17445011	0.787473077982102	-0.344697	0.123289421629459	0.619151085632522	4139527.38291985	4352656.72015412	4372882.82519982	7692133.92005598	4176059.52059522	4366935.79958644	3442752.16511412	3570652.21416897	3967251.81352273	2639152.08787995	5718660.52341624	3577152.24259867	1.28788685933515	4.209	159.102	3-Hydroxyoctanoic acid	[M-H]-	C8H16O3	NDPLAKGOSZHTPH-UHFFFAOYSA-N	93.1	HMDB0001954	C20793	Organic acids and derivatives	Hydroxy acids and derivatives	Medium-chain hydroxy acids and derivatives				#14292-27-4	Nodiff
MN4158.neg	7730588.89825129	6107624.30576721	0.790059384369643	-0.339967	0.0578565576670309	0.555781761903053	8446900.95391387	7695952.94535722	8442000.32927868	7770439.87797906	7491878.44008717	6536360.84289175	6573798.79185522	6043102.00506259	7980157.30176983	6843232.10886219	5412816.73025136	3792638.89680207	1.72255368373392	5.285	160.935	1-Propanol, 3,3,3-trichloro-	[M-H]-	C3H5Cl3O	QSDORQFGFBJHTO-UHFFFAOYSA-N	83	HMDB0244002		Organic oxygen compounds	Organooxygen compounds	Alcohols and polyols					Nodiff
MN4171.neg	82628583.7132165	84169934.5343077	1.01865396636158	0.0266640556288907	0.820308618463059	0.958519980873808	102041115.044182	66670011.0645315	58534637.1995472	76605059.5778079	94708873.3153484	97211806.0778819	67002055.3899798	85900569.2865459	82363173.429966	80190758.3569648	77567904.5925247	111995146.149865	0.285495356399897	1.136	161.045	2-Hydroxy-2-ethylsuccinic acid	[M-H]-	C6H10O5	YVYGHRNLPUMVBU-ZCFIWIBFSA-N	91.7	HMDB0059758	C02488	Lipids and lipid-like molecules	Fatty Acyls	Fatty acids and conjugates	Lipids	FA Fatty acyls	FA01 Fatty Acids and Conjugates		Nodiff
MN4176.neg	1237048.05459708	1981810.78610426	1.60204834302072	0.679917682817758	0.0320077027249687	0.497458105211627	878171.21861599	934317.772938614	840496.074021221	1241179.29179175	1838539.39653052	1689584.57368437	2999581.60301399	1909569.35393412	1130132.65835504	1709722.1621071	1.86348e+06	2278382.5444663	1.82248182245906	3.036	161.081	Dimethicone	[M-H]-	C6H18OSi2	UQEAIHBTYFGYIE-UHFFFAOYSA-N	78.2	HMDB0033532		Organometallic compounds	Organometalloid compounds	Organosilicon compounds				#9006-65-9	Up
MN4221.neg	48875392.0354035	39907443.6519646	0.816514036819534	-0.29245	0.483627542515316	0.840499598846093	81322451.6772044	61411085.9362268	42854071.4239732	49776229.3767439	24848548.751125	33039965.0471475	45280506.8024245	34525675.0286241	38268403.3317857	38947450.0798837	47191279.9702701	35231346.6987994	0.640185458110432	0.971	162.041	Pterin	[M-H]-	C6H5N5O	HNXQXTQTPAJEJL-UHFFFAOYSA-N	89.6	HMDB0000802	C00715	Organoheterocyclic compounds	Pteridines and derivatives	Pterins and derivatives				#2236-60-4	Nodiff
MN4319.neg	10091022.2296664	11801110.4977795	1.16946630670237	0.225850297044232	0.137233299271286	0.636275977896223	11457714.048678	9650707.11953005	9036381.12963974	9157145.81159951	9911824.06745534	11332361.2010955	15059734.3514619	9476965.71459836	13310772.7495096	12842307.1255379	9930379.07072856	10186503.9748405	1.2584393247346	1.785	164.071	4-Methylphenyl glycine	[M-H]-	C9H11NO2	CTFOHWIEFNJZHC-UHFFFAOYSA-N	87.6			Organic acids and derivatives	Carboxylic acids and derivatives	Amino acids, peptides, and analogues					Nodiff
MN4362.neg	5000081.12955874	5022428.46660435	1.00446939488912	0.0064336073620434	0.858476581322262	0.968033574880505	4771091.45154445	4759354.70726167	7344989.61485599	4941598.73331139	4361092.64682241	3822359.62355652	6127860.92795577	4825109.73284418	4925866.77972155	5404810.4338643	4294495.72962929	4556427.19561101	0.0400247772813331	6.347	165.018	1,4-benzendicarboxylic acid	[M-H]-	C8H6O4		92.5										Nodiff
MN4363.neg	17673491.1628167	14680840.3700259	0.830670082938281	-0.267652	0.433374459869583	0.818540390702904	21685123.8100072	20848795.1167544	10365777.822498	21650076.9521913	8971563.16688389	22519610.1085652	24154557.7047453	17307702.4385175	9102246.56859327	9203678.61071087	20005861.4021341	8310995.49545435	0.5837532627162	6.906	165.018	Isophthalic acid	[M-H]-	C8H6O4	QQVIHTHCMHWDBS-UHFFFAOYSA-N	93.1		C22203	Benzenoids	Benzene and substituted derivatives	Benzoic acids and derivatives				#121-91-5	Nodiff
MN4365.neg	4151423.40831796	3556402.54536011	0.856670639336463	-0.223187	0.635920692053611	0.896590290759786	5443550.52097228	4511203.7498104	4228169.26188074	5429739.4303149	372275.304969517	4923602.18195994	642653.168619309	6236937.77570647	5763995.12735722	2561245.83987331	469070.506543562	5664512.85406078	0.514433826997402	6.683	165.018	Phthalic acid	[M-H]-	C8H6O4	XNGIFLGASWRNHJ-UHFFFAOYSA-N	86	HMDB0002107	C01606	Benzenoids	Benzene and substituted derivatives	Benzoic acids and derivatives				#88-99-3	Nodiff
MN4369.neg	28338437.9919996	24032031.441529	0.848036558977373	-0.237802	0.506945550814035	0.849477486368823	43830126.5477003	34785441.7551186	31997423.2629198	14775719.5054623	22881791.1082635	21760125.7725331	15788748.792909	28446746.5587175	27915068.839991	32423042.2899801	20984091.5054099	18634490.6621664	0.626849664097545	3.488	165.019	4-Formylsalicylic acid	[M-H]-	C8H6O4	JQSSYLDZHAPSJO-UHFFFAOYSA-N	93.2		C14100	Benzenoids	Benzene and substituted derivatives	Benzoic acids and derivatives				#51572-88-4	Nodiff
MN4406.neg	17314193.7572306	48362257.7724188	2.7932145412328	1.48192638839968	0.0928737469852409	0.592586280812837	7716817.1549023	25637584.4259342	9495611.2828948	20471415.0979888	17732898.6335505	22830835.9481132	8441448.79396083	92383739.9384517	24603654.2950692	39000386.9486999	97389073.9713112	28355242.6870199	1.52831	1.77	166.014	Dipicolinic acid	[M-H]-	C7H5NO4	WJJMNDUMQPNECX-UHFFFAOYSA-N	93.2	HMDB0033161		Organoheterocyclic compounds	Pyridines and derivatives	Pyridinecarboxylic acids and derivatives				#499-83-2	Nodiff
MN4464.neg	7245721.03977782	6508868.89480639	0.898305200969478	-0.154722	0.305525622880322	0.757602876895841	5889288.42928419	8063247.2625237	7594543.69513726	7399253.1583904	6343334.65777316	8184659.03555822	5006660.11855287	4926713.60337813	7169781.30731866	8670718.32120419	5443503.36994909	7835836.6484354	1.00333115052283	3.607	167.034	2EQ5W5403J	[M-H]-	C17H16O7	GODLCSLPZIBRMG-UHFFFAOYSA-N	93.2			Phenylpropanoids and polyketides	Depsides and depsidones						Nodiff
MN4465.neg	5159492.0026968	4876542.27644382	0.945159382725066	-0.0813705	0.810138200723135	0.953951644988972	3889004.39243978	5167405.51430221	4509767.67985573	4757322.9966034	4114813.37819962	8518638.05478004	4249029.84545503	4785447.92980502	3719326.00999315	5374353.83161551	6407276.87529275	4723819.16650145	0.0954737351549225	2.207	167.034	3-Methoxysalicylic acid	[M-H]-	C8H8O4	AUZQQIPZESHNMG-UHFFFAOYSA-N	93.2	HMDB0059713		Benzenoids	Benzene and substituted derivatives	Benzoic acids and derivatives				#877-22-5	Nodiff
MN4503.neg	6225024.10907648	8337003.56369439	1.33927249398737	0.421449527300043	0.0469340644407087	0.531982463939097	4944189.37990045	9333554.10072598	5220691.3107756	4471653.73379337	6943425.83567422	6436630.29358928	6262532.56707505	11155790.7790396	7639793.39817568	8425105.37030344	8084370.41826055	8454428.84931202	1.67548091090603	1.403	168.041	Antiarol	[M-H]-	C9H12O4	VTCDZPUMZAZMSB-UHFFFAOYSA-N	80.1		C10765	Benzenoids	Phenols	Methoxyphenols				#642-71-7	Up
MN4504.neg	32366439.7130723	27332033.2792107	0.844455971107991	-0.243906	0.0526973908765059	0.546899254518502	31077316.0380389	36795544.0384102	35694702.3347544	35474261.8452708	24637421.1484508	30519392.8735087	29285388.5653992	28874589.4202515	29279278.9259434	24996289.8474311	28103758.3942155	23452894.5220236	1.67520524727467	0.602	168.042	Phosphodimethylethanolamine	[M-H]-	C4H12NO4P	BLHVJAAEHMLMOI-UHFFFAOYSA-N	92.9	HMDB0060236	C13482	Organic acids and derivatives	Organic phosphoric acids and derivatives	Phosphate esters					Nodiff
MN4536.neg	9848944.66646737	8238581.07495738	0.836493792376275	-0.257573	0.826211927989495	0.959049267801611	25808966.628175	5391170.09436913	11604923.1443612	3631234.45481371	7889350.00107651	4768023.67600868	8364754.35784557	10171616.1332156	9830930.97180292	7427271.24836825	1700243.06305002	11936670.6754619	0.276571719379471	0.644	168.99	1,1,1,2,3,3,3-Heptafluoropropane	[M-H]-	C3HF7	YFMFNYKEUDLDTL-UHFFFAOYSA-N	74.3	HMDB0244037		Organohalogen compounds	Organofluorides						Nodiff
MN4538.neg	28340192.9541873	23481425.2174407	0.828555587303132	-0.27133	0.70735051736001	0.920762173852479	37516344.2874768	25857150.9908061	7143289.74806861	20287174.8763168	27963741.800849	51273456.0216063	18262913.2524456	11126639.1715792	32876385.1757559	19615444.7675194	16271490.7864184	42735678.1509257	0.312965450178873	0.837	169.026	4-Toluenesulfonylacetic acid	[M-H]-	C9H10O4S	AQDHXMBUTDLAMD-UHFFFAOYSA-N	70.8			Benzenoids	Benzene and substituted derivatives	Toluenes					Nodiff
MN4591.neg	17387527.9391248	16880866.076424	0.970860615466747	-0.0426639	0.693249193473373	0.91682341478007	14348521.5524671	20207735.1307328	16071304.2351416	19521345.9393936	17716446.2128626	16459814.5641512	15451178.3244856	16932930.6302626	17407200.644546	15316816.2392451	20259101.7818005	15917968.8382041	0.338926327108925	0.976	170.045	3-SUCCINIMIDOPROPIONIC ACID	[M-H]-	C7H9NO4	DPISPNNORVOBQY-UHFFFAOYSA-N	75.2			Organic acids and derivatives	Carboxylic acids and derivatives	Carboxylic acid derivatives					Nodiff
MN4635.neg	17415024.4431723	15345687.7796668	0.881175207634188	-0.182499	0.529097124925905	0.857771849791897	29146941.5728489	13641411.1714181	16077044.0968002	17431960.2279865	17818262.4405106	10374527.1494693	16298963.8854617	25930266.6880589	15106921.8277616	11303360.8419773	14935633.598981	8498979.83576015	0.532165394094873	0.642	171.006	Glycerol 3-phosphate	[M-H]-	C3H9O6P	AWUCVROLDVIAJX-YEQUQEJONA-N	85.9	HMDB0252849	C03189	Lipids and lipid-like molecules	Glycerophospholipids	Glycerophosphates				#57-03-4	Nodiff
MN4637.neg	32001473.0031909	39757084.3134454	1.24235169766971	0.313073644297736	0.367654137420486	0.789652450651346	22356556.4185511	39165570.8598302	25222145.8973906	55456207.5061317	26503594.8421406	23304762.4951011	18726223.1500911	32163707.6899658	40063519.4300644	65267455.0383992	39513616.4902883	42807984.0818639	0.761937974810612	0.992	171.029	3,5-Difluorophenylacetic acid	[M-H]-	C8H6F2O2	IGGNSAVLXJKCNH-UHFFFAOYSA-N	78.5										Nodiff
MN4639.neg	2513829.75862027	5239511.77845103	2.08427470495328	1.05954543565658	0.00387826571800557	0.33393617805647	4112362.75082201	1890665.13548408	2152003.82551492	1299796.19270068	3261582.25905212	2366568.38814783	3312355.90367244	6355069.50487503	6903265.27472373	4887189.33035797	4522749.27279524	5456441.3842818	2.16811434868681	1.84	171.029	p-tolylphosphonic acid	[M-H]-	C7H9O3P	LYNDWSARZJHIKU-UHFFFAOYSA-N	78.3			Benzenoids	Benzene and substituted derivatives	Toluenes					Up
MN4642.neg	4102196.40087672	4638060.86833609	1.13062867183659	0.177125188159362	0.289884849419773	0.748948633291748	3994199.83972301	4754585.16901128	4989438.1266515	3976438.95971879	4317123.65391474	2581392.65624101	4864202.01059346	4252017.3428508	5862726.8741467	4894062.70338791	3564300.81543106	4391055.46360658	0.768079482797079	3.828	171.065	1,3-Cyclohexanedicarboxylic acid	[M-H]-	C8H12O4	XBZSBBLNHFMTEB-UHFFFAOYSA-N	86.2			Organic acids and derivatives	Carboxylic acids and derivatives	Dicarboxylic acids and derivatives					Nodiff
MN4690.neg	3147445.92909433	4224209.22077396	1.34210700229232	0.424499698007939	0.0818964692778643	0.588124258440413	3173540.61763829	3431316.43911605	1858277.90187751	4295553.94076893	2111896.37965494	4014090.29551025	3660095.21603541	3290808.8482909	4391409.28485622	3540466.59793927	5431156.45166895	5.03132e+06	1.52504033333961	3.656	172.097	N-Acetylleucine	[M-H]-	C8H15NO3	WXNXCEHXYPACJF-UHFFFAOYSA-N	92.7	HMDB0011756	C02710	Organic acids and derivatives	Carboxylic acids and derivatives	Amino acids, peptides, and analogues				#1188-21-2	Nodiff
MN4725.neg	37988386.9988046	32718673.8941885	0.861280946074864	-0.215444	0.306605742335229	0.758339817930046	29760477.3585606	34714253.2305893	29443899.001925	48740976.5681211	47893864.4470786	37376851.3865532	75081584.0293276	30233033.2099216	22602564.3747869	25567638.1260642	28999184.7694688	13828038.8555621	0.869580369062212	1.033	173.008	trans-Aconitic acid	[M-H]-	C6H6O6	GTZCVFVGUGFEME-HNQUOIGGSA-N	72.6	HMDB0000958	C02341	Organic acids and derivatives	Carboxylic acids and derivatives	Tricarboxylic acids and derivatives	Organic acids	Carboxylic acids	Tricarboxylic acids	#4023-65-8	Nodiff
MN4728.neg	17828125.6734642	22717802.981836	1.27426760378124	0.349668283957407	0.138048919968968	0.637563910700152	23478223.7744093	14776280.7991591	16440910.4737106	20157873.0587167	16395085.5737783	15720380.3610114	34818510.5519437	21651693.4484001	25984545.4050816	20321695.1378349	16557331.6022791	16973041.7454767	1.23504016139566	1.153	173.008	cis-Aconitic acid	[M-H]-	C6H6O6	GTZCVFVGUGFEME-IWQZZHSRSA-N	92.4	HMDB0000072	C00417	Organic acids and derivatives	Carboxylic acids and derivatives	Tricarboxylic acids and derivatives	Organic acids	Carboxylic acids	Tricarboxylic acids	#585-84-2	Nodiff
MN4729.neg	27467393.3523991	29112113.4944987	1.05987900347871	0.0838995751235201	0.567465129954052	0.872098508927526	23098529.4558883	27837347.7651417	21210951.5123248	29780762.4004194	30591092.5942048	32285676.3864159	25731827.2147758	34790969.3406834	29003629.8804478	34246924.1823249	22266708.9420251	28632621.406735	0.535463378517701	0.815	173.008	3,5a,6a,9-Tetrahydroxytetrahydro-2H,8aH-furo[2',3':4,5]furo[3,4-b]furo[3',2':2,3]furo[3,4-e][1,4]dioxine-5,7(5aH,6aH)-dione	[M-H]-	C12H12O12	MUYNUOXIHSNESP-UHFFFAOYSA-N	81.4			Organoheterocyclic compounds	Furofurans	Isosorbides					Nodiff
MN4737.neg	1855444.65181504	1348237.04903417	0.726638246910408	-0.460691	0.0110166017066762	0.417099820619637	1673619.44062776	1894485.85319406	2040839.09715728	2287871.82296568	1497976.06192545	1737875.63502002	1289832.92297799	1137210.63645978	1509822.98236735	1020520.63063973	1808579.68176082	1323455.43999938	2.00131343341773	4.506	173.118	()-3-Hydroxynonanoic acid	[M-H]-	C9H18O3	XBUXARJOYUQNTC-UHFFFAOYSA-N	81.5	HMDB0031513		Organic acids and derivatives	Hydroxy acids and derivatives	Medium-chain hydroxy acids and derivatives				#88930-09-0	Down
MN4738.neg	4299508.39756971	3769948.68870865	0.876832498068758	-0.189627	0.28919142638042	0.7480967126267	4210827.63638303	3421802.77280815	3987396.95513513	4033265.20519641	5491735.52273827	4652022.29315728	3811948.00620197	4512456.66231715	2664256.52684079	2431864.54120205	4761453.09810311	4437713.29758684	0.810379628996512	4.69	173.118	2,4,6-Triethyl-1,3,5-trioxane	[M-H]-	C9H18O3	GYBGKXFOKOSPLS-UHFFFAOYSA-N	85.7	HMDB0034040		Organoheterocyclic compounds	Trioxanes					#2396-42-1	Nodiff
MN476.neg	1991050.04750968	5197118.3267551	2.61023992503626	1.3841824208762	0.13711066929043	0.63590175220447	606834.206510142	3343982.32232677	848512.884025129	2577627.3011646	2.14053e+06	2428815.77131541	909878.859232092	11208520.3121663	2770438.05609903	2590316.05248538	10465058.7828944	3238497.89765338	1.35311387210144	1.77	78.0345	Pyridine	[M-H]-	C5H5N	JUJWROOIHBZHMG-UHFFFAOYSA-N	86.1	HMDB0000926	C00747	Organoheterocyclic compounds	Pyridines and derivatives					#110-86-1	Nodiff
MN4779.neg	2422235.08232727	3345840.59835667	1.38130300513277	0.466029826513088	0.396724408760283	0.802057665450264	914356.896890332	3544712.04282348	2021445.85040348	1321361.39889414	3300653.07921049	3430881.22574168	6256238.52694312	2536153.1917595	2143834.25327926	3927348.96853912	1092061.28557144	4119407.36404756	0.72662556967562	2.506	174.022	4-Phenyl-1,2,4-triazoline-3,5-dione	[M-H]-	C8H5N3O2	ISULLEUFOQSBGY-UHFFFAOYSA-N	75.7	HMDB0246568		Benzenoids	Benzene and substituted derivatives						Nodiff
MN4781.neg	15290922.9827184	15041429.0361855	0.983683526049091	-0.0237339	0.86057021936056	0.968445802687965	15337297.6595085	18024851.1944893	12860474.2584876	18900100.0857419	12957507.0551258	13665307.642957	14559923.5502954	11645495.8068617	14247655.984972	13741530.3001746	19843359.2762862	16210609.2985229	0.124660414946616	0.741	174.04	N-Acetylaspartic acid	[M-H]-	C6H9NO5	OTCCIMWXFLJLIA-BYPYZUCNSA-N	80.8	HMDB0000812	C01042	Organic acids and derivatives	Carboxylic acids and derivatives	Amino acids, peptides, and analogues				#997-55-7	Nodiff
MN4830.neg	1716955.70681706	709141.716095964	0.413022719969048	-1.27571	0.0797067406525496	0.586205503661434	823913.954084199	1454685.71718911	2927989.76980367	1500311.34449392	3201438.94606909	393394.509262398	614243.213639882	989154.671292611	1229142.83621958	416745.776644065	659566.91181312	345996.886966526	1.57034515083446	4.688	175.024	(R)-2-((S)-1,2-Dihydroxyethyl)-4,5-dihydroxyfuran-3(2H)-one	[M-H]-	C6H8O6	LPYXWGMUVRGUOY-REOHCLBHSA-N	87.4	HMDB0248912		Organoheterocyclic compounds	Heteroaromatic compounds						Nodiff
MN4831.neg	10791973.582147	4175538.9271506	0.386911522287094	-1.36992	0.120443911033608	0.616091529628556	15234674.8655768	8342336.12521397	21562935.8754566	2213091.02646183	14196247.4538055	3202556.14636738	5494287.23378501	5819694.23873067	4637190.98257746	3534854.11445755	1363785.13911705	4203421.85423587	1.41264184004536	3.064	175.024	Glucuronic acid-3,6-lactone	[M-H]-	C6H8O6	UYUXSRADSPPKRZ-LECHCGJUSA-N	90.9			Organoheterocyclic compounds	Lactones	Gamma butyrolactones					Nodiff
MN4835.neg	5773004.26397629	2900015.09930392	0.502340716669846	-0.993262	0.00702388403491136	0.381285470169773	3730718.83707534	5433246.22948814	10361485.4580138	4543205.2283067	6507774.50373705	4061595.32723668	3491379.95113637	3.79244e+06	2403255.75878666	3123195.43302366	1844415.16620223	2745407.37458561	2.11422951174924	3.647	175.024	Ascorbic acid	[M-H]-	C6H8O6	CIWBSHSKHKDKBQ-DOMZIZNONA-N	90.6	HMDB0000044	C00072	Organoheterocyclic compounds	Dihydrofurans	Furanones	Vitamins and cofactors	Vitamins	Water-soluble vitamins	#50-81-7	Down
MN4838.neg	41843468.116478	46139998.0721701	1.10268101926284	0.141015512159762	0.460912308431953	0.832690753970634	27658189.2923322	20741113.4571286	24627687.982406	3.24741e+07	79870564.5913976	65689117.0895137	38380740.5996439	53699009.9609328	25968681.5504233	53850557.7136969	54440621.2105326	50500377.3977909	0.806858226171371	3.28	175.06	2-Isopropylmalic acid	[M-H]-	C7H12O5	BITYXLXUCSKTJS-ZETCQYMHSA-N	95.1	HMDB0000402	C02504	Lipids and lipid-like molecules	Fatty Acyls	Fatty acids and conjugates	Lipids	FA Fatty acyls	FA01 Fatty Acids and Conjugates	#49601-06-1	Nodiff
MN4842.neg	2531170.78323495	3206347.71949396	1.26674491532969	0.34112603794405	0.169977612638492	0.666239328894038	1848334.56336521	1664730.6524575	2395495.63523116	2570473.24520787	4080337.14483815	2627653.45830984	2003002.68374953	3740360.93444059	3768904.15252629	3351956.40869091	3873983.4665165	2499878.67103994	1.20241845353774	3.554	175.097	Ketone Ester	[M-H]-	C8H16O4	AOWPVIWVMWUSBD-UHFFFAOYSA-N	83.9	HMDB0253792		Organic acids and derivatives	Hydroxy acids and derivatives	Beta hydroxy acids and derivatives					Nodiff
MN4908.neg	6694823.97457987	5721990.72668797	0.854688748862445	-0.226529	0.189854094228492	0.677997968279302	6961365.71670708	7860241.34141187	7.71652e+06	4905001.1329775	7036608.76069506	5689202.3684047	7430547.16126988	5019533.83713838	4844076.19538129	6880525.19590776	4309750.72080647	5847511.24962405	1.17162112880749	1.589	177.033	Cysteinylglycine	[M-H]-	C5H10N2O3S	ZUKPVRWZDMRIEO-VKHMYHEASA-N	82.6	HMDB0000078	C01419	Organic acids and derivatives	Carboxylic acids and derivatives	Amino acids, peptides, and analogues				#19246-18-5	Nodiff
MN4913.neg	2.96898e+06	2954937.70944645	0.995269556805844	-0.00684078	0.821327825366033	0.958519980873808	2978442.61195595	2888250.62017605	3079649.17435016	2918443.08069751	3015478.21413586	2933630.16838048	3246300.08574094	2970134.77149388	2900919.51798638	2751282.93249703	2857000.71183115	3003988.23712931	0.229391107353861	4.929	177.091	tetramethylterephthalic acid	[M-H]-	C12H14O4	NEOZDUDLYDUOTE-UHFFFAOYSA-N	87.3			Benzenoids	Benzene and substituted derivatives	Benzoic acids and derivatives					Nodiff
MN4916.neg	2826437.3563292	2546697.76750774	0.901027493782925	-0.150357	0.322835259839157	0.769586588233842	2517461.54057334	3003831.73747123	3263385.81277277	2480528.14055869	2472809.56743287	3220607.33916633	3446160.43977684	2170176.24665671	2138217.42862204	1796348.03615553	3231560.8161334	2497723.63770192	0.841717975155273	4.836	177.091	trans-2-Ethoxy-5-(1-propenyl)phenol	[M-H]-	C11H14O2	RADIRXJQODWKGQ-HWKANZROSA-N	79.4	HMDB0040800		Benzenoids	Phenol ethers					#94-86-0	Nodiff
MN4948.neg	157820820.624643	148358799.145817	0.940045797244138	-0.0891971	0.76936971953846	0.942421238017935	228455303.281484	161893767.770829	128102663.688655	168795591.754846	167695738.884035	91981858.3680099	146231946.795336	142507071.552431	162261370.94358	147472779.807993	92889814.6302118	198789811.145349	0.336497801492249	0.973	178.036	XANTHOPTERIN	[M-H]-	C6H5N5O2	VURKRJGMSKJIQX-UHFFFAOYSA-N	92	HMDB0259923		Organoheterocyclic compounds	Pteridines and derivatives	Pterins and derivatives					Nodiff
MN4949.neg	8911647.86678665	8227901.42345525	0.923274970740294	-0.115168	0.840167043909531	0.962454443086986	14807359.2275383	9352067.9971554	6150501.24073107	9417057.26214845	9486667.92182728	4256233.55131942	9559297.24496676	8611477.51852749	5894814.49851095	7278367.67573064	5716418.03886127	12307033.5641344	0.165376985203884	0.828	178.036	Isoxanthopterin	[M-H]-	C6H5N5O2	GLKCOBIIZKYKFN-UHFFFAOYSA-N	95.1	HMDB0000704	C03975	Organoheterocyclic compounds	Pteridines and derivatives	Pterins and derivatives				#529-69-1	Nodiff
MN4953.neg	1872813.2807636	1778095.55477361	0.94942489624413	-0.0748742	0.834503322979099	0.960741501409759	1221706.86905852	1543474.07803224	1344616.1998648	3532560.99086994	2236633.09928336	1357888.44747273	1848302.25361818	1160620.43518186	1428177.44562082	2802239.61293435	924825.873492451	2504407.70779399	0.233728089707615	3.36	178.087	N-Acetyltyramine	[M-H]-	C10H13NO2	ATDWJOOPFDQZNK-UHFFFAOYSA-N	94			Benzenoids	Phenols	1-hydroxy-2-unsubstituted benzenoids					Nodiff
MN4986.neg	13145200.9900681	17711194.581781	1.34735061070293	0.430125321107046	0.0384370944239679	0.512641565863134	18726703.3115732	13466582.262947	11598151.6883603	10103508.2269281	14516891.6934966	10459368.7571035	16131771.5948664	17738924.8468055	16197087.0885359	19208737.5899373	12923107.6265824	24067538.7439587	1.6719270050734	0.986	179.02	2,4,7-trihydroxypteridine	[M-H]-	C6H4N4O3	BCVUYVOMXUKYFC-UHFFFAOYSA-N	93.2			Organoheterocyclic compounds	Pteridines and derivatives						Up
MN4989.neg	57609687.4447098	77021645.2958636	1.33695648617751	0.418952510908069	0.103031296728406	0.604058293072975	74205907.2779667	47088335.4111764	74477552.8867185	60401287.2190869	24298751.3683526	65186290.5049578	80406894.1484524	86126215.477928	72809864.7044562	62602079.2623739	78833769.9152811	8.1351e+07	1.44216551015629	0.727	179.055	MANNOSE	[M-H]-	C6H12O6	WQZGKKKJIJFFOK-RWOPYEJCSA-N	86.1	HMDB0000169	C00159	Organic oxygen compounds	Organooxygen compounds	Carbohydrates and carbohydrate conjugates	Carbohydrates	Monosaccharides	Aldoses	#3458-28-4 | 31103-86-3	Nodiff
MN4991.neg	8251883.01665232	8256889.89124107	1.00061	0.000875097549809431	0.445475050456161	0.823849256492146	215108.565438946	30589540.9073864	157637.384712661	9217805.96006005	4758760.75813877	4572444.52417707	2001471.78802237	6055976.88739747	2045769.99689232	2853082.79799148	13126837.3187518	23458200.558391	0.754328433445255	1.042	179.055	3-Deoxyarabinohexonic acid	[M-H]-	C6H12O6	YGMNHEPVTNXLLS-UHFFFAOYSA-N	84	HMDB0000346		Organic acids and derivatives	Hydroxy acids and derivatives	Medium-chain hydroxy acids and derivatives				#29625-79-4	Nodiff
MN4992.neg	3449658.63571224	2483117.65595437	0.71981547108695	-0.474301	0.373024972304467	0.793121447994037	4228243.12575912	1093158.52363855	3829780.2616924	2375064.89041331	6642200.37442435	2529504.63834571	1985836.27773312	1674358.35428779	3050918.35488327	1131521.33251722	1811879.56180253	5244192.0545023	0.823876274926607	4.414	179.071	4-Ethoxy-3-methoxybenzaldehyde	[M-H]-	C10H12O3	BERFDQAMXIBOHM-UHFFFAOYSA-N	90.3	HMDB0029685		Benzenoids	Benzene and substituted derivatives	Benzoyl derivatives				#120-25-2	Nodiff
MN4998.neg	1392321.85273159	983261.860557368	0.706202993674425	-0.501845	0.0398729623432829	0.519058576915366	1371771.62925312	1875637.98909425	1719812.49267153	1026876.30374991	1082701.04946047	1277131.65216024	727147.046794872	1090413.95204513	715814.500847201	809349.075820026	1173111.05369907	1383735.53413791	1.6411093041606	4.221	179.107	2,2,7,7-Tetramethyl-1,6-dioxaspiro[4.4]nona-3,8-diene	[M-H]-	C11H16O2	XBYJEPZKXGPIKK-UHFFFAOYSA-N	81.9	HMDB0030007		Organic oxygen compounds	Organooxygen compounds	Ethers				#15129-55-2	Down
MN5002.neg	564605.458668788	490997.372140355	0.869629162456233	-0.201528	0.625544836776237	0.893380310172013	742310.768453435	783324.701326707	46436.4534837659	504653.295516428	110141	1200767.02702679	29758.9664661745	463434.338318225	19294.1097227782	534487.78473119	1167875.88745751	731133.146146253	0.281621259536192	4.647	179.107	4-(Butoxymethyl)phenol	[M-H]-	C11H16O2	GGPCJIKQXDNJJY-UHFFFAOYSA-N	78.9	HMDB0039957		Benzenoids	Benzene and substituted derivatives	Benzylethers				#57726-27-9	Nodiff
MN5037.neg	2421561.25760084	2244552.91105861	0.926903213376645	-0.109509	0.773306043150543	0.943173583215227	1510527.05025253	2773444.84196596	2492492.02368939	2088317.14839149	1867432.00518564	3797154.47612003	2501220.87536635	2301801.38644249	1769406.32004685	2880433.20902671	2064307.56805123	1950148.10741802	0.225271376360381	1.874	180.029	3-Nitro-p-toluic acid	[M-H]-	C8H7NO4	BBEWSMNRCUXQRF-UHFFFAOYSA-N	82.1			Benzenoids	Benzene and substituted derivatives	Benzoic acids and derivatives					Nodiff
MN5042.neg	20018372.0234675	15514050.0273105	0.774990594096433	-0.367749	0.213887955722727	0.697121819180428	32977262.9806961	21909173.3433625	19635656.6713217	14221717.186031	18675326.5520264	12691095.4073672	14331560.021042	10192391.1715781	14595008.5233798	20479076.1208329	12955800.955128	20530463.3719021	1.11709782342946	0.947	180.052	8-Hydroxy-7-methylguanine	[M-H]-	C6H7N5O2	VHPXSVXJBWZORQ-UHFFFAOYSA-N	92.3	HMDB0006037		Organoheterocyclic compounds	Imidazopyrimidines	Purines and purine derivatives				#1688-85-3	Nodiff
MN5084.neg	2954202.99893548	3982198.99245876	1.34797743888748	0.430796350319821	0.0275548644394595	0.479585854886784	3299924.41382008	3063193.17135654	2948645.26295018	3268631.63649212	2783729.78279208	2361093.72620186	3813447.52211851	5038660.39853905	3443154.00067214	4178688.26622062	2710221.89920365	4709021.86799856	1.78282872977852	1.162	180.999	N,N''-Sulfonylbisurea	[M-H]-	C2H6N4O4S	NRCPVGIMMWPWGT-UHFFFAOYSA-N	76.3	HMDB0255277		Organic acids and derivatives	Organic sulfuric acids and derivatives						Up
MN5088.neg	85092891.9166369	117823175.678827	1.3846418076172	0.469512814390639	0.0162169176412274	0.428900136469026	74360882.4977028	112668688.327158	80309588.9012276	60243500.0494412	107451623.502683	75523068.2216087	102843436.69347	130472782.431234	126737770.031003	135275559.736412	95844257.6796585	115765247.501187	1.89519228678929	1.229	181.036	7-Methyl-3,9-Dihydropurine-2,6,8-Trione	[M-H]-	C6H6N4O3	YHNNPKUFPWLTOP-UHFFFAOYSA-N	93			Organoheterocyclic compounds	Imidazopyrimidines	Purines and purine derivatives					Up
MN5093.neg	3861150.02916987	2.95047e+06	0.764143863183773	-0.388084	0.189159088325966	0.677750464929519	6015113.10471618	3567599.15223112	3185317.55861041	2955765.61186245	5010693.76658262	2432410.98101646	2111884.89794991	2935338.63803191	3274913.97427731	2111666.98284623	3576929.54864546	3692110.5559812	1.12183331291362	3.095	181.05	Meta-hydroxyphenylhydracrylic Acid	[M-H]-	C9H10O4	DGBMCKWHCNMPPE-UHFFFAOYSA-N	88	HMDB0062595		Organic acids and derivatives	Hydroxy acids and derivatives	Beta hydroxy acids and derivatives					Nodiff
MN5099.neg	17322203.6202938	13038913.9148915	0.75272835954981	-0.409799	0.613802224361565	0.88825469394746	12205914.1141011	47022426.0021603	11336561.2665026	10571332.3929205	10904002.6847777	11892985.2613004	8032378.75583194	12171410.0469637	9318396.75145831	19159896.983107	13374754.2155494	16176646.7364387	0.442185053730383	0.546	181.109	Carcinine	[M-H]-	C8H14N4O	ANRUJJLGVODXIK-UHFFFAOYSA-N	89.1	HMDB0249666		Organoheterocyclic compounds	Azoles	Imidazoles					Nodiff
MN5138.neg	1813918.26272213	1842220.98147724	1.01560308385265	0.0223366808111058	0.94311950828308	0.984639047940178	1724955.02295959	2168706.53275411	1281242.75144341	1902920.99932809	1966107.05800999	1839577.21183759	1466509.98925649	2587652.6911876	1652122.39284448	1480048.73599221	1925656.20336923	1941335.87621343	0.167436893775061	1.16	182.045	4-Pyridoxic acid	[M-H]-	C8H9NO4	HXACOUQIXZGNBF-UHFFFAOYSA-N	87.2	HMDB0000017	C00847	Organoheterocyclic compounds	Pyridines and derivatives	Pyridinecarboxylic acids and derivatives				#82-82-6	Nodiff
MN5179.neg	11337679.0484201	9897337.53994307	0.87295975637291	-0.196013	0.215406403989857	0.698021410360522	13151113.2758165	10783498.2924745	10333331.8035298	12478545.6816919	12324438.5312377	8955146.7057703	10250149.7109782	10396577.0058567	11281854.2740005	9973131.50703231	6203439.52249183	11278873.2192989	1.18028747844798	4.492	183.004	2,4-Dinitrophenol	[M-H]-	C6H4N2O5	UFBJCMHMOXMLKC-UHFFFAOYSA-N	90.2	HMDB0245462	C02496	Benzenoids	Phenols	Nitrophenols				#51-28-5	Nodiff
MN5187.neg	6646428.40124263	5941043.14372659	0.893870028392368	-0.161863	0.916038890360125	0.978520437043176	10356174.3361998	3789049.03865776	6985855.03444293	9436826.52912177	6649977.46972254	2660687.99931101	4741145.21387031	5923095.9792019	7388332.85381212	4779172.97176316	5200812.30423866	7613699.53947342	0.165083811143829	2.805	183.065	Butyrolactone 3	[M-H]-	C9H12O4	SRQUTZJZABSZRQ-NKWVEPMBSA-N	78.9			Organoheterocyclic compounds	Lactones	Gamma butyrolactones					Nodiff
MN5189.neg	2656679.74205997	1795277.18109376	0.675759728457792	-0.565418	0.274478309945985	0.740313118074659	2268997.97498617	814444.807337951	2276539.10050659	2483717.93201903	4487082.22383482	3609296.41367524	2768437.35994577	2330623.20137124	1003859.7044031	921580.607768903	1503935.21051654	2243227.00255701	0.876333331495804	4.12	183.065	3-(2-Hydroxy-2-butanyl)-5-oxotetrahydro-3-furancarboxylic acid	[M-H]-	C9H14O5		72.2										Nodiff
MN519.neg	127369179.498975	117728587.885388	0.924309855402153	-0.113552	0.0132284667801972	0.426968340397908	122756769.360492	133226525.964991	133695475.99025	122918859.902129	129222432.742194	122395013.033792	116456676.919453	118967991.848627	112822903.47826	111281749.101571	127497562.316618	1.19345e+08	1.89215726273803	0.641	78.9586	Chlorocarbonic acid	[M-H]-	CHClO2	AOGYCOYQMAVAFD-UHFFFAOYSA-N	81.8	HMDB0250109		Organic acids and derivatives	Organic carbonic acids and derivatives						Down
MN5191.neg	30289953.9542516	24566618.9729064	0.81104840931784	-0.30214	0.236843040870387	0.714747946172744	24829988.1748194	20127572.3824561	47959652.3362438	30016894.9620818	24491706.0363579	34313909.8335508	66963034.9211564	8436703.44536309	10582393.4686476	10917463.1309723	27318875.0650016	23181243.8062975	1.04042605145423	4.944	183.102	2-Hexylsuccinic acid	[M-H]-	C10H18O4	ZJVMHPVIAUKERS-UHFFFAOYSA-N	78.6			Lipids and lipid-like molecules	Fatty Acyls	Fatty acids and conjugates					Nodiff
MN5282.neg	4645418.85793141	6814581.03472386	1.46694652153678	0.552816277609808	0.0509398159287771	0.542906251073862	4079940.88625628	5766295.91905355	3508671.79028797	6617882.99398554	4395603.13808286	3504118.41992225	11372364.0927117	5475664.14215874	5864582.26877473	7488218.94434847	4737776.16662635	5948880.59372314	1.5772245769636	0.654	185.021	Angelicin	[M-H]-	C11H6O3	InChIKey=XDROKJSWHURZGO-UHFFFAOYSA-N	80	HMDB0033930	C09060	Phenylpropanoids and polyketides	Coumarins and derivatives	Furanocoumarins	Phenylpropanoids	Coumarins	Furanocoumarins	#523-50-2	Nodiff
MN5284.neg	4799916.71546868	13991193.3225289	2.91488251815694	1.54343773800968	0.0189746677929608	0.439432539457754	7001935.07145381	1901439.0933849	3422595.54717362	1471136.46986202	12231366.8756717	2771027.23526604	4620376.92053916	24727410.8764051	24672040.8819372	8856631.66063093	10613762.2870826	10456937.3085787	1.84924131349957	2.802	185.045	Endothal	[M-H]-	C8H10O5	GXEKYRXVRROBEV-UHFFFAOYSA-N	87.2			Organic acids and derivatives	Carboxylic acids and derivatives	Dicarboxylic acids and derivatives					Up
MN5289.neg	1999937.07937088	2070833.64264588	1.03544939688668	0.0502570497974239	0.9243934639059	0.980725342885575	2236856.5036256	1327686.67658074	1497378.39466912	2364294.13871631	2547261.67105559	2026145.09157793	1819540.44471459	4162092.61790101	1510684.82690836	1252424.09534506	1976482.81544682	1703777.05555943	0.0260640130127379	4.397	185.081	1,2-Cyclohexanedicarboxylic acid, 4-methyl-	[M-H]-	C9H14O4	YWVFNWVZBAWOOY-UHFFFAOYSA-N	81.9	HMDB0253138		Organic acids and derivatives	Carboxylic acids and derivatives	Dicarboxylic acids and derivatives					Nodiff
MN5292.neg	471642.133880204	490851.862124579	1.04072945749426	0.0575950820297528	0.940045886790472	0.983816863967298	864282.819537315	224517.80461731	614975.946594179	16596.5698740593	823378.705384168	286100.95727419	870877.560760963	703616.084993197	506104.465419519	315355.916465602	13379.4923777826	535777.65273041	0.0071331580797204	4.565	185.096	(E)-2-Tridecene-4,6,8-triyn-1-ol	[M-H]-	C13H14O	FMSLWOPQZBZTPK-VAWYXSNFSA-N	76.5	HMDB0030931		Lipids and lipid-like molecules	Fatty Acyls	Fatty alcohols					Nodiff
MN5293.neg	298853.632187412	386927.57922942	1.29470596156843	0.372624487136567	0.125343939687414	0.621547773988472	243851.254696339	198485.231546336	163530.823056771	231550.405319876	441773.140847785	513930.937657363	352636.343704826	343984.964332102	366989.781437464	415344.741343873	401307.785580909	441301.858977344	1.47264914556042	4.154	185.117	6-Methyl-2-methylene-6-octene-1,3,8-triol	[M-H]-	C10H18O3	KSMRZTSAPKWVGY-NVDWLVSRSA-N	75.1	HMDB0038692		Lipids and lipid-like molecules	Fatty Acyls	Fatty alcohols				#139051-31-3	Nodiff
MN5294.neg	3365461.5318829	2724267.63602315	0.809478168213969	-0.304936	0.0467992276302615	0.531982463939097	3556952.78861128	3054958.44807619	3554770.35058545	3599763.19753563	3599735.95867523	2826588.44781364	2473493.52196062	2.85964e+06	2126872.56654232	2178038.94987453	3535214.16032091	3172346.63730552	1.59613214155897	5.131	185.117	5-oxo-8-methy-nonanoic acid	[M-H]-	C10H18O3	CVTYGALEXWGUJW-UHFFFAOYSA-N	77.1			Lipids and lipid-like molecules	Fatty Acyls	Fatty acids and conjugates					Down
MN5296.neg	4679023.0131368	3125417.53468668	0.667963702232662	-0.582158	0.0759985472802714	0.581159133210173	3596338.30573724	4130630.1298709	3883656.35833628	8128440.7024508	3209420.49048886	5125652.09193671	2542903.8436755	2458233.68873772	3461794.85392766	1681232.77038181	5369931.68623769	3238408.3651597	1.46662006612559	4.51	185.117	cyclobutyrol	[M-H]-	C10H18O3	NIVFTEMPSCMWDE-UHFFFAOYSA-N	86.4			Organic oxygen compounds	Organooxygen compounds	Alcohols and polyols					Nodiff
MN5298.neg	2110533.10903943	1788344.58442833	0.847342586936371	-0.238983	0.0901248557779705	0.588888318818521	2394154.23744503	1991039.56503682	2233749.69451621	1939586.34253551	2108571.56888625	1996097.24581676	1660240.63480173	1886332.08441299	1353856.76849863	1457832.04748261	2346863.33313869	2024942.63823534	1.36996228761468	5.012	185.117	2-(6-Hydroxyhexyl)-3-methylenesuccinic acid	[M-H]-	C11H18O5	DHVXMTMJTVCPBB-UHFFFAOYSA-N	72.4			Organic acids and derivatives	Hydroxy acids and derivatives	Medium-chain hydroxy acids and derivatives					Nodiff
MN5336.neg	12411947.6316505	10143502.9855479	0.817237011190888	-0.291174	0.345513914131226	0.779909436101909	11691392.8059814	10009034.0480155	16143444.0929185	6860745.40729473	10387542.9057607	19379526.5299323	13829734.0903829	5632896.70281718	5707343.59417393	6860915.47865956	18670688.7996999	10159439.2475539	0.750387314528212	3.594	186.103	L-Valine, N-(2-hydroxy-3-butenyl)-	[M-H]-	C9H17NO3	JKTAZDIARLXYPE-UHFFFAOYSA-N	84.3	HMDB0253927		Organic acids and derivatives	Carboxylic acids and derivatives	Amino acids, peptides, and analogues					Nodiff
MN5379.neg	8435442.58784856	5953262.85949152	0.705743984087726	-0.502783	0.227642570127988	0.706314225852183	9673709.96008993	6248463.26821099	10749616.995735	4854740.92949618	10956488.9942834	8129635.37927588	7909189.09614826	6942931.97342333	5.98002e+06	3946261.98109655	632827.484161399	10308349.3956816	1.17269346331145	3.193	187.06	8-Amino-2-quinolinecarboxylic acid	[M-H]-	C10H8N2O2	YHYCPHGLRYTKCI-UHFFFAOYSA-N	82.2			Organoheterocyclic compounds	Quinolines and derivatives	Quinoline carboxylic acids					Nodiff
MN5382.neg	8630336.13842576	9406729.0333102	1.08996091026254	0.124276395936487	0.18782881785838	0.677577955578792	10244666.8689698	8957289.76917564	7935859.28594947	8064899.78665723	9069006.05072274	7510295.0690797	8623614.13394271	11188319.1855096	8710626.52593153	9816553.20242459	8785823.68044437	9315437.47160843	1.19399314455849	3.951	187.097	Azelaic acid	[M-H]-	C9H16O4	BDJRBEYXGGNYIS-UHFFFAOYAK	87.3	HMDB0000784	C08261	Lipids and lipid-like molecules	Fatty Acyls	Fatty acids and conjugates	Lipids	FA Fatty acyls	FA01 Fatty Acids and Conjugates	#123-99-9	Nodiff
MN5385.neg	4727047.98224452	8167831.71287383	1.72789270249707	0.789013632789849	0.00253395987429239	0.289942555948427	6785384.30029733	5418134.50123907	4072337.87264783	3700892.0324035	4071369.4141024	4314169.77277699	9801210.07338074	8301626.02387835	7621158.55910701	9464982.38596305	5.01214e+06	8805876.03441081	2.16893831234263	2.435	187.108	Glycyl-L-leucine	[M-H]-	C8H16N2O3	DKEXFJVMVGETOO-LURJTMIESA-N	89.7	HMDB0000759	C02155	Organic acids and derivatives	Carboxylic acids and derivatives	Amino acids, peptides, and analogues				#869-19-2	Up
MN5387.neg	1273014.22194764	2355992.14742113	1.8507194238699	0.888086193710124	0.0124465909372579	0.423379902782529	1655846.27873161	1555739.23992315	1.14946e+06	1222534.04066337	955101.641877968	1099401.30519076	4041838.00586279	2659375.84350482	1476879.42111274	2511944.68002762	1580314.34227404	1865600.59174479	2.017	1.183	187.108	Isoleucyl-Glycine	[M-H]-	C8H16N2O3	UCGDDTHMMVWVMV-UHFFFAOYSA-N	87.2	HMDB0028907		Organic acids and derivatives	Carboxylic acids and derivatives	Amino acids, peptides, and analogues					Up
MN5388.neg	1951551315.47681	1626369926.49091	0.833372872951358	-0.262966	0.111861446957525	0.609975388830076	2079563376.74949	1756771238.2963	2171042242.68508	2154781018.51762	1673169057.23645	1873980959.37594	1649277749.30875	1482237343.01645	1568017786.35258	1122597713.64402	2445350042.47566	1490738924.14802	1.35320777372095	4.779	187.133	Myrmicacin	[M-H]-	C10H20O3	FYSSBMZUBSBFJL-UHFFFAOYSA-N	92.4	HMDB0010725		Organic acids and derivatives	Hydroxy acids and derivatives	Medium-chain hydroxy acids and derivatives					Nodiff
MN5391.neg	3223824.45089336	4223424.44088144	1.31006650802933	0.389640054792107	0.188664820033347	0.677750464929519	3743601.24802054	3741555.58082558	2713866.11929781	4393941.24781356	2212643.8184305	2537338.69097218	2674957.87532137	3568714.29482094	5844412.53608264	6347907.18098913	3377332.13111153	3527222.62696302	1.05419236430152	4.209	187.133	3-Hydroxydecanoic acid	[M-H]-	C10H20O3	FYSSBMZUBSBFJL-UHFFFAOYSA-N	86	HMDB0002203		Organic acids and derivatives	Hydroxy acids and derivatives	Medium-chain hydroxy acids and derivatives				#19526-23-9	Nodiff
MN5437.neg	3263994.09721252	9328943.74477519	2.85813744355181	1.5150752951471	0.0412493248164901	0.520042606624885	2214380.84703575	6038197.8195556	986436.251891456	4089044.94209601	1847575.81681714	4408328.90587917	1927812.53178589	16491622.7040832	5958811.20740999	9341516.90661957	15989481.0340877	6264418.08466478	1.73904055789343	1.773	187.996	1-(2,3-Dichlorophenyl)ethanamine	[M-H]-	C8H9Cl2N	CZJMQTZQSNUDNV-UHFFFAOYSA-N	74.5	HMDB0243784		Benzenoids	Benzene and substituted derivatives	Halobenzenes					Up
MN5442.neg	19197111.5193534	20265161.812591	1.05563598941231	0.0781124418904768	0.590441232901003	0.881477407426505	14153331.5378988	19503622.2004443	17857419.7309337	27348376.7932523	17623550.0453469	18696368.8082444	21554041.5245702	23696513.654692	24311413.1251456	17849298.5410245	18154931.1570212	16024772.8730928	0.416005640677985	1.116	188.056	N-Acetylglutamic acid	[M-H]-	C7H11NO5	RFMMMVDNIPUKGG-UHFFFAOYSA-N	93.3	HMDB0001138	C00624	Organic acids and derivatives	Carboxylic acids and derivatives	Amino acids, peptides, and analogues				#1188-37-0	Nodiff
MN5446.neg	3472990.11154002	2005704.83546619	0.577515273885077	-0.792069	0.340062743779521	0.778046528021377	1626987.6411559	5752425.31821385	939122.401370043	6720813.34823399	1782895.16069095	4015696.79957536	1161471.27287591	2386593.45382789	1227537.06901443	2587369.48546091	2410380.59170777	2260877.13991026	0.778920776673169	2.976	188.092	N-Lactoylvaline	[M-H]-	C8H15NO4	IJKKTQLUXOILBQ-ZBHICJROSA-N	79.5	HMDB0062181		Organic acids and derivatives	Carboxylic acids and derivatives	Amino acids, peptides, and analogues				#21753-44-6	Nodiff
MN5484.neg	5339187.22848295	4438474.81617489	0.831301586971323	-0.266556	0.114088495068374	0.612359767655893	6543524.27449165	5090353.24181889	4527458.01166079	6322205.68391364	5171446.02186819	4380136.13714453	4982497.7365899	5227421.57352552	4588280.55565337	3392641.52639057	3295914.95051703	5144092.55437297	1.37050600823861	4.676	188.951	2,5-Dichlorobenzoic acid	[M-H]-	C7H4Cl2O2	QVTQYSFCFOGITD-UHFFFAOYSA-N	85.5			Benzenoids	Benzene and substituted derivatives	Benzoic acids and derivatives					Nodiff
MN5487.neg	1066313339.48969	1342381327.5622	1.25889949778236	0.332163112414738	0.361381530717688	0.786760294710237	934328147.69718	8.70257e+08	1042366035.81496	1207630341.68389	1259778519.58741	1083519644.37249	662538651.082704	1227491038.36741	945704897.512708	2021294609.34051	1643668735.96594	1553590033.10392	0.895848025810787	3.245	188.985	3,4-Dihydroxybenzenesulfonic acid	[M-H]-	C6H6O5S	LTPDITOEDOAWRU-UHFFFAOYSA-N	89.4			Benzenoids	Benzene and substituted derivatives	Benzenesulfonic acids and derivatives					Nodiff
MN5496.neg	4118151.62681399	5046116.18041786	1.22533520804861	0.293176473174861	0.350955070846536	0.782260747921456	2513688.13502169	2091412.43469689	2678032.95974505	2638749.71381377	8449845.24165991	6337181.27594666	2603658.93233929	7243087.18211808	3042319.76980503	5468148.4292327	6558362.37461718	5361120.39439487	0.94946298084366	3.674	189.076	3-Hydroxysuberic acid	[M-H]-	C8H14O5	ARJZZFJXSNJKGR-UHFFFAOYSA-N	87.7	HMDB0000325		Organic acids and derivatives	Hydroxy acids and derivatives	Medium-chain hydroxy acids and derivatives				#73141-47-6	Nodiff
MN5497.neg	2737504.97032304	2267009.65855114	0.828129878530822	-0.272071	0.362969396483704	0.787061762643387	1880019.44944615	1858440.20680891	3408275.32289404	2379554.15571997	2558868.72424142	4339871.96282775	1317896.66932467	2269130.05138672	2422884.32236799	1939870.98397726	2574592.86480612	3077683.05944409	0.807509011144428	3.03	189.076	Hydroxysuberic acid	[M-H]-	C8H14O5	ARJZZFJXSNJKGR-UHFFFAOYSA-N	84.4			Organic acids and derivatives	Hydroxy acids and derivatives	Medium-chain hydroxy acids and derivatives					Nodiff
MN5540.neg	695095115.150859	646825041.244567	0.930556160079163	-0.103835	0.545586915969171	0.863483955489874	559421174.163636	653444518.543219	676164939.178927	710938381.605492	588515539.354765	982086138.059117	596736456.879625	505899758.134968	645531699.437539	822947941.290596	646771451.004978	663062940.719697	0.542280680447531	3.732	190.05	N-Acetyl-dl-penicillamine	[M-H]-	C7H13NO3S	MNNBCKASUFBXCO-UHFFFAOYSA-N	79.2	HMDB0255055		Organic acids and derivatives	Carboxylic acids and derivatives	Amino acids, peptides, and analogues					Nodiff
MN5545.neg	47014277.8019593	43708805.616339	0.929692162888386	-0.105175	0.696791717593767	0.917783567241534	37857660.4178682	55629718.3727004	47000927.6189138	47888912.4485567	29593015.6943483	64115432.2593686	37253981.6364676	42584042.6818521	37484778.2075368	48829435.9184928	41896235.1825471	54204360.0711376	0.343708857067338	4.174	190.05	5-Hydroxyindole-3-acetic acid	[M-H]-	C10H9NO3	DUUGKQCEGZLZNO-UHFFFAOYSA-N	89.2	HMDB0000763	C05635	Organoheterocyclic compounds	Indoles and derivatives	Indolyl carboxylic acids and derivatives				#54-16-0	Nodiff
MN5548.neg	10963316.7529529	10134226.8618443	0.924375997721189	-0.113448	0.564373258254702	0.870023299015084	9048921.76703298	12101272.2424946	10884348.4461765	11693773.5848844	7583815.2972384	14467769.1798908	8483148.79712518	9400718.62612096	8732944.44412762	11519178.0615867	10551188.6552375	12118182.5868679	0.4935279846223	4.238	190.05	6-Methoxybenzofuran-5-carboxamide	[M-H]-	C10H9NO3	YEBJVSLNUMZXRJ-UHFFFAOYSA-N	86.7			Organoheterocyclic compounds	Indoles and derivatives	Indolecarboxylic acids and derivatives					Nodiff
MN5550.neg	21648139.2877457	19095233.0977056	0.882072719687036	-0.18103	0.441899936499039	0.822349193456756	18607117.741112	18962880.9320248	18828030.9959589	22306499.6028336	16303565.9854765	34880740.4690684	17402587.2549554	1.6062e+07	18323785.9360705	23114531.2888983	21122683.0097997	18545812.6071699	0.638238659579512	3.362	190.05	Noroxyhydrastinine	[M-H]-	C10H9NO3	VSOJKDUWYQCWFM-UHFFFAOYSA-N	84.5	HMDB0255749		Organoheterocyclic compounds	Isoquinolines and derivatives	Isoquinolones and derivatives					Nodiff
MN5551.neg	14467993.9665996	6532880.5539998	0.45154017682627	-1.14707	0.0884058162521884	0.588888318818521	7332508.15493606	21732996.4139018	6305510.27563119	34167813.8225178	7719705.85933948	9549429.27327137	4522772.93870037	6877061.98977496	7391914.7426912	6073214.23083359	6834857.84490239	7497461.57709627	1.52821653789993	3.185	190.053	N-ACETYL-METHIONINE	[M-H]-	C7H13NO3S	XUYPXLNMDZIRQH-UHFFFAOYSA-N	86.8	HMDB0011745	C02712	Organic acids and derivatives	Carboxylic acids and derivatives	Amino acids, peptides, and analogues				#65-82-7	Nodiff
MN5577.neg	15645878.516668	20045328.3919216	1.28118906014557	0.357483384351426	0.0739032348893539	0.58083728762819	18346734.910491	19912958.8421554	14500419.9949244	17956801.8565216	12806641.3855934	10351714.1103223	21398579.6854182	21591093.9031232	17726909.3911678	26455328.1797209	17119627.0023333	15980432.1897662	1.47851378146562	0.46	190.928	Scopoletin	[M-H]-	C10H8O4	RODXRVNMMDRFIK-UHFFFAOYAG	88.9	HMDB0034344	C01752	Phenylpropanoids and polyketides	Coumarins and derivatives	Hydroxycoumarins	Phenylpropanoids	Coumarins	Coumarins	#92-61-5	Nodiff
MN5587.neg	599839267.406014	463873586.683104	0.773329809982448	-0.370844	0.189084132170809	0.677750464929519	524209590.219679	533092286.828601	470725301.313014	606813467.180468	910211447.759717	553983511.134607	1192740438.6931	415860672.602578	298879937.786946	276864846.965977	468903135.662784	129992488.387239	1.12379242219513	0.927	191.019	Citric acid	[M-2H]2-	C6H8O7	KRKNYBCHXYNGOX-UHFFFAOYAM	94.4	HMDB0000094	C00158	Organic acids and derivatives	Carboxylic acids and derivatives	Tricarboxylic acids and derivatives	Organic acids	Carboxylic acids	Tricarboxylic acids	#77-92-9	Nodiff
MN5591.neg	3529632.00510842	3152428.10067379	0.893132229113773	-0.163054	0.447265886176957	0.824340717601179	3851271.38083524	3804482.72570168	3129740.36104235	3312841.35774115	4978940.85230775	2100515.35302232	6257670.86468212	3524013.62437758	2976500.75944022	2766104.46077645	1638789.46854173	1751489.42622466	0.717161783533679	2.821	191.019	D-Saccharolactone	[M-H]-	C6H8O7	XECPAIJNBXCOBO-MMPJQOAZSA-N	80.6	HMDB0041862		Organoheterocyclic compounds	Lactones	Gamma butyrolactones				#5027-63-4	Nodiff
MN5642.neg	57032776.5128275	5.9421e+07	1.04187530311163	0.0591826189334262	0.847962938256013	0.964549955543328	67742437.095171	63800349.5992334	53174420.3992857	54979301.3449446	64360796.7139875	38139353.9243428	59880148.5808832	66119714.5612384	59126254.4900973	65017573.6960372	32936526.6596694	73446029.9116745	0.0931401093040816	2.25	192.052	4-hydroxy-2-imino-7-methyl-1,5-dihydropteridin-6-one	[M-H]-	C7H7N5O2	QHJGJOBIIBEJNN-UHFFFAOYSA-N	91.6			Organoheterocyclic compounds	Pteridines and derivatives	Pterins and derivatives					Nodiff
MN5646.neg	190034134.56587	175883122.643985	0.925534368053338	-0.111642	0.999911124269425	0.999911124269425	159744246.757953	97551576.2405643	135952366.353532	179713096.209928	173410130.949727	393833390.883514	146609711.257408	128831725.784281	202511032.225765	190481671.561803	235061299.042156	151803295.992498	0.0641950092443511	3.377	192.066	Methyl n-acetylanthranilate	[M-H]-	C10H11NO3	UYQKZKVNYKOXHG-UHFFFAOYSA-N	87.6	HMDB0032388	C06332	Benzenoids	Benzene and substituted derivatives	Benzoic acids and derivatives				#89-52-1	Nodiff
MN5691.neg	861438.385799342	590729.738245318	0.685748102224596	-0.544249	0.431329917600534	0.81729505154482	3337827.60457294	392474.659519429	408667.269796828	447457.142065322	409269.190923053	172934.447918478	124595.362191513	162011.968797006	100573.07040956	275647.864174231	602573.404299467	2278976.75960013	0.644889880412846	2.03	193.034	Lactate oxygen	[M-H]-	C6H10O7	RWWLRTHEOGVCDK-UHFFFAOYSA-N	77	HMDB0253944		Organic acids and derivatives	Carboxylic acids and derivatives	Dicarboxylic acids and derivatives					Nodiff
MN5695.neg	3053923.57843395	3200166.82545362	1.04788700282234	0.06748315460718	0.766896141705372	0.941395599641691	2516314.68325541	2292225.73162172	3908871.93022657	3516584.89591075	2584537.85706932	3505006.37251993	3609688.96579659	2806483.17440618	3509850.53618077	3202362.82700107	1985393.51022477	4087221.93911232	0.143635558440994	4.829	193.086	2-Methoxy-3,4-dimethylphenyl acetate	[M-H]-	C11H14O3	JFXJTOZVQPAZBY-UHFFFAOYSA-N	85.9	HMDB0245199		Benzenoids	Phenol esters						Nodiff
MN5702.neg	1612747.74800699	2529208.9009292	1.56826069300345	0.649165399530817	0.616990167073259	0.889502302524931	1271193.50786755	1278089.95689712	980417.388196217	2708802.78662227	2135567.62717855	1302415.22128023	1201664.19171158	2286073.7850269	2869424.52688904	613746.644274808	7036228.18320002	1168116.07447285	0.504878787500511	5.411	193.159	4-(2,2-Dimethyl-6-Methylenecyclohexyl)Butan-2-One	[M-H]-	C13H22O	ZLPHULOLXDKCND-GFCCVEGCSA-N	92.7			Lipids and lipid-like molecules	Prenol lipids	Sesquiterpenoids					Nodiff
MN5728.neg	51541056.6591469	54884032.142257	1.06486043748032	0.0906643606399804	0.849418442152296	0.965437561986996	51361702.8293005	46342244.7818846	49875674.1256898	57635699.1648052	53843681.7510087	50187337.3021924	54579084.5487577	33918780.7737259	38964635.7784231	57831018.6068222	71449867.7814713	72560805.3643418	0.24616348107432	1.685	194.045	N-Acetyl Mesalazine	[M-H]-	C9H9NO4	GEFDRROBUCULOD-UHFFFAOYSA-N	92.8			Benzenoids	Benzene and substituted derivatives	Benzoic acids and derivatives					Nodiff
MN5731.neg	4.42979e+06	5716667.71218352	1.29050495322767	0.367935678807542	0.09302164912654	0.592641930287477	4305235.63503669	7033070.67797106	3679570.93984128	3082489.06101789	4658291.10958775	3820090.83110536	4674624.61567583	7175487.72868373	6108344.4764759	6469641.43253023	4013194.33370655	5858713.68602889	1.38476889691759	2.116	194.067	2-imino-6-methoxy-7-methyl-3h-purin-8-ol	[M-H]-	C7H9N5O2	DAHAOEBKKGDLMP-UHFFFAOYSA-N	84.1			Organoheterocyclic compounds	Imidazopyrimidines	Purines and purine derivatives					Nodiff
MN5745.neg	1245723.14337924	1231798.80936539	0.988822288413078	-0.0162168	0.867019928616587	0.970184325186156	1567639.46167064	1394110.4001189	1237525.03059785	661939.718458996	1875324.64577465	737799.603654393	1323957.84678261	1682846.33131023	1273207.99246723	1014652.61696435	369578.554918711	1726549.51374922	0.22420357666395	5.027	194.118	4-Hydroxy-3-methoxymethamphetamine	[M-H]-	C11H17NO2	UVDWYWYWOMOEFX-UHFFFAOYSA-N	82.1	HMDB0246443		Benzenoids	Benzene and substituted derivatives	Phenethylamines					Nodiff
MN5792.neg	4391698.89556002	4755875.17911578	1.08292378239409	0.114931707737088	0.542412121399162	0.862586554781645	2028886.4596729	5969091.99928042	4139726.83190545	4304255.21163638	3467242.69885899	6440990.17200596	5157577.73354536	5188291.84767516	3684809.94164104	6528661.3822778	4394022.00294028	3581888.16661505	0.573722103462433	3.896	195.029	2-(hexa-5-en-1,3-diyn-1-yl)-5-(prop-1-yn-1-yl)thiophene	[M-H]-	C13H8S	CHXZRHMQQRUVHF-UHFFFAOYSA-N	84.6			Organoheterocyclic compounds	Thiophenes	2,5-disubstituted thiophenes					Nodiff
MN5794.neg	2.97711e+08	322030437.58608	1.08168814869158	0.113284629308866	0.437043081652653	0.819732870201114	334067784.82048	350769051.828203	388568693.452807	194982686.319872	246184655.690522	271693001.147116	376886483.235836	304863617.507366	264318345.287469	356032589.895294	288054840.657331	342026748.933185	0.678878679085982	0.629	195.05	D-Gluconic acid sodium salt	[M-H]-	C6H12O7	RGHNJXZEOKUKBD-SQOUGZDYSA-N	84.1			Organic oxygen compounds	Organooxygen compounds	Carbohydrates and carbohydrate conjugates					Nodiff
MN5796.neg	18089906.1310785	23192070.5967916	1.28204482813471	0.35844670828812	0.679757505974596	0.913101361124686	21938648.6338986	28953209.0405616	8005953.03495399	1.57328e+07	26079682.6402153	7829190.03902147	5443924.32741286	25463153.146768	53661090.5693564	19792564.7159031	19709597.3109206	15082093.5103886	0.323942999684647	1.441	195.051	1,7-Dimethyluric acid	[M-H]-	C7H8N4O3	NOFNCLGCUJJPKU-UHFFFAOYSA-N	81	HMDB0011103	C16356	Organoheterocyclic compounds	Imidazopyrimidines	Purines and purine derivatives	Alkaloids	Others	Purine alkaloids	#33868-03-0	Nodiff
MN5798.neg	11740797.0764336	7478897.38523966	0.637000821711796	-0.650633	0.195370421224579	0.681397248010362	16161300.0419418	13813410.2781438	10975773.1579412	7064122.35765046	8987175.00689062	13443001.6160337	5387933.33343861	11073499.9876387	448869.499973839	8660262.61452683	9712003.61937754	9590815.25648242	1.01973743770414	3.906	195.102	CMPF	[M-H]-	C12H16O5	WMCQWXZMVIETAO-UHFFFAOYSA-N	86.1	HMDB0061112		Lipids and lipid-like molecules	Fatty Acyls	Fatty acids and conjugates				#86879-39-2	Nodiff
MN5801.neg	23416668.7680801	19047482.7293145	0.813415559572614	-0.297936	0.157268279458719	0.656928342177979	24510803.3765777	24632487.900141	29581175.3020554	18144269.3026971	22133725.7346219	21497550.9923877	23771661.3043296	14012507.679412	13000706.2802077	13190134.9688146	27619367.9466826	22690518.1964402	1.19037154627395	3.729	195.102	11-oxo-undeca-5,9-dienoic acid	[M-H]-	C11H16O3	LPCLISDRKJOFGY-CJXSKEFVSA-N	86.9										Nodiff
MN5802.neg	6252797.58910503	4608273.9646697	0.736993945350035	-0.440275	0.127611752128831	0.623012833537262	4523131.31875692	10798849.6798471	6035976.84324332	4247204.42162799	5602309.81729459	6309313.45386026	5405416.58962845	3994916.63744736	3896538.88267525	3377771.35494947	4584080.66906977	6390919.65424792	1.3103799255533	4.254	195.102	Phenol A	[M-H]-	C11H16O3	ZYUVGYBAPZYKSA-BTBXXMRTNA-N	84.6	HMDB0256407		Benzenoids	Benzene and substituted derivatives	Phenylpropanes					Nodiff
MN5804.neg	34760975.3238368	28711539.4638584	0.825970479722702	-0.275838	0.152067449135053	0.654778871377621	36373344.2011667	41762092.9545972	40495180.0677524	24599384.1838351	36655587.4317908	28680263.1038783	33748447.9450624	23819625.3349343	23429293.8775856	21524316.9099257	34316514.5183054	35431038.1973372	1.2087822851242	3.801	195.102	Alutacenoic acid B	[M-H]-	C11H16O3	GZQURNFPUYOHDR-UHFFFAOYSA-N	81.8			Lipids and lipid-like molecules	Fatty Acyls	Fatty acids and conjugates					Nodiff
MN5808.neg	2996683.79708991	2939788.42147019	0.981013887526283	-0.0276545	0.823508678890906	0.958519980873808	3244766.54655692	3783082.5582102	2921999.32065144	2644067.77112523	3046274.7705258	2339911.81546984	2994995.84117681	2914166.30277786	3643684.6463996	3164682.36165451	1925991.55539347	2995209.82141889	0.342522763038579	5.225	195.138	Aleprylic acid	[M-H]-	C12H20O2	GMYNCKRSFMEXPG-UHFFFAOYSA-N	85.9			Lipids and lipid-like molecules	Fatty Acyls	Fatty acids and conjugates					Nodiff
MN5837.neg	3143227.15655717	688850.34820585	0.219153854906357	-2.18998	0.0742459568472833	0.58083728762819	1183454.45168332	13425027.1901311	1143241.37246559	1.25115e+06	503766.526577904	1352722.45113611	338577.859510759	431964.611651285	1641633.34542766	252490.475238478	69629.2926867778	1398806.50472014	1.59280266042953	0.82	196.054	1-(5-Fluoro-2-pyrimidinyl)-3-azetidinecarboxylic acid	[M-H]-	C8H8FN3O2		79.1										Nodiff
MN5877.neg	6054565.52530328	5026127.92710989	0.830138497321511	-0.268576	0.117869237905041	0.616091529628556	6486084.45011269	5997524.37473975	6271535.4959968	6069509.42076244	6624829.07925294	4877910.33095508	5343627.49342777	5468941.51404153	5742775.67355497	5121103.16610664	2910079.90620917	5570239.80931927	1.48394096989248	4.949	197.019	Dinitro-ortho-cresol	[M-H]-	C7H6N2O5	ZXVONLUNISGICL-UHFFFAOYSA-N	86.6			Benzenoids	Phenols	Nitrophenols					Nodiff
MN5974.neg	7864116.24655371	6798343.15032461	0.864476431576637	-0.210101	0.486899885180089	0.842033162806811	8494780.96226727	12156368.8879898	8133057.89526427	4687813.85971146	8940165.07084209	4772510.80324739	7838286.68911862	6432835.36735004	6366799.89322821	9859386.58928597	1351888.10693397	8940862.25603086	0.722927633513798	2.035	198.935	3-Iodopropanoic acid	[M-H]-	C3H5IO2	KMRNTNDWADEIIX-UHFFFAOYSA-N	73.7	HMDB0031252		Organic acids and derivatives	Carboxylic acids and derivatives	Carboxylic acids				#141-76-4	Nodiff
MN5975.neg	8313655.02960302	5973318.83385263	0.718494911393726	-0.47695	0.165616840221119	0.663279001595667	5782223.66479524	6745736.05289601	8819565.53475492	9123210.60294678	12996393.2463249	6414801.0759003	4119583.75127166	4951276.75697718	6947962.10190728	12986143.9409024	1644199.21537069	5190747.23668657	1.31991169525318	2.237	198.935	(4-Bromo-2-formylphenoxy)acetic acid	[M-H]-	C9H7BrO4	KXRYNWDCFUKVNN-UHFFFAOYSA-N	71.2										Nodiff
MN5981.neg	38437764.4937666	31936375.3612845	0.830859332791416	-0.267324	0.538915740044852	0.862392233332699	29793643.8146834	24911401.8540343	30856097.8047734	87835685.3911189	27729615.9293195	29500142.1686702	36312825.3948868	19214465.0467467	25589554.4664854	14860148.8505525	60152741.5527584	35488516.8562773	0.519457200172209	1.21	199.06	3-amino-5H-pyrimido[5,4-b]indol-4-one	[M-H]-	C10H8N4O	BJLPBOXGVIESSZ-UHFFFAOYSA-N	82.9			Organoheterocyclic compounds	Pyrrolopyrimidines						Nodiff
MN5985.neg	3846290.04703508	3766880.64618423	0.979354286889503	-0.0300972	0.921030480654681	0.97993265288839	3326090.72148027	6043707.31977714	3830463.46789984	2755776.12620417	2801734.53092993	4319968.11591915	4062537.36458961	3812924.23277623	3994548.02716051	3057207.07341894	3698413.70585451	3975653.47330561	0.0574598259801356	4.093	199.097	2E-Decenedioic acid	[M-H]-	C10H16O4	XUNMWLWTZWWEIE-FNORWQNLSA-N	79.6			Lipids and lipid-like molecules	Fatty Acyls	Fatty acids and conjugates					Nodiff
MN6092.neg	69025623.9044283	72656971.5447144	1.05260868985862	0.0739692102266178	0.755589691400323	0.938919979289374	75051565.8687882	44436586.0675132	64654795.9436458	141976098.450693	54205290.5759565	33829406.5199731	34848588.7329707	71250909.7603418	80945039.8983451	47301035.702893	116884415.675299	84711839.498437	0.266182025733383	1.616	201.076	Rehmaglutin A	[M-H]-	C9H14O5	QMQZZRSFTSGWJA-FJYMVOSHSA-N	84.7			Lipids and lipid-like molecules	Prenol lipids	Monoterpenoids					Nodiff
MN6099.neg	2530393.97069142	2724134.15398395	1.07656522483714	0.106435729350446	0.750099979101597	0.93752248252567	2548003.75714172	2382094.18940197	2201115.35994072	2692483.83383852	2846889.58753724	2511777.09628837	1619266.56097116	3513921.72791122	2758264.12601043	3482503.12811034	2158247.98354001	2812601.39736055	0.296750691127034	4.176	201.112	SEBACIC ACID	[M-H]-	C10H18O4	CXMXRPHRNRROMY-UHFFFAOYSA-N	91.8	HMDB0000792	C08277	Lipids and lipid-like molecules	Fatty Acyls	Fatty acids and conjugates	Lipids	FA Fatty acyls	FA01 Fatty Acids and Conjugates	#111-20-6	Nodiff
MN6100.neg	2416911.21082194	2384741.7804747	0.986689858442793	-0.0193314	0.901854737307703	0.976708104710835	2261944.13615437	3044019.48639237	2366908.10582607	3144919.29330321	1093668.35768362	2.59001e+06	3534536.37832314	2188169.51153149	1079556.57690476	1763685.03026382	2876333.90539761	2866169.28042738	0.0339442619474378	2.406	201.123	Ala-Ile	[M-H]-	C9H18N2O3	ZSOICJZJSRWNHX-QYNIQEEDSA-N	90.4	HMDB0028690		Organic acids and derivatives	Carboxylic acids and derivatives	Amino acids, peptides, and analogues				#29727-65-9	Nodiff
MN6104.neg	2833739.7221261	1880300.3942787	0.663540260806998	-0.591744	0.021609811305561	0.451854176076071	3347920.21845794	2562007.70999735	3811257.42385281	2509060.8137177	2294641.59813091	2477550.56859986	1917786.81410686	1758250.26977395	2110849.91264263	1091129.14268558	2850396.28303559	1553389.94342759	1.8608791784274	5.041	201.149	3-hydroxyundecanoic acid	[M-H]-	C11H22O3	FARPMBPKLYEDIL-UHFFFAOYSA-N	79.9	HMDB0061654		Organic acids and derivatives	Hydroxy acids and derivatives	Medium-chain hydroxy acids and derivatives					Down
MN6139.neg	33047299.7468249	22753264.0193309	0.68850599575891	-0.538459	0.0594521731543902	0.558781144070707	30939883.2929682	28250175.5542807	38132006.9991632	40183939.8991333	41205445.4033521	19572347.3320521	16950210.8595836	32371165.3866385	30852341.8499568	14230892.6001865	16957194.0298687	25157779.3897511	1.64175742921671	3.661	202.053	2-Hydroxy-7-methoxy-quinoline-3-carbaldehyde	[M-H]-	C11H9NO3	VUKFTGRTRKQOKY-UHFFFAOYSA-N	84.1			Organoheterocyclic compounds	Quinolines and derivatives	Quinolones and derivatives					Nodiff
MN6146.neg	824400.764469959	1070547.33307333	1.2985763468592	0.376930836501671	0.275871614487517	0.740817328799558	1068696.41240911	866397.106219327	620901.022375123	873359.439683708	846755.876153181	670294.729979304	988466.720952664	1455404.41226822	1147661.13215484	1493237.90642382	508747.366175087	829766.460465374	0.933934313668279	0.533	202.119	Lysyl-Glycine	[M-H]-	C8H17N3O3	HGNRJCINZYHNOU-LURJTMIESA-N	84.1	HMDB0028951		Organic acids and derivatives	Carboxylic acids and derivatives	Amino acids, peptides, and analogues				#7563-03-3	Nodiff
MN6179.neg	15407364.4055858	16009640.5230592	1.03909014557058	0.0553208197148544	0.621077317775679	0.891497427860116	24252840.526269	11057769.1886468	1.42277e+07	20498238.1460264	13848554.0659142	8559100.03531821	19793242.4616545	12696872.3100541	13481350.5840934	16872662.5207955	17116313.4462351	16097401.8155224	0.460132806797151	1.913	203.001	Sulfuric acid 4-methoxyphenyl ester	[M-H]-	C7H8O5S	IGTMFIJOUADBDC-UHFFFAOYSA-N	77.4	HMDB0242192		Organic acids and derivatives	Organic sulfuric acids and derivatives	Arylsulfates					Nodiff
MN6180.neg	2485652.62907284	1916267.73212738	0.770931428516686	-0.375326	0.0636853647530661	0.565689832700729	2734053.48853995	3030417.69039293	3015126.32210399	2.07757e+06	1973211.75189207	2083538.09987613	1754678.36663382	1722136.77630439	2415941.0744448	2542468.97931703	1725756.94904913	1336624.24701514	1.62911297685435	3.531	203.001	3-Methylcatechol 2-sulfate	[M-H]-	C7H8O5S	TZVUCGJSHGKWCJ-UHFFFAOYSA-N	85.8	HMDB0240663		Organic acids and derivatives	Organic sulfuric acids and derivatives	Arylsulfates					Nodiff
MN6185.neg	36609839.6489072	41000799.7396317	1.11993934234168	0.163420595789439	0.275078995307109	0.740817328799558	40442322.2923014	46090522.1350396	30157953.9825499	37948153.638303	30899871.7653331	34120214.0799163	43477988.8506753	53079833.4792419	42194477.2602341	38177182.6646498	37218781.2036523	31856534.9793367	0.972436576286914	3.051	203.082	L-Tryptophane	[M-H]-	C11H12N2O2	QIVBCDIJIAJPQS-VIFPVBQESA-N	95.1	HMDB0000929	C00078	Organoheterocyclic compounds	Indoles and derivatives	Indolyl carboxylic acids and derivatives	Peptides	Amino acids	Common amino acids	#73-22-3	Nodiff
MN6186.neg	9378395.38548622	9996244.26517943	1.06588002044032	0.0920450519268673	0.508150861642289	0.850152199924613	16321931.3708166	7790231.93296799	14405964.9504222	8248333.14705062	7733608.57684139	1770302.33481853	6147361.51481117	12539747.934591	9409693.16390086	9577804.31379843	10850063.2701603	11452795.3938148	0.553502577226728	2.978	203.091	2-hydroxy-7-methyl-Octanedioic acid	[M-H]-	C9H16O5	KQONDWAKSAUKLO-UHFFFAOYSA-N	88.7			Organic acids and derivatives	Hydroxy acids and derivatives	Medium-chain hydroxy acids and derivatives					Nodiff
MN6226.neg	3506020.61286095	2393728.66067324	0.682748028318045	-0.550575	0.0957811893940853	0.597618005810175	3176791.08008151	3170176.80066994	3153155.13609805	6002740.88342178	3366554.39331301	2166705.38358144	1125338.61753274	2211563.29485269	3258934.99507544	1879980.91717505	3583876.78732656	2302677.35207696	1.43725121382951	2.854	204.052	1-(3-methyl-4H-1,4-benzothiazin-2-yl)ethan-1-one	[M-H]-	C11H11NOS	WBZVLPUFAVZNKB-UHFFFAOYSA-N	88										Nodiff
MN6227.neg	1124582.69320559	1143348.42168347	1.01668683734087	0.0238753647507399	0.780629517086674	0.94525003833775	1307799.27875177	1183059.62357606	1010846.94416242	951073.002074988	1019501.64104871	1275215.66961961	1198464.17231945	1116377.35216259	1341206.9510981	1036690.54136137	1150694.73197189	1016656.78118745	0.248524757296268	3.865	204.066	Indolelactic acid	[M-H]-	C11H11NO3	XGILAAMKEQUXLS-JTQLQIEISA-N	89.1	HMDB0000671	C02043	Organoheterocyclic compounds	Indoles and derivatives	Indolyl carboxylic acids and derivatives				#1821-52-9	Nodiff
MN6231.neg	7984906.19903516	5523585.3592146	0.691753318264657	-0.53167	0.53971969269328	0.86253703444296	1504759.53244707	4724595.70409521	2747514.20063265	21336647.492531	8433806.04367686	9162114.22082819	2136049.18454173	3334921.01932721	4765473.32200599	2255036.59337028	16859046.4229921	3790985.6130503	0.496406609867882	4.582	204.102	4-Phenylpiperidine-4-carboxylic acid	[M-H]-	C12H15NO2	DZZGGKPKWGPNJA-UHFFFAOYSA-N	86.6	HMDB0246199		Organoheterocyclic compounds	Piperidines	Phenylpiperidines					Nodiff
MN6264.neg	8939239.1688441	12245739.0300999	1.36988604945038	0.45405589119304	0.0761709611963131	0.581159133210173	6211033.85229962	13512515.986011	6078320.54108923	10539434.4979874	8182262.5586788	9111867.57699855	15462775.1478457	15266358.9022764	10689870.8692051	10504681.4482359	13620852.362843	7929895.45019355	1.53333470137993	1.114	205.034	2-Methylcitric acid	[M-H]-	C7H10O7	YNOXCRMFGMSKIJ-UHFFFAOYSA-N	82.2	HMDB0000379		Organic acids and derivatives	Carboxylic acids and derivatives	Tricarboxylic acids and derivatives				#6061-96-7	Nodiff
MN631.neg	33953905.8756898	30120779.1098565	0.887107928617491	-0.172818	0.454787970778047	0.829048654258714	36660438.3648503	21119442.0774851	35837628.8151265	25836923.189866	39819054.1742185	44449948.6325926	51886687.4766342	20164784.4901292	22286018.7814246	23199461.8291554	30224653.9663671	32963068.1154283	0.610146851488318	3.479	81.0342	2,4-Pentadienal	[M-H]-	C5H6O	PPXGQLMPUIVFRE-ARJAWSKDSA-N	92	HMDB0031597		Organic oxygen compounds	Organooxygen compounds	Carbonyl compounds				#764-40-9	Nodiff
MN6318.neg	1406501.76532453	3436932.0767939	2.44360310205574	1.28900997697522	0.120911410499958	0.616091529628556	2238568.9117257	348827.688478358	307032.857227666	2157007.51584184	1274902.53882448	2112671.07984915	10630139.7878717	2899688.33826239	1106585.30545588	1629971.41786745	1471018.17613861	2884189.43516736	1.40752038578798	3.306	206.045	(3-Oxo-3,4-dihydro-2H-1,4-benzoxazin-2-yl)acetic acid	[M-H]-	C10H9NO4	GBWCBWJRILQTBI-UHFFFAOYSA-N	85.3			Organoheterocyclic compounds	Benzoxazines	Benzoxazinones					Nodiff
MN6320.neg	11048988.4979749	11966650.5018335	1.08305393783574	0.115105093279051	0.73058745430135	0.929858131902183	19313038.296196	10092421.6896514	8119500.32467736	15394535.0831092	11905744.9319553	1468690.66225989	22232491.8752479	15256883.8076484	13484164.0000279	10660839.9728104	136159.131609836	10029364.2236566	0.421147778558294	3.837	206.081	N-isopropylterephthalamic acid	[M-H]-	C11H13NO3	PRCGIFCKPACTDG-UHFFFAOYSA-N	88.1	HMDB0060608		Benzenoids	Benzene and substituted derivatives	Benzoic acids and derivatives					Nodiff
MN6321.neg	4868859.44992167	3411035.55403226	0.700582053993598	-0.513374	0.227032541211538	0.705177394715884	3775765.43089143	7237363.61720504	2524059.99799219	8500047.40309833	3445050.3152554	3730869.93508763	3145088.94113217	4020132.51950299	3846442.77822802	3024607.06523458	2605633.60973094	3824308.41036488	1.10880720844585	3.782	206.081	2-Acetamido-4-methylphenyl acetate	[M-H]-	C11H13NO3	GPJFMEZBKSINFK-UHFFFAOYSA-N	89.2	HMDB0061682		Benzenoids	Phenol esters						Nodiff
MN6322.neg	18164493.1865604	24055422.3213868	1.32431012934536	0.405241014649242	0.484919165379176	0.840986737585237	27195679.852215	20962314.0815117	10883890.3439481	15352115.3314285	18781712.3228628	15811247.1873966	45114827.9291964	31917997.8306766	24093725.000923	8857264.82005548	16411205.2624519	17937513.0850175	0.651757192909567	3.891	206.081	Ethyl 5-(chloroacetyl)-2,4-dimethyl-1H-pyrrole-3-carboxylate	[M-H]-	C11H14ClNO3	GBOIWLVLZHQEEK-UHFFFAOYSA-N	83.9			Organic oxygen compounds	Organooxygen compounds	Carbonyl compounds					Nodiff
MN6367.neg	13027279.9900144	10537567.2244453	0.808884681416422	-0.305994	0.106049446297014	0.606688698141407	11777376.8641038	17560460.5074293	13006938.7367887	10918560.7565132	11031135.6323569	13869207.4428943	13491549.5291914	8977644.60033647	9465479.08529456	7113428.31981954	13211332.1955278	10965969.616502	1.34690892062553	4.751	207.102	2-Methyl-3-methoxy-4-phenylbutyric acid	[M-H]-	C12H16O3	BWVGRRPSIBTFCM-UHFFFAOYSA-N	73.3	HMDB0245218		Benzenoids	Benzene and substituted derivatives						Nodiff
MN6370.neg	2030699.22356978	1325519.00611684	0.652740194476805	-0.615419	0.144315819030398	0.644025648297518	2724729.88370158	1222559.95752463	2415901.92269316	1235401.75058002	3261899.18343879	1323702.6434805	1228972.51328369	1004492.60712106	2041515.48276588	478818.785069786	683480.544004685	2515834.10445591	1.33672639010206	4.422	207.102	Jasmine ketolactone	[M-H]-	C12H16O3	DINQMNROFIPFOH-MTVLHHSESA-N	80.1	HMDB0030150		Organoheterocyclic compounds	Oxocins					#70981-24-7	Nodiff
MN6420.neg	8348317.33015114	7724714.67700895	0.925301994583991	-0.112004	0.524680652756445	0.856560770167411	6501662.70438397	9761743.72157321	8243245.42483816	7208113.78311112	7147110.5520619	11228027.7949385	6672765.26236841	6830427.69643947	6924364.41455273	11949248.8310548	7102934.46089493	6868547.39674336	0.556174933932824	3.597	208.06	4-[(S)-Amino(carboxy)methyl]-3-methylbenzoic acid	[M-H]-	C10H11NO4	SGIKDIUCJAUSRD-UHFFFAOYSA-N	87.7	HMDB0254239		Organic acids and derivatives	Carboxylic acids and derivatives	Amino acids, peptides, and analogues					Nodiff
MN6438.neg	2536981.94379788	2354220.3511348	0.927961019545337	-0.107864	0.628660238844236	0.894669898874844	3160533.20768191	3071370.04345591	2524233.50781981	1582993.96521389	3565624.72816651	1317136.21044927	2479632.38155813	3621559.6597998	3027848.99768761	1676958.59162235	520194.796088291	2799127.68005259	0.536979232484594	5.202	208.133	Bamethan	[M-H]-	C12H19NO2	RDUHXGIIUDVSHR-LBPRGKRZSA-N	85.7	HMDB0248857		Benzenoids	Phenols	1-hydroxy-2-unsubstituted benzenoids					Nodiff
MN6468.neg	282261119.595342	182455166.827798	0.646405594540868	-0.629488	0.0561551050786686	0.551820192151483	204306993.156256	208288732.472287	320848055.822092	307387967.153099	311092761.266808	341642207.701507	257992380.567355	119929288.390132	168494530.527193	74370245.5279197	243936339.094252	230008216.859935	1.62199251717193	3.503	209.043	methyl 2-(4-hydroxy-3-methoxyphenyl)-2-oxoacetate	[M-H]-	C10H10O5	PVRDAVSDHWPSOF-UHFFFAOYSA-N	83.6			Benzenoids	Phenols	Methoxyphenols					Nodiff
MN6469.neg	9132248.31528912	8710251.02344814	0.953790427365572	-0.0682558	0.452614247764732	0.827550398558585	9362039.01308693	10534097.5221035	1.39381e+07	2152411.23642053	471530.505492992	18335273.2210208	10139429.4927932	8189657.1291344	7700403.75463436	8609396.44541263	9103898.49655941	8518720.82215482	0.6785274188068	3.644	209.044	5-Hydroxyferulic acid	[M-H]-	C10H10O5	YFXWTVLDSKSYLW-UHFFFAOYSA-N	89	HMDB0035484	C05619	Phenylpropanoids and polyketides	Cinnamic acids and derivatives	Hydroxycinnamic acids and derivatives	Phenylpropanoids	Monolignols	Coniferyl alcohol derivatives	#1782-55-4	Nodiff
MN6473.neg	37987416.5061525	32182174.2016743	0.847179860111363	-0.23926	0.0242245395967136	0.464592935999132	33553882.7973921	45346730.0053981	35169604.8965102	4.07666e+07	34675987.6401329	38411660.2422417	31653991.6208764	27476330.9227826	30217998.0270107	36098486.9160824	34518891.7080512	33127346.0152428	1.78410790024515	0.676	209.066	(3R,5R,6R)-1,2,3,5,6,7-Hexahydroxyheptan-4-one	[M-H]-	C7H14O7	IPNWLABTDCELLG-UHFFFAOYSA-N	78.9	HMDB0255327		Organic oxygen compounds	Organooxygen compounds	Carbohydrates and carbohydrate conjugates					Down
MN6552.neg	23717672.6449849	23633778.3894939	0.996462795623043	-0.00511215	0.886843480985254	0.974416462500541	22234254.6502871	23750441.7449945	24774345.9745526	25354325.1051437	23159946.5752405	23032721.8196913	24976037.3188837	21369110.1058554	21808933.7744594	21773454.6638623	27219588.0299463	24655546.4439561	0.0893708665800761	0.639	211	uracil arabinose-5'-phosphate	[M-H]-	C9H13N2O9P	DJJCXFVJDGTHFX-CCXZUQQUSA-N	88.5			Nucleosides, nucleotides, and analogues	Pyrimidine nucleotides	Pyrimidine ribonucleotides					Nodiff
MN6560.neg	1596110.55387268	2296751.18440619	1.43896748181605	0.525033990026229	0.0980500279837627	0.600521246512412	1805459.34746505	643623.985129126	1388650.83018726	975895.614813271	3457676.70275342	1305356.84288794	2449283.07905124	2661014.15237405	2437645.18424992	1589846.0832669	1792676.08595771	2850042.52153733	1.46257708013447	3.326	211.06	beta-(2-Methoxyphenoxy)-lactic acid	[M-H]-	C10H12O5	MXVBBOLVTSAHEX-UHFFFAOYSA-N	84.2	HMDB0060557		Benzenoids	Phenol ethers	Anisoles					Nodiff
MN6563.neg	23401743.1971816	20718912.8457224	0.885357670629326	-0.175668	0.711124134102337	0.921620264732717	32134881.8287273	9746403.33744613	34753488.3766244	5136843.84413821	38252949.1314156	20385892.6647382	48200461.6019901	14666708.9589591	16677808.282261	10863702.3843282	3658126.08059796	30246669.7661981	0.384289034991969	3.785	211.097	(2E,4E)-3,5,7-Trimethyl-2,4-octadienedioic acid	[M-H]-	C11H16O4		74										Nodiff
MN6658.neg	513363.680378224	984570.136484548	1.91788039184844	0.939512749830621	0.044310024066064	0.528963596844054	671893.610996698	648044.173024291	406147.820455315	417937.190575048	490627.768250486	445531.518967508	1789339.03881998	958515.575730271	674178.436572738	1285670.06998088	406452.427435947	793265.270367472	1.70776256980882	1.167	213.123	Desthiobiotin	[M-H]-	C10H18N2O3	AUTOLBMXDDTRRT-JGVFFNPUSA-N	86.2	HMDB0003581	C01909	Lipids and lipid-like molecules	Fatty Acyls	Fatty acids and conjugates				#533-48-2	Up
MN6659.neg	11757825.1564664	9221535.93243514	0.78428925500424	-0.350542	0.0486140043753701	0.534963443541705	14445275.8255253	10055302.2923981	14285816.9053262	9830187.92323991	11580364.6327648	10350003.359544	9.0231e+06	9436916.42129315	8671643.24978967	6534059.00186145	12403310.0851721	9260191.71864045	1.58104456418654	5.063	213.149	3-Oxododecanoic acid	[M-H]-	C12H22O3	DZHSPYMHDVROSM-UHFFFAOYSA-N	86.7	HMDB0010727	C02367	Organic acids and derivatives	Keto acids and derivatives	Medium-chain keto acids and derivatives	Lipids	FA Fatty acyls	FA01 Fatty Acids and Conjugates		Down
MN6684.neg	10658414.1515287	11759723.0328572	1.10332764946749	0.141861284190921	0.501684827894473	0.846879992802412	10106937.4934647	10525287.2990205	12117453.1990619	9978261.7325311	10963758.3585925	10258786.8265017	12138725.7686874	15824498.7015027	8250416.08272981	9669449.30590774	14335716.3176574	10339532.0206581	0.739345697394719	0.897	214.047	Glycerylphosphorylethanolamine	[M-H]-	C5H14NO6P	FRMZOWIQVCBEAC-UHFFFAOYSA-N	89.7	HMDB0000114	C01233	Organic acids and derivatives	Organic phosphoric acids and derivatives	Organic phosphoramides				#1190-00-7	Nodiff
MN6742.neg	439829641.011555	468102005.15317	1.06428026104969	0.089878111351146	0.263233083748496	0.731882970309385	432973843.530662	452162218.166167	441438030.506681	509546097.207949	400670823.24664	402186833.411231	499664479.318865	478172618.231371	389055624.173631	461899597.762328	491766501.015921	488053210.416901	1.04558115991377	0.628	215.032	2-C-methyl-D-erythritol-4-phosphate	[M-H]-	C5H13O7P	XMWHRVNVKDKBRG-BJNJOQLTNA-N	89	HMDB0304061	C11434	Organic acids and derivatives	Organic phosphoric acids and derivatives	Phosphate esters					Nodiff
MN6745.neg	30334257.024783	35180561.7276393	1.15976342189284	0.213830542532819	0.127547218012472	0.623012833537262	36550245.7120081	27529714.3857345	27498224.6930561	40464020.6089573	24095329.3522306	25868007.3967113	36652739.0219241	3.63099e+07	30551762.674827	30958024.239656	37306504.1326077	39304469.369581	1.36772095931749	0.741	215.032	Methoxsalen	[M-H]-	C12H8O4	QXKHYNVANLEOEG-UHFFFAOYSA-N	86.5	HMDB0014693	C01864	Phenylpropanoids and polyketides	Coumarins and derivatives	Furanocoumarins	Phenylpropanoids	Coumarins	Furanocoumarins	#298-81-7	Nodiff
MN6748.neg	103012077.723743	101876497.673923	0.988976243612272	-0.0159922	0.609896052191514	0.887096071627145	98560484.8479225	54175004.0998325	173439972.250987	67269794.2749888	105379970.298535	119247240.570191	154894944.004541	112150321.395398	84899736.7599571	76357992.4635325	8285597.28838991	174670394.131717	0.555474339747379	2.529	215.055	4-(4-Fluorophenyl)benzoic acid	[M-H]-	C13H9FO2	LXWNTLBMNCXRQN-UHFFFAOYSA-N	75.9			Benzenoids	Benzene and substituted derivatives	Biphenyls and derivatives					Nodiff
MN6757.neg	184398074.418377	324101936.833278	1.75762104813486	0.813624051761606	0.055531298153297	0.551144863524045	189627521.382303	191562662.535379	134328878.336156	191850290.083835	175649545.92959	223369548.242999	259885772.716533	369002809.435718	126266860.606596	405995828.145793	498591028.292669	284869321.802358	1.82190203401466	5.296	215.164	12-Hydroxydodecanoic acid	[M-H]-	C12H24O3	ZDHCZVWCTKTBRY-UHFFFAOYSA-N	85.6	HMDB0002059	C08317	Organic acids and derivatives	Hydroxy acids and derivatives	Medium-chain hydroxy acids and derivatives	Lipids	FA Fatty acyls	FA01 Fatty Acids and Conjugates	#505-95-3	Nodiff
MN6758.neg	6979002.37829906	12842781.824646	1.84020310189035	0.879865004282033	0.134676786856972	0.633110811526989	7685284.66790431	7313168.5161003	5499227.99114153	7506833.7668685	5878001.07996914	7991498.24781056	8804671.37387674	10570932.8050139	4063271.04167684	13824075.1973141	27924931.9578266	11868808.5721681	1.50482596999177	5.421	215.164	(3R)-3-Hydroxydodecanoic acid	[M-H]-	C12H24O3	MUCMKTPAZLSKTL-LLVKDONJSA-N	91.8	HMDB0010728		Organic acids and derivatives	Hydroxy acids and derivatives	Medium-chain hydroxy acids and derivatives					Nodiff
MN6781.neg	2893110.19830648	2435527.3794963	0.841837058582135	-0.248387	0.332282299057008	0.775813336083509	2969189.02360686	1692404.65681105	3921299.20395763	2500754.53296423	2767122.11988235	3507891.65261676	4365654.31063571	1620657.10272832	1776214.12628359	1405006.00493394	2746593.63060675	2699039.10178951	0.831591214198693	2.975	216.033	2,3-Dimethoxy-5-sulfamoylbenzoic acid	[M-H]-	C9H11NO6S	YEVQOPOKMKTXMD-UHFFFAOYSA-N	84.7			Benzenoids	Benzene and substituted derivatives	Benzoic acids and derivatives					Nodiff
MN6786.neg	41471781.4854747	39967429.8870437	0.963725898802831	-0.0533052	0.720224777372602	0.92465496614048	55200304.777891	45179337.7407321	41264141.2000357	24075813.3244912	43947547.4150614	39163544.4546365	44586472.6432092	41497483.1735747	24978475.1572577	20973983.5262174	63930037.3319651	43838127.4900379	0.207766196592372	0.935	216.087	6-amino-1-(2-methylphenyl)-1,2,3,4-tetrahydropyrimidine-2,4-dione	[M-H]-	C11H11N3O2	RBMMXLOBIFBZFC-UHFFFAOYSA-N	72.7			Organoheterocyclic compounds	Diazines	Pyrimidines and pyrimidine derivatives					Nodiff
MN6825.neg	5560110.40555809	9709096.35964189	1.74620567784703	0.804223497646599	0.00670112805709333	0.376371237478432	5983533.96929237	5841021.70888813	5597921.6495855	7396524.90243589	5825888.48056852	2715771.72257813	10517058.8007825	7122890.94582115	8912004.31978531	11354579.6247107	9179016.48548049	11169027.9812712	2.07835276718097	2.962	216.98	4-Hydroxybenzoic acid sulfate	[M-H]-	C7H6O6S	RJTYSXVYCZAUHE-UHFFFAOYSA-N	85.5			Organic acids and derivatives	Organic sulfuric acids and derivatives	Arylsulfates					Up
MN6838.neg	4445270.62281187	4471312.12906334	1.00585824991573	0.00842700837143905	0.922374639723266	0.980045882482394	4871610.17264939	4825498.87742948	4535810.69424242	4925376.80284624	2428885.32071872	5084441.86898497	6236388.74974902	4.53572e+06	2267394.95816261	3251085.57655532	5024429.21657163	5512858.96490245	0.00445160344738066	2.1	217.118	Serylleucine	[M-H]-	C9H18N2O4	NFDYGNFETJVMSE-UHFFFAOYSA-N	80.5	HMDB0029043		Organic acids and derivatives	Carboxylic acids and derivatives	Amino acids, peptides, and analogues				#6665-16-3	Nodiff
MN6882.neg	665348.955163601	1047063.94132159	1.57370644861708	0.654166452776019	0.0756833515945855	0.58083728762819	671222.015644936	561996.915350682	425173.015685984	746951.521823983	466469.034438628	1120281.22803739	453955.678916543	1254644.15251977	1260137.62474758	1414280.76835118	841537.600369661	1057827.82302482	1.49683877458073	3.331	218.067	2-Methoxy-N-(2H-tetrazol-5-yl)benzamide	[M-H]-	C9H9N5O2		90.4										Nodiff
MN6890.neg	17858683.3056014	17107929.3929621	0.95796140735617	-0.0619606	0.547738549616992	0.86471624503867	23342388.5404303	11980301.0322534	20865171.8043404	12019829.0722557	17131210.0239695	21813199.3603592	36563719.7465042	8449037.44287969	9561715.66267139	7255179.7770529	17792104.4507643	2.30258e+07	0.501691595672035	4.388	218.118	1-(2,3-Dihydro-6-methyl-1H-pyrrolizin-5-yl)-1,4-pentanedione	[M-H]-	C13H17NO2	NLJUZIDVCBWHAK-UHFFFAOYSA-N	80.4	HMDB0040006		Organoheterocyclic compounds	Pyrrolizines					#97073-01-3	Nodiff
MN6892.neg	3666752.25125038	3577989.21092742	0.975792463127912	-0.0353538	0.589123171643562	0.880886082395948	4132449.40929515	2621179.16722442	4093542.72385557	3070679.12239844	3315276.55165025	4767386.53307842	6614299.57992085	1767850.96597689	2136765.91487828	1652606.18054441	4671592.3643656	4624820.25987848	0.43778544188866	4.519	218.118	Tanakine	[M-H]-	C13H17NO2	JPRWHAIHJJJQTF-UHFFFAOYSA-N	70.4	HMDB0033430		Organoheterocyclic compounds	Indoles and derivatives	Indoles				#106449-15-4	Nodiff
MN6928.neg	61216974.7655863	53919055.6038411	0.880786020712545	-0.183137	0.342524525516175	0.779090726850629	54593075.8258213	54203837.6386862	66405777.1332945	48157998.0146709	63449740.7607109	80491419.220334	71341529.1078775	30786328.1011382	63887603.8638158	39987050.4983689	61061972.0837105	56449849.9681355	0.881637361394197	4.293	219.138	13-Nor-6-eremophilene-8,11-dione	[M-H]-	C14H20O2	XNORMQKITMTNGH-PXWWUCIGSA-N	92.4	HMDB0037606		Lipids and lipid-like molecules	Prenol lipids	Sesquiterpenoids				#348119-85-7	Nodiff
MN7005.neg	36935560.2046827	34690185.493412	0.939208321226816	-0.0904829	0.519960976003185	0.855275095185942	46308795.8323289	32675586.9185132	35468626.4224967	40049603.2850644	36881700.790854	30229047.9788392	27507565.8219599	25675053.3953477	42897781.2886698	33186312.7071194	34405170.1986662	44469229.5487093	0.659406024340345	0.737	221.059	Cystathionine	[M-H]-	C7H14N2O4S	ILRYLPWNYFXEMH-WHFBIAKZSA-N	93.1	HMDB0033142	C00542	Organic acids and derivatives	Carboxylic acids and derivatives	Amino acids, peptides, and analogues				#535-34-2	Nodiff
MN7008.neg	25241128.536217	25679902.6399464	1.01738329976411	0.0248633178258104	0.475226118299028	0.838348972115466	25716944.2525985	25746950.0379974	24341334.9330365	24141545.8822828	25922941.1600288	25577054.9513581	24283435.184173	26986029.3144139	25800890.8931583	27075596.9610118	24671775.0903455	25261688.396576	0.67078785303195	4.751	221.081	Monobutylphthalate	[M-H]-	C12H14O4	YZBOVSFWWNVKRJ-UHFFFAOYSA-N	86.6	HMDB0013247		Benzenoids	Benzene and substituted derivatives	Benzoic acids and derivatives				#131-70-4	Nodiff
MN7013.neg	4807164.04659065	4046193.55145845	0.841700743357845	-0.248621	0.258265819481063	0.728267521073311	3283168.95691561	5941263.53435009	6158028.0259544	4174426.65296061	4261317.27183599	5024779.83752719	4344860.47571811	3117554.8308785	2831297.8902777	3167306.74206134	5388209.91109133	5427931.45872374	0.964423800219752	4.184	221.081	4-(tert-Butoxycarbonyl)benzoic acid	[M-H]-	C12H14O4	ILBDCOLCHNVWNS-UHFFFAOYSA-N	89.6										Nodiff
MN7015.neg	2095490.87954432	3388359.28199065	1.61697639205543	0.693298615538115	0.00803011581257642	0.384434600673239	2354009.82129752	2823015.66080515	2025092.45632319	1572101.68682266	1832292.31446633	1966433.3375511	3987570.80050142	3031551.4936608	2399702.90144594	4998555.75782509	2617750.38763619	3295024.35087444	2.04607742521693	2.446	221.092	DL-Buthionine sulfoximine	[M-H]-	C8H18N2O3S	VUMWXROTBGPMMX-UHFFFAOYSA-N	84.3	HMDB0251513		Organic acids and derivatives	Carboxylic acids and derivatives	Amino acids, peptides, and analogues					Up
MN7057.neg	13986229.4178062	12502094.1812121	0.8938859650976	-0.161837	0.217366659206614	0.699110160922724	13216547.2603516	14756160.2898953	14049278.7524946	14732000.5243004	13775949.608551	13387440.0712443	15833947.9296885	11315984.9193283	12826767.9866829	13448611.9578946	8182066.71216203	13405185.5815165	1.22579633287777	0.537	222.036	2-Amino-4,7-Dioxo-1,8-Dihydropteridine-6-Carboxylic Acid	[M-H]-	C7H5N5O4	WFICTSPBINOLJT-UHFFFAOYSA-N	81.8			Organoheterocyclic compounds	Pteridines and derivatives	Pterins and derivatives					Nodiff
MN7064.neg	4582656.65932521	3369281.51589874	0.735224514156568	-0.443743	0.0752220209787262	0.58083728762819	3486042.19221059	5539575.6881865	3244944.06468462	7012937.76817785	3.81208e+06	4400360.12668669	2666180.25438896	3290759.71191143	3888733.64666685	3389455.48440165	3324320.74076673	3656239.25725679	1.56381749494547	3.164	222.076	Acetyl Tyrosine	[M-H]-	C11H13NO4	CAHKINHBCWCHCF-JTQLQIEISA-N	83.7			Organic acids and derivatives	Carboxylic acids and derivatives	Amino acids, peptides, and analogues					Nodiff
MN7073.neg	714912.705220197	820775.439424515	1.14807784703129	0.199220469294302	0.391960310895736	0.800571148227509	727516.557439965	1032430.27043179	733890.458947566	507714.969163897	578683.234769596	709240.740568366	585207.216905992	629968.248324727	745535.723618957	1188037.53350335	786576.596839658	989327.317354407	0.737331116166687	4.565	222.113	4-[(2-Cyclohex-1-enylethyl)amino]-4-oxobut-2-enoic acid	[M-H]-	C12H17NO3	DUMIYBZROAZLRP-UHFFFAOYSA-N	77.1			Lipids and lipid-like molecules	Fatty Acyls	Fatty amides					Nodiff
MN7074.neg	1869164.0303528	1765324.25153693	0.94444587145395	-0.08246	0.95005780314402	0.987106464912166	2064099.16475128	2942073.52055069	2541012.81036881	1110225.57882095	1313030.2153312	1244542.89229386	1497662.59890863	1710029.46524776	1820699.81683699	1647499.74784921	1284219.05531673	2631834.82506223	0.156882968035437	4.465	222.113	Rimiterol	[M-H]-	C12H17NO3	IYMMESGOJVNCKV-UHFFFAOYSA-N	74.4	HMDB0257235		Benzenoids	Phenols	Benzenediols					Nodiff
MN7112.neg	3648516.40263209	4315758.62874709	1.18288042384396	0.242304240502247	0.30165509707292	0.756340482837213	3785608.57523536	5065497.27755733	3.72836e+06	3883644.28985187	3139157.77799719	2288830.19609881	3054159.13923885	5640767.33091197	4762605.87146559	3234761.59038266	3745106.64009567	5457151.20038777	0.835888341914884	3.24	223.096	Olivetolic acid	[M-H]-	C12H16O4	SXFKFRRXJUJGSS-UHFFFAOYSA-N	80.2		C20417	Benzenoids	Benzene and substituted derivatives	Benzoic acids and derivatives	Lipids	PK Polyketides	PK15 Phenolic lipids	#491-72-5	Nodiff
MN7123.neg	21095226.5116355	13657285.0761101	0.647411160462163	-0.627246	0.283688410434608	0.747405313102323	16282085.3029632	14155519.325085	13753750.491313	55725460.2173785	15602671.159013	11051872.5740601	12730703.7302987	11954722.7872267	15557008.6469641	6621605.12904456	24446050.7830413	10633619.3800853	0.93865340984758	5.748	223.133	Vomifoliol	[M-H]-	C13H20O3	KPQMCAKZRXOZLB-AATRIKPKSA-N	70.1	HMDB0303570	C04166	Lipids and lipid-like molecules	Prenol lipids	Sesquiterpenoids					Nodiff
MN7145.neg	4811452.34647474	5327133.12303971	1.10717777906349	0.146886893646696	0.100045018979401	0.6027259998716	4128719.19715529	5866791.02740309	4365644.76119253	4686023.33031758	4650426.33051413	5171109.43226584	5583065.39571793	5375028.46221205	4946825.23961623	5721157.22276389	5351645.39429256	4985077.02363561	1.4731239426113	0.585	223.972	2-(3-bromo-4-methoxyphenyl)acetonitrile	[M-H]-	C9H8BrNO	OBJKHHRZMIIEOK-UHFFFAOYSA-N	85.9			Benzenoids	Benzene and substituted derivatives	Benzyl cyanides					Nodiff
MN7151.neg	6695455.24147205	5243947.93058537	0.783210064358886	-0.352529	0.312667396271235	0.763083522075139	5087669.37011245	7505942.58780606	8250351.95372285	5582884.73948427	3392247.26755989	10353635.5301468	5948903.67103505	3644467.52749781	5078308.42734062	5497619.97271197	4953608.36727332	6340779.61765344	0.946389821544981	2.293	224.055	6-Aminomethyl-3-methyl-4H-1,2,4-benzothiadiazine 1,1-dioxide	[M-H]-	C9H11N3O2S	LBSXFXZKPFLDPO-UHFFFAOYSA-N	77.9	HMDB0248281		Organoheterocyclic compounds	Thiadiazines	Benzothiadiazines					Nodiff
MN7202.neg	31562346.3764626	37254708.7051044	1.18035295160714	0.239218321785802	0.275323659096277	0.740817328799558	38769493.4160414	32702029.7139079	31320980.0008276	39946281.9293667	12812744.3950736	33822548.8035582	37874482.8700609	43564741.1990471	29441991.1592586	33631086.1535216	37831570.0292041	41184380.8195344	1.00807721312209	0.733	225.06	lysine phosphoester	[M-H]-	C6H15N2O5P	UGPVGRMTKQLUNS-UHFFFAOYSA-N	77.7	HMDB0254265		Organic acids and derivatives	Carboxylic acids and derivatives	Amino acids, peptides, and analogues					Nodiff
MN7204.neg	479663.835371683	371670.104361722	0.774855381944152	-0.368001	0.373816082631491	0.793420296532212	468802.249059457	668294.300067252	334247	774583.245239133	441132.990693412	190922.742599944	737875.703120691	377023	420404.319125535	190063.705134358	337689.91481006	166963.841199891	0.818156766069741	1.739	225.061	XANTHANOIC ACID	[M-H]-	C14H10O3	VSBFNCXKYIEYIS-UHFFFAOYSA-N	77.1			Organoheterocyclic compounds	Benzopyrans	1-benzopyrans					Nodiff
MN7212.neg	10344275.307119	7915431.54642982	0.765199234496628	-0.386093	0.178618297184622	0.6721061424636	9796007.05438709	7171978.20690444	15262456.923412	7253068.18376364	8820748.98425516	13761392.4899916	10026783.371825	5116944.55652488	5671787.52295606	6767082.19942891	10790124.0527777	9119867.57506637	1.11912486497861	4.602	225.112	1,3-Butyleneglycol dimethacrylate	[M-H]-	C12H18O4	VDYWHVQKENANGY-UHFFFAOYSA-N	86.1	HMDB0244160		Organic acids and derivatives	Carboxylic acids and derivatives	Dicarboxylic acids and derivatives					Nodiff
MN7259.neg	16789015.4929394	19106318.7735347	1.13802496528577	0.186532206940551	0.321537994992986	0.768540520436026	21528519.5250657	23906085.5826828	18508487.9142353	11529170.6966155	12099089.8989828	13162739.3400544	25252723.5746015	15658282.4503775	15976643.6252327	19212237.6755987	17578401.4475391	20959623.8678585	0.860840930002472	4.873	226.144	N-OCTANOYL-L-HOMOSERINE LACTONE	[M-H]-	C12H21NO3	JKEJEOJPJVRHMQ-JTQLQIEISA-N	83.2	HMDB0255213	C21199	Organic acids and derivatives	Carboxylic acids and derivatives	Amino acids, peptides, and analogues	Lipids	FA Fatty acyls	FA08 Fatty amides	#147852-84-4	Nodiff
MN726.neg	6807093.19485124	6354605.98636717	0.933527102460367	-0.0992362	0.6686336909955	0.909313811850835	5599010.20537206	8625816.82313658	9507674.28381313	3812718.40730854	4441566.70727075	8855772.7422064	3455759.04048571	5060954.79161037	6950030.73738806	8733199.85356961	11043705.7854605	2883985.70968874	0.381141325303421	1.53	83.0498	2,3-Dihydro-4-methylfuran	[M-H]-	C5H8O	FWGYRFWKBWPRJD-UHFFFAOYSA-N	86.1	HMDB0040584		Organoheterocyclic compounds	Dihydrofurans					#34314-83-5	Nodiff
MN727.neg	15373635.480625	23473525.9703872	1.52686890488397	0.610576199402089	0.0131327964872849	0.426968340397908	19521458.5721018	11834532.3701854	12640275.1530161	11435320.4643303	23902422.6986971	12907803.625419	21311245.7472664	28876829.8785067	27090918.7566603	19873497.0849094	23766630.7674553	19922033.587525	2.0164998785925	1.827	83.0498	3-Methyl-2-butenal	[M-H]-	C5H8O	SEPQTYODOKLVSB-UHFFFAOYSA-N	93.2	HMDB0012157	C07330	Organic oxygen compounds	Organooxygen compounds	Carbonyl compounds				#107-86-8	Up
MN7284.neg	9596154.8343143	5157181.61447296	0.537421676027123	-0.895874	0.112707419872116	0.610301829608065	14168782.5646465	11628886.2370961	6674717.72036765	6331381.23715412	3411608.06231961	15361553.1843018	10276531.1497758	913342.276284697	6601891.12841453	3184267.1703251	1748595.99478083	8218461.96725683	1.42810474291817	0.92	227.031	Mevalonic acid-5P	[M-H]-	C6H13O7P	OKZYCXHTTZZYSK-ZCFIWIBFSA-N	84.2	HMDB0001343	C01107	Organic acids and derivatives	Organic phosphoric acids and derivatives	Phosphate esters	Lipids	FA Fatty acyls	FA01 Fatty Acids and Conjugates	#73566-35-5	Nodiff
MN7296.neg	1558789.56643989	2048861.82542171	1.31439282731478	0.394396512587451	0.090062312021738	0.588888318818521	1198240.44160416	1536351.83007561	816765.622755301	1667009.85921243	2556453.01837862	1577916.62661324	2192835.45223391	2.00943e+06	1641109.0538244	2136218.02873477	2228191.58547721	2085384.36145495	1.60303080809407	3.041	227.103	(2S)-2-(3,8-Dimethylazulen-5-yl)propanoic acid	[M-H]-	C15H16O2	VEHBLYQIKWPOQM-UHFFFAOYSA-N	87.3	HMDB0249880		Lipids and lipid-like molecules	Prenol lipids	Sesquiterpenoids					Nodiff
MN7298.neg	4242607.68085937	4074182.18189298	0.96030142034432	-0.0584408	0.000954378613088085	0.234854489706959	4146806.20152399	4305791.88769016	4322936.38293458	4254162.01335192	4257842.50143127	4168107.09822432	4078396.00276224	4138158.60269502	4046763.16581822	4020688.82256245	4089185.44110263	4071901.05641731	2.38428270622833	5.166	227.107	bis(Benzyloxy)methane	[M-H]-	C15H16O2	JCTHGPXQXLMSDK-UHFFFAOYSA-N	92.6	HMDB0061836		Benzenoids	Benzene and substituted derivatives						Down
MN7304.neg	2431877.84975023	2342427.06672976	0.963217402950704	-0.0540666	0.480732900156637	0.840468987728853	2625653.60232106	2644836.65969503	2484642.52493174	2231762.32753039	2320883.77515364	2283488.2088695	2325099.63932012	2623499.97653278	1888539.5523948	2414164.71619319	2339797.52809986	2463460.98783778	0.527030434239155	4.496	227.128	Traumatic Acid	[M-H]-	C12H20O4	MAZWDMBCPDUFDJ-VQHVLOKHSA-N	71.4	HMDB0000933	C16308	Lipids and lipid-like molecules	Fatty Acyls	Fatty acids and conjugates	Lipids	FA Fatty acyls	FA01 Fatty Acids and Conjugates	#6402-36-4	Nodiff
MN7307.neg	2409789.47388607	2929735.17698205	1.2157639531297	0.281863149253354	0.696870880030451	0.917783567241534	2691904.26859459	3147866.68405244	1881729.44926289	2600671.95198858	1915940.86546359	2220623.62395432	5265766.88313797	2412978.9863922	1357970.3177371	4099401.37897094	1509312.18649199	2932981.30916213	0.395539814677816	2.913	227.139	Isoleucylproline	[M-H]-	C11H20N2O3	BBIXOODYWPFNDT-CIUDSAMLSA-N	91.4	HMDB0011174		Organic acids and derivatives	Carboxylic acids and derivatives	Amino acids, peptides, and analogues				#37462-92-3	Nodiff
MN7348.neg	2846466.06677107	2886573.65033781	1.01409	0.0201861346779083	0.966768856157264	0.990911565570061	2052692.52671504	2045220.37305903	2359023.18474276	4114542.67200999	4112949.58479402	2394368.05930559	2635282.0040279	2247964.91889109	2137207.49360062	1885653.47553216	4355014.28753616	4058319.72243896	0.10493926506838	3.779	228.123	butenoylcarnitine	[M-H]-	C11H19NO4	FKLSJDGSSFEPLD-UHFFFAOYSA-N	77.9	HMDB0249460		Organic acids and derivatives	Keto acids and derivatives	Medium-chain keto acids and derivatives					Nodiff
MN7377.neg	89135329.8306747	78303623.0388462	0.878480207428358	-0.186918	0.0854681614088053	0.588888318818521	103165796.836712	77952801.247091	102621629.742601	81031927.6678563	90718223.5936519	79321599.896136	84552526.1338583	74019831.1563433	78841973.7847776	71750939.6545409	70316962.1906416	90339505.3129157	1.50797135656557	0.647	229.011	D-Xylulose 5-phosphate	[M-H]-	C5H11O8P	FNZLKVNUWIIPSJ-RFZPGFLSSA-N	74.1	HMDB0000868	C00231	Organic oxygen compounds	Organooxygen compounds	Carbohydrates and carbohydrate conjugates				#4212-65-1	Nodiff
MN7379.neg	16810670.2863529	17456571.9092925	1.03842212189861	0.0543930230543395	0.539361324648707	0.86253703444296	17412743.6260052	15160601.8379011	16017636.0143606	15276503.126323	19003574.274338	17992962.8391897	15508800.8108027	17915871.1266951	1.67653e+07	15497650.4810702	19967570.9161341	19084287.6652432	0.658914586910674	0.59	229.022	Endo-3-bromo-D-camphor	[M-H]-	C10H15BrO	NJQADTYRAYFBJN-UHFFFAOYSA-N	76.3			Lipids and lipid-like molecules	Prenol lipids	Monoterpenoids					Nodiff
MN7382.neg	45103871.843088	47245259.6196966	1.0474768060724	0.0669182991658767	0.776543401638015	0.943970827728309	61188895.1891786	16820662.3775296	48267558.8064589	6173335.92254001	96998254.0479827	41174524.714838	56385817.6021535	72735512.7539991	67926375.187561	16093488.4822721	11661303.5282924	58669060.1639017	0.219709919081402	3.218	229.071	Galactitol, 1,2:5,6-dianhydro-, diacetate	[M-H]-	C10H14O6	MMAXAFOTGLVFQZ-UHFFFAOYSA-N	83.4	HMDB0246021		Organic acids and derivatives	Carboxylic acids and derivatives	Dicarboxylic acids and derivatives					Nodiff
MN7383.neg	5630482.75034533	6742041.43834111	1.19741800788353	0.259926872103741	0.490033988248711	0.842033162806811	8426954.81799869	3366723.41683671	5959567.79810937	401124.322805509	10624801.3911066	5003724.75521512	10262194.9832118	7507046.68875941	8426786.73285158	3686126.17332099	1922088.36830471	8648005.68359817	0.594465150217453	3.352	229.071	Benzanthrone	[M-H]-	C17H10O	HUKPVYBUJRAUAG-UHFFFAOYSA-N	70.4	HMDB0248974		Benzenoids	Phenanthrenes and derivatives						Nodiff
MN7390.neg	9262140.77439713	7626019.62365821	0.823353888632144	-0.280415	0.974085810854181	0.992811473849446	4575932.1767935	11195904.2284698	4587731.11151581	12324516.8924872	3331111.3824379	19557648.8546786	5551407.43356912	9365018.40699876	7661968.95855149	8727772.93716558	6166546.98443982	8283403.02122451	0.0102380425754953	3.015	229.118	8,12-Epoxy-4(15),7,11-eudesmatrien-1-one	[M-H]-	C15H18O2	AKNPMCISDQNRFC-WFASDCNBSA-N	73.2	HMDB0033235		Lipids and lipid-like molecules	Prenol lipids	Sesquiterpenoids				#220289-78-1	Nodiff
MN7393.neg	1688554.87570052	1526356.20834682	0.903942317962033	-0.145697	0.257897026619692	0.728267521073311	1966393.05254352	1770903.1879268	1300604.90327118	1991345.02357354	1472903.0733135	1629180.01357456	1388214.7532503	1657046.6004693	1642844.11760631	1437668.52773195	1527310.74962543	1505052.50139761	0.982315896433128	4.6	229.143	Dodecanedioic acid	[M-H]-	C12H22O4	TVIDDXQYHWJXFK-UHFFFAOYSA-N	72.2	HMDB0000623	C02678	Lipids and lipid-like molecules	Fatty Acyls	Fatty acids and conjugates	Lipids	FA Fatty acyls	FA01 Fatty Acids and Conjugates	#693-23-2	Nodiff
MN7397.neg	5026317.76975916	7517512.51175695	1.49563017224778	0.580753480957801	0.0164179293377678	0.429214807419002	6302831.21360934	5716378.60177161	5274667.63487013	4330125.29843553	3953301.67195937	4580602.19790898	8161425.20136731	9574967.35761831	4809553.37477697	7661385.18736062	9030296.0219818	5867447.92743672	1.99604	5.548	229.18	3-hydroxytridecanoic acid	[M-H]-	C13H26O3	CWSNHZHHWHLJIM-UHFFFAOYSA-N	84.6	HMDB0061655		Lipids and lipid-like molecules	Fatty Acyls	Fatty acids and conjugates					Up
MN7430.neg	125061867.093996	97369542.075937	0.778570993208938	-0.361099	0.301466218850308	0.756092234820395	129067113.320807	95160705.1175635	145982961.435384	58366386.3672802	105891539.509063	215902496.813881	129228030.802307	48495767.6036492	49067717.1603788	43033411.791837	209484362.335304	104907962.762146	0.821732930181911	3.612	230.092	TRIAZIQUONE	[M-H]-	C12H13N3O2	PXSOHRWMIRDKMP-UHFFFAOYSA-N	71.7	HMDB0259153	C19542	Organic oxygen compounds	Organooxygen compounds	Carbonyl compounds				#68-76-8	Nodiff
MN7431.neg	29172308.5795121	19327916.2412048	0.662543253596971	-0.593913	0.0749540911843899	0.58083728762819	25284621.6190352	19825463.8023163	25325404.0856902	44285553.2140766	24352515.4868259	35960293.2691286	21750690.8584147	13318065.8679994	13551651.0660669	9121880.25865974	36747351.100829	21477858.295259	1.4369049430593	4.408	230.092	3-Isobutyryl-1-[2-oxo-3-(4-phenoxyphenoxy)propyl]-1H-indole-5-carboxylic acid	[M-H]-	C28H25NO6	HTOJZPHWNDZOPQ-UHFFFAOYSA-N	71.3			Benzenoids	Benzene and substituted derivatives	Diphenylethers					Nodiff
MN7432.neg	28068111.8803357	24164522.4096239	0.860924401065731	-0.216042	0.160634909403445	0.66025672320975	25644984.5690798	24365787.5549399	26754591.6686849	32979968.4530585	24679402.0505197	33983936.9857314	25208313.1474065	18159837.8630835	21782980.6139004	20245065.1458376	30297923.2817463	29293014.4057693	1.16464889343978	3.378	230.092	Caulibugulone F	[M-H]-	C12H13N3O2	MUUKBLUCRRGACD-XNTDXEJSSA-N	70.4			Organic nitrogen compounds	Organonitrogen compounds	Quinonimines					Nodiff
MN7466.neg	205958.80899818	196665.286934767	0.954876792555669	-0.0666135	0.692996970001604	0.91682341478007	171309.675292358	317268.93951464	106088.69466304	200905.124600565	224578.617140015	215601.802778459	384720.421931928	162529.297731445	133575.075298912	105190.20419917	134128.543290162	259848.179156987	0.313037708778045	3.102	230.996	2,4-Dihydroxyacetophenone 5-sulfate	[M-H]-	C8H8O6S	COXWPCPYWFBNJH-UHFFFAOYSA-N	72.3	HMDB0041646		Organic oxygen compounds	Organooxygen compounds	Carbonyl compounds					Nodiff
MN7477.neg	886781.635753484	838642.560724226	0.945714848968026	-0.0805228	0.830433577060896	0.959784894883121	752053.760967514	1226373.76036324	756975.285436608	1256490.14441631	420158.442723315	908638.420613918	1038829.88151568	826221.318675208	378304.479557036	717506.220702274	921989.961400526	1149003.50249463	0.116163704677576	2.443	231.134	Threonylleucine	[M-H]-	C10H20N2O4	BQBCIBCLXBKYHW-UHFFFAOYNA-N	75.4	HMDB0029065		Organic acids and derivatives	Carboxylic acids and derivatives	Amino acids, peptides, and analogues				#50299-12-2	Nodiff
MN7502.neg	17647364.4413369	16310036.7153636	0.924219407922419	-0.113693	0.492954390160816	0.842776245392438	19877849.5204712	17738318.700533	19071861.6643132	14279851.2608903	13891185.5272727	21025119.9745411	9650510.52805473	12192411.184106	17544377.6358689	22667696.1322229	15892914.6478623	19912310.1640665	0.651672768097564	1.143	232.027	Isobatzelline E	[M-H]-	C11H8ClN3O	PQYDUSMCHWLZPN-UHFFFAOYSA-N	84.3			Organoheterocyclic compounds	Quinolines and derivatives	Pyrroloquinolines					Nodiff
MN7543.neg	9028410.58151386	12365639.6279396	1.36963638464327	0.453792932820716	0.189665060037926	0.677997968279302	6607888.15858217	4526651.35783595	9897706.50703493	6594225.06576694	14593067.1592464	11950925.2406168	8541561.77195853	13365111.9709759	20253529.811332	15090600.8989387	9106949.5027341	7836083.81169866	1.08784870736409	3.034	232.975	2-hydroxy-3-(sulfooxy)benzoic acid	[M-H]-	C7H6O7S	QDPNFTHYUAKYKM-UHFFFAOYSA-N	91.9	HMDB0134105		Organic acids and derivatives	Organic sulfuric acids and derivatives	Arylsulfates					Nodiff
MN7552.neg	4801501.74620019	4417475.09779413	0.920019471260223	-0.120264	0.151242209162186	0.653724913741196	4127942.37702624	5276407.92996538	4732272.4561739	4828992.25395222	5260900.36126882	4582495.09881455	3992025.97081783	4488422.39953128	4293147.50270747	4239308.38082406	4239380.63824994	5252565.69463421	1.25348930340875	5.79	233.153	(2E)-5-(2,3-Dimethyltricyclo[2.2.1.0~2,6~]hept-3-yl)-2-methyl-2-pentenoic acid	[M-H]-	C15H22O2		86.7										Nodiff
MN7661.neg	700731333.700302	607878403.198176	0.867491396436057	-0.205079	0.213024595381583	0.696362672880506	620404233.609848	534942195.941522	665829291.716955	907858060.093338	699151421.182706	776202799.657446	467316131.358283	668845986.825688	713957176.675078	546607965.484763	737373363.660157	513169795.185086	1.06548430817871	1.78	236.059	6,11-Dihydro[1]benzothiopyrano[4,3-b]indole	[M-H]-	C15H11NS	ZGOOPZVQMLHPFM-UHFFFAOYSA-N	82.8	HMDB0256175		Organoheterocyclic compounds	Indoles and derivatives	Indoles					Nodiff
MN7667.neg	3823443.96789084	4150619.48545246	1.08557089375684	0.118453944959679	0.636937919725399	0.896590290759786	4391832.56248962	3894345.98444904	4143961.22811433	3317805.41950672	3769101.12666057	3423617.48612477	3949387.6897504	5103419.76061953	4938270.98511446	2474624.07334658	3713946.8753562	4724067.52852756	0.372159712336135	1.73	236.074	2-[(1R,2S,6R,7S)-3,5-Dioxo-4-azatricyclo[5.2.1.0~2,6~]dec-4-yl]propanoic acid	[M-H]-	C12H15NO4		91.7										Nodiff
MN7711.neg	1745212.76876031	2851798.53339865	1.63406925759797	0.708469131265524	0.00189959593704868	0.269757236944843	2445143.27345852	1999914.2402612	1531122.08384631	1279622.5331758	1641778.52147756	1573695.96034248	2805395.40605626	3132022.31797552	2884496.53587848	3527275.66974035	2077037.67310554	2684563.59763577	2.2268264444152	1.318	237.087	Glycyltyrosine	[M-H]-	C11H14N2O4	XBGGUPMXALFZOT-UHFFFAOYSA-N	87.9	HMDB0028853		Organic acids and derivatives	Carboxylic acids and derivatives	Amino acids, peptides, and analogues				#658-79-7	Up
MN7717.neg	14046229.6043521	7637566.68667097	0.543744969419022	-0.878998	0.0186931221710297	0.439432539457754	16537056.0894166	8573529.18224281	15008811.0691569	16326677.2514892	1.7464e+07	10367352.9006068	13735408.6063159	6833630.49320167	10000162.1129534	3514314.89431089	5100337.9981867	6641546.01505725	1.93867978324773	5.418	237.185	Pentadecadienoic acid	[M-H]-	C15H26O2	XXQINHWMBIXTGY-UHFFFAOYSA-N	90.7	HMDB0302695		Lipids and lipid-like molecules	Fatty Acyls	Fatty acids and conjugates					Down
MN7740.neg	11419941.062103	11934904.0449177	1.04509331353063	0.063631762361328	0.469621149251835	0.836887775787071	8884646.42822466	14615407.7850389	9943731.72063776	11046375.1224141	12489820.0820193	11539665.2342833	12233852.6300029	11435457.7885913	11544896.7093293	11941150.2948166	12529079.2574127	11924987.5893537	0.68842769894247	0.609	237.987	1-(2-Bromophenyl)-5-oxo-3-pyrrolidinecarboxylic acid	[M-H]-	C11H10BrNO3		83.2										Nodiff
MN7749.neg	4246529.52449217	4294068.39982693	1.01119475916995	0.0160608914331102	0.875913665098097	0.972149572240461	2401311.77969315	2558011.21358265	3029964.25924889	3182366.23300271	4472362.1666479	9835161.49477773	1847467.86399634	4327959.35020761	7519023.68393526	3107831.95119393	3230975.41842709	5731152.13120133	0.114295393294699	3.07	238.071	3-[(2,4-Dimethoxyphenyl)amino]-3-oxopropanoic acid	[M-H]-	C11H13NO5	CBEUCURXDTTYJZ-UHFFFAOYSA-N	80.8			Benzenoids	Benzene and substituted derivatives	Methoxybenzenes					Nodiff
MN7753.neg	23182684.1587342	11287382.1061211	0.486888490945885	-1.03834	0.00765907696253774	0.384434600673239	13269742.8029078	18959245.5896691	33338298.9642545	26099589.2880281	20989671.8302728	26439556.4772726	9683945.47454464	20087840.3775232	6211950.73926916	7277210.80067763	15288755.8334687	9174589.41124352	1.98537971089573	1.294	238.074	1,4-Bisdesoxycyadox	[M-H]-	C12H9N5O	HMAUMHGROVYCDY-UHFFFAOYSA-N	79	HMDB0244200		Organoheterocyclic compounds	Diazanaphthalenes	Benzodiazines					Down
MN779.neg	8175280.49835842	8376898.67841338	1.02466192812533	0.0351479925906554	0.633011270839978	0.895937951894741	8845774.23041733	8737719.58021813	7338015.01340438	7626065.10943787	8496750.48205757	8007358.57461523	7199887.7998875	8480646.17252092	8497377.72293738	8425585.86299202	9485488.68587026	8172405.82627219	0.515692621883906	7.001	84.0086	Cyanoacetic acid	[M-H]-	C3H3NO2	MLIREBYILWEBDM-UHFFFAOYSA-N	86.3	HMDB0250607		Organic acids and derivatives	Carboxylic acids and derivatives	Carboxylic acids					Nodiff
MN7806.neg	3852069.9518286	3517989.2399801	0.913272418199491	-0.130883	0.239238890350257	0.716284554189822	3507730.95558475	3.62266e+06	3985198.42254702	4144246.56996335	4112058.48697953	3740522.99528193	3765263.7577232	3070600.33462729	3.50874e+06	3419456.82094401	2720689.91479162	4623188.57255147	1.14499936343706	5.695	239.066	5-Oxoprolyl-alpha-glutamylprolinamide	[M-H]-	C15H22N4O6		86										Nodiff
MN7827.neg	3317125.37414723	3342992.35729515	1.00779801190197	0.0112065153972829	0.765660999939084	0.941050425665059	4711262.2724072	3852655.36557601	3584594.41064922	2286077.74383176	3140566.76685282	2327595.68556634	3072995.74263251	3629888.21184695	2976838.30239152	3186200.90137272	3590091.23601167	3601939.74951551	0.290929260237737	5.328	239.164	Tetradecanedioic acid	[M-H]-	C14H26O4	HQHCYKULIHKCEB-UHFFFAOYSA-N	83.7	HMDB0000872		Lipids and lipid-like molecules	Fatty Acyls	Fatty acids and conjugates				#821-38-5	Nodiff
MN7862.neg	1562239.97224186	1857066.51226445	1.18872039204034	0.249409407720098	0.876883869951173	0.972518809143491	5803706.52149102	321514.695439745	2683264.59387786	50700.9843521674	203329.007366662	310924.030923729	8192005.65969655	219916.438665247	158860.994140702	1336787.24587264	94519.726866385	1140309.00834515	0.12001125055008	2.191	240.087	o6-Benzylguanine	[M-H]-	C12H11N5O	KRWMERLEINMZFT-UHFFFAOYSA-N	77.5	HMDB0255878		Organoheterocyclic compounds	Imidazopyrimidines	Purines and purine derivatives					Nodiff
MN7866.neg	14316644.1765581	12993761.8792719	0.907598297410209	-0.139874	0.862166702156652	0.968445802687965	21336095.477244	19280452.2645776	18101627.271253	8454515.00841087	8602383.78119073	10124791.2566721	14296298.2003715	14132723.7006825	10160208.3695479	10403240.6080382	13607791.3145568	15362309.0824343	0.158180259660088	5.012	240.159	N-(7-methyloctanoyl)homoserine lactone	[M-H]-	C13H23NO3	KUHGURYHJUOXBF-UHFFFAOYSA-N	83.4										Nodiff
MN7887.neg	31224670.5137062	43172289.559209	1.3826339509414	0.467419256949988	0.0129119560856453	0.426790673676129	27163400.440111	29606189.5649707	31913330.9567997	39530303.5246775	31796044.5913066	27338754.0043717	47662510.5432349	47946733.8879233	31091138.1918854	48552543.5313892	34287811.3868905	49492999.8139306	1.96891512782402	0.641	241.011	Galactose 1-phosphate	[M-H]-	C6H13O9P	HXXFSFRBOHSIMQ-FPRJBGLDSA-N	89.6	HMDB0000645	C00446	Organic oxygen compounds	Organooxygen compounds	Carbohydrates and carbohydrate conjugates				#2255-14-3	Up
MN7888.neg	8732699.25119143	12135090.6448653	1.38961508873785	0.474685324337315	0.118163237959741	0.616091529628556	8261835.35867582	9456159.89855608	9103394.32943642	13063631.1902537	8873028.54196104	3638146.18826554	7418093.15156583	14293533.1137346	10324420.7867593	15019898.4023334	10672056.7441285	15082541.6706704	1.29936006162141	0.743	241.011	(6S,7R)-2,6,7,8-Tetrahydroxy-2-oxo-1,3,2lambda5-dioxaphosphonan-5-one	[M-H]-	C6H11O8P	IWAWOQWNJFEZML-UHFFFAOYSA-N	80.2	HMDB0260167		Organic acids and derivatives	Organic phosphoric acids and derivatives						Nodiff
MN7903.neg	23581876.2593167	25682349.8264368	1.08907152018026	0.123098700079883	0.453587853220046	0.828215077173619	18938824.401404	38565643.5267117	20393816.400939	26370193.2085078	22293508.1489772	14929271.8693607	23578040.9132886	30151617.7209365	24715924.5035721	20206309.7471804	23302998.252259	32139207.8213844	0.63111758314136	3.078	241.107	2-(Ethoxymethyl)-1h-Imidazo[4,5-C]quinolin-4-Amine	[M-H]-	C13H14N4O	DEVCLHVFELRPIU-UHFFFAOYSA-N	74.7	HMDB0244943		Organoheterocyclic compounds	Quinolines and derivatives	Imidazoquinolines					Nodiff
MN7905.neg	34440165.1325412	3.32199e+07	0.964569161420533	-0.0520434	0.963103374532698	0.989859084027004	31657883.7412876	18954993.0417993	26428851.8046479	26611030.8506378	63279466.174926	39708765.1819487	31451055.6795389	53633713.6991843	17939580.1088065	31435857.4961892	30201776.5627144	34657543.6600465	0.0986480069193448	3.54	241.118	2,4,6(1H,3H,5H)-Pyrimidinetrione, 5-ethyl-5-(3-hydroxy-1-methylbutyl)-	[M-H]-	C11H18N2O4	XYOPMDJVSWQZTM-UHFFFAOYSA-N	89.4	HMDB0246099		Organoheterocyclic compounds	Diazines	Pyrimidines and pyrimidine derivatives					Nodiff
MN7907.neg	3421277.34135586	3149453.04520691	0.920548885977998	-0.119434	0.660004501521842	0.906361037355813	3050992.86496015	1784753.5390754	2531276.74891264	4539220.38832614	5858623.28558478	2762797.22127606	2272513.39637839	7096343.91883015	2699751.75101236	1911317.51112801	2594053.20043849	2322738.49345404	0.337658462382064	5.496	241.143	(2Z)-2-Octyl-2-pentenedioic acid	[M-H]-	C13H22O4		85.9										Nodiff
MN7908.neg	8927147.81015406	4522749.77789047	0.506628754678636	-0.980999	0.061491459455742	0.562003234561746	7427571.12047102	6722720.88940666	7573728.53896699	18650988.4347231	8298555.26900242	4889322.60835419	5215431.97105097	6485272.11202844	6580626.01422793	3536048.46248149	979017.013587667	4340103.09396631	1.66608350313689	4.815	241.143	2-(7-Octen-1-yl)pentanedioic acid	[M-H]-	C13H22O4		79.2										Nodiff
MN7910.neg	3125895.24944036	3716122.20556902	1.18881853326158	0.249528512271238	0.437123380359669	0.819732870201114	4066496.11703637	1976120.39515891	3895519.38998921	4835456.7213051	1744256.52146958	2.23752e+06	3297323.77991728	3229965.12921991	2533635.29272608	2281402.95500681	5136281.89434281	5818124.18220124	0.710697604275574	5.501	241.18	3-Oxotetradecanoic acid	[M-H]-	C14H26O3	XLKOZYOVXNPWGT-UHFFFAOYSA-N	76.5	HMDB0010730		Lipids and lipid-like molecules	Fatty Acyls	Fatty acids and conjugates					Nodiff
MN7942.neg	1534420.46262082	1106073.81220275	0.720841411560397	-0.472246	0.33858520267093	0.778046528021377	2925518.25888425	691707.22107454	1344606.06193729	1399617.72913922	1939607.94647193	905465.558217663	918611.963738236	1008781.16522366	1468688.90745485	852090.80325413	1047778.42820897	1340491.60533663	0.882845168666046	4.269	242.085	N-(1-Naphthylacetyl)glycine	[M-H]-	C14H13NO3		78										Nodiff
MN7950.neg	16859496.2169879	16390542.0282583	0.972184566923351	-0.0406979	0.841717879205799	0.96319405215157	14722666.6437051	11905149.4732034	14028902.8184341	24355958.3031557	16631634.3712829	19512665.6921465	16429246.0310241	13100269.5074517	1.54337e+07	11309763.6574655	24579415.8442138	17490860.4458847	0.111055307255084	4.07	242.139	8-Acetamido-2-methyl-7-oxononanoic acid	[M-H]-	C12H21NO4	UALLEVOGEQZKSX-UHFFFAOYSA-N	78.9			Lipids and lipid-like molecules	Fatty Acyls	Fatty acids and conjugates					Nodiff
MN7952.neg	16548950.7145225	17314218.8775025	1.04624269998632	0.0652175566056981	0.740756699524761	0.933854670745654	22686631.2131466	15758760.1964195	14500573.4292772	17173435.9498343	16193987.914376	12980315.5840813	24846604.0328732	13887383.7617646	16931851.0193912	18592950.9190884	14152687.5921568	15473835.9397408	0.275077971407552	4.429	242.175	N-Undecanoylglycine	[M-H]-	C13H25NO3	HEUQYIQQCNOXOG-UHFFFAOYSA-N	86.1	HMDB0013286		Organic acids and derivatives	Carboxylic acids and derivatives	Amino acids, peptides, and analogues					Nodiff
MN7985.neg	36135219.5589748	34917596.1084969	0.966303693035802	-0.0494514	0.543597512189844	0.863483955489874	36019850.7174689	37580919.3741516	33797513.3156959	32252713.2156682	41873074.7169224	35287246.0139415	31473827.445053	33065595.5151854	32421674.4511168	33289574.3731454	39552176.2626357	39702728.6038448	0.453774669249814	0.61	243.038	2-Deoxy-D-glucopyranose 6-phosphate	[M-H]-	C6H13O8P	UQJFZAAGZAYVKZ-UHFFFAOYSA-N	71.7	HMDB0245098		Organic oxygen compounds	Organooxygen compounds	Carbohydrates and carbohydrate conjugates					Nodiff
MN7986.neg	12875782.6110603	15007537.8880011	1.16556316158286	0.221027185876785	0.180592739513027	0.673124933361962	9994506.00453658	12217213.8696589	14103421.5082697	13993491.163842	14006538.179338	12939524.9407167	20084056.6672091	11534551.4156713	12630409.9175845	14019901.1779499	16918763.8792697	14857544.2703221	1.17984485115601	0.725	243.061	Uridine	[M-H]-	C9H12N2O6	DRTQHJPVMGBUCF-XVFCMESISA-N	89.1	HMDB0000296	C00299	Nucleosides, nucleotides, and analogues	Pyrimidine nucleosides		Nucleic acids	Nucleosides	Ribonucleosides	#58-96-8	Nodiff
MN8002.neg	6958131.66206011	6928845.60456276	0.99579110328466	-0.00608497	0.886413469639999	0.974416462500541	7359940.25162273	7089761.86410458	6458259.93683662	7215906.81109706	6992084.47589695	6632836.63280272	7242687.77209053	7195787.78422554	6890544.25089981	6816260.04946341	6785901.79193268	6641891.97876462	0.0788306134354295	4.805	243.159	Brassylic acid	[M-H]-	C13H24O4	DXNCZXXFRKPEPY-UHFFFAOYSA-N	93.6	HMDB0002327		Lipids and lipid-like molecules	Fatty Acyls	Fatty acids and conjugates				#505-52-2	Nodiff
MN8003.neg	454624.365607043	420787.645814602	0.925572137456249	-0.111583	0.720556115429213	0.924892924282273	615162.713434711	743140.870491784	357968.475938285	576776	77331.3524546523	357366.480266025	896019.95810007	466610.685769336	58494.1147976597	146229.57039938	423359.58534203	534011.960479136	0.238513167389323	3.28	243.17	Leucylleucine	[M-H]-	C12H24N2O3	LCPYQJIKPJDLLB-UWVGGRQHSA-N	73.1	HMDB0028933	C11332	Organic acids and derivatives	Carboxylic acids and derivatives	Amino acids, peptides, and analogues				#2883-36-5	Nodiff
MN8005.neg	3241088.81766973	2835524.81411188	0.874867976049655	-0.192863	0.74117907140434	0.933854670745654	2878677.63771135	4456374.67869981	2549507.40860341	5404269.64689997	1128994.79737669	3028708.73672713	4048913.56751398	2696167.31942276	1251775.27480085	2030632.55524629	3284401.89036993	3701258.27731749	0.236043711344952	3.376	243.17	Isoleucyl-Leucine	[M-H]-	C12H24N2O3	JWBXCSQZLLIOCI-UHFFFAOYSA-N	92.7	HMDB0028911		Organic acids and derivatives	Carboxylic acids and derivatives	Amino acids, peptides, and analogues					Nodiff
MN8006.neg	201658949.590492	319229646.417795	1.58301750091456	0.662677205154862	0.0178063776608468	0.438378256246184	193524744.985378	240297779.549467	201632575.336744	261698443.109466	130949266.295803	181850888.266095	316472923.89406	343642900.639739	187247293.824703	341384253.80485	456756124.312706	269874382.030713	1.94400013342528	5.798	243.195	(R)-3-Hydroxy myristic acid	[M-H]-	C14H28O3	ATRNZOYKSNPPBF-CYBMUJFWSA-N	92.7	HMDB0010731	C22001	Lipids and lipid-like molecules	Fatty Acyls	Fatty acids and conjugates				#28715-21-1	Up
MN8042.neg	29475561.3689413	28709932.9840562	0.974024976986806	-0.0379693	0.724153845861786	0.926694586213918	30706647.1549952	23633815.0222918	24050229.7140336	44619321.7317721	32131329.2978347	21712025.2927201	40712375.7778513	24812084.3754228	31707368.4949327	12273086.5618826	43147535.5047173	19607147.1895305	0.300482337359281	3.921	244.154	Pinacidil	[M-H]-	C13H19N5	IVVNZDGDKPTYHK-UHFFFAOYSA-N	82.5	HMDB0256556	C13729	Organoheterocyclic compounds	Pyridines and derivatives					#85371-64-8	Nodiff
MN8072.neg	1885005.87036245	1686213.59168794	0.894540233640607	-0.160782	0.511815271913229	0.851875037917754	1658593.68144348	2541296.99038128	2205110.55678326	1132584.02017664	2046320.73773452	1726129.23565552	1822397.59187261	1457935.73982077	1677931.00747573	1348581.14458626	1666231.33185611	2144204.73451617	0.634639932774048	1.654	244.974	5-Sulfo-1,3-benzenedicarboxylic acid	[M-H]-	C8H6O7S	CARJPEPCULYFFP-UHFFFAOYSA-N	70.6	HMDB0032822		Benzenoids	Benzene and substituted derivatives	Benzenesulfonic acids and derivatives				#22326-31-4	Nodiff
MN8075.neg	62298029.4306106	71699528.7312366	1.1509116642461	0.202777106758839	0.266327078376559	0.7342586958341	59233460.8659152	82500002.9459252	54752009.5865858	71220711.7810707	51451340.079643	54630651.3245239	102999052.958274	59970501.6369003	58897327.4508678	78121344.3037434	65233635.3290675	64975310.7085666	0.976143170054887	0.629	245.042	Glycerophosphoglycerol	[M-H]-	C6H15O8P	LLCSXHMJULHSJN-OLQVQODUSA-N	72.8	HMDB0240316	C03274	Organic acids and derivatives	Organic phosphoric acids and derivatives	Phosphate esters				#185615-51-4	Nodiff
MN8081.neg	445744.483084819	1032784.46943435	2.31698766586378	1.21225036425257	0.273428371598475	0.739439332754783	378024.896469898	298913.474895581	214788.539432226	436296.962640776	1032917.98442147	313525.040648963	550096.369094994	457189.576942163	488519.124756558	416255.948693311	3936498.40312699	348147.393992087	1.08164015698789	2.917	245.113	Hyrtioerectine B	[M-H]-	C13H14N2O3	WYQWRMWMBQUYSD-ZLLSCFOKNA-N	89.1										Nodiff
MN8115.neg	14990870.6562542	11297290.6633566	0.753611376043952	-0.408107	0.112381279234598	0.610301829608065	11965550.7686875	19984880.5672285	13851135.5211502	13475855.7788164	15393089.7746615	15274711.5269812	14974701.9031507	8488131.44286993	5951950.22467616	7770547.43869794	18054717.4851999	12543695.4855452	1.29265968181485	1.436	246.007	(2-Amino-6-oxo-1H-purin-9-yl) dihydrogen phosphate	[M-H]-	C5H6N5O5P	XHWMXSBQHMNDOX-UHFFFAOYSA-N	88.9	HMDB0242464		Organoheterocyclic compounds	Imidazopyrimidines	Purines and purine derivatives					Nodiff
MN8116.neg	3705769.00495521	2628266.12204424	0.709236360531329	-0.495662	0.0976670639864895	0.599954821631293	4226679.18297795	1823403.62169264	4489535.24192008	3651033.52191352	3829578.30407371	4214384.15715339	2524545.15923683	2204852.0988955	1514960.6651039	2809536.48657053	3907183.14498016	2808519.17747852	1.29056058350546	1.283	246.007	1-Methyl-3-(4-nitrophenyl)thiourea	[M-H]-	C8H9N3O2S	IZLUBBFCORMPHF-UHFFFAOYSA-N	71.8										Nodiff
MN8120.neg	5085418.04827453	3985520.50107652	0.783715412035555	-0.351598	0.223579639017253	0.704001759304492	4731447.67119815	3562795.10118884	4519874.29861956	5248021.28555762	3555424.47265337	8894945.46042965	4156786.47499455	4005200.84384715	4013320.92351447	3804990.97880823	4340619.25103959	3592204.53425513	1.05340299050156	1.33	246.053	melevodopa	[M-H]-	C10H13NO4	XBBDACCLCFWBSI-UHFFFAOYSA-N	82.3	HMDB0254424		Organic acids and derivatives	Carboxylic acids and derivatives	Amino acids, peptides, and analogues					Nodiff
MN8131.neg	3863977.2642886	3670997.28805955	0.950056648103861	-0.0739146	0.987040889811927	0.995481130138225	5784200.81479322	1108506.34427645	6140870.07074124	57045.5682273886	8174331.15382783	1918909.63386545	6169063.47267406	5590518.40933744	2876066.20320711	1615692.02228138	34254.5147333143	5740389.10612401	0.0753890288369047	4.284	246.149	(4ar,8as,9as)-3,8a-dimethyl-5-methylidene-4h,4ah,6h,7h,8h,9h-cyclohexa[f]indole-2,9a-diol	[M-H]-	C15H21NO2	PTGZLHORGUHTGU-UGFHNGPFSA-N	78.9			Organoheterocyclic compounds	Indoles and derivatives						Nodiff
MN8159.neg	14208065.2119191	14037474.2996051	0.987993374905761	-0.0174267	0.688344628478557	0.915267187978571	14669474.4990583	14438210.0564186	13730872.5433361	13791444.1847714	13086611.5587662	15531778.4291643	14158373.4500891	14328426.2955981	14116085.1471339	13896955.6277699	13743049.5735325	13981955.7035073	0.328314602321702	4.62	246.98	3-Bromo-4-biphenylol	[M-H]-	C12H9BrO		84.8										Nodiff
MN8160.neg	13433029.6492847	12124266.8124444	0.902571283544371	-0.147887	0.494266404443537	0.843194262889674	11138447.9552597	9892372.14330962	12506888.6049459	13884156.1412379	13149288.6169333	20027024.4340215	10223110.5223725	13458753.1929489	13622947.7842033	7108805.54561222	16184448.7304422	12147535.0990875	0.561047340875393	3.042	246.991	2-[4-hydroxy-3-(sulfooxy)phenyl]acetic acid	[M-H]-	C8H8O7S	KAIXMDKRVHGWDK-UHFFFAOYSA-N	91.2	HMDB0125151		Organic acids and derivatives	Organic sulfuric acids and derivatives	Arylsulfates					Nodiff
MN8163.neg	306906109.918949	182735604.947126	0.595412078942921	-0.74804	0.0175903737738495	0.43761757605389	370547819.503776	296645479.291358	222757364.776997	346549258.302596	251904016.697974	353032720.940996	166460605.417909	90261953.4279703	309625945.17594	150284898.641667	161599204.828376	218181022.190896	1.99481619471335	3.103	247.027	2-Chloro-N-(2-hydroxyphenyl)nicotinamide	[M-H]-	C12H9ClN2O2	BGPHHUWYPVJKBY-UHFFFAOYSA-N	71.8			Benzenoids	Benzene and substituted derivatives	Anilides					Down
MN8174.neg	2490900.97005529	2726205.23952257	1.09446552564555	0.130226512067049	0.506809952719004	0.849477486368823	1855229.98394476	2837110.46962688	2.81423e+06	2283256.88781078	2094838.79322838	3060743.01807092	3171380.54790117	2044700.16497663	2257838.76738614	2356410.04692361	2812898.66896452	3714003.24098336	0.585289163986634	5.007	247.133	2-[(5R,8S,8aS)-3,8-Dimethyl-2-oxo-1,2,4,5,6,7,8,8a-octahydro-5-azulenyl]acrylic acid	[M-H]-	C15H20O3		85.3										Nodiff
MN8249.neg	1833509.58631863	1897887.66532303	1.03511194022916	0.049786793696431	0.832764070807117	0.960243992598468	1805081.60951583	2001163.36278855	1693370.85199312	2092855.52487863	2037107.09260358	1371479.07613205	1945782.6416371	2169626.83748951	1.83456e+06	1347301.90526004	2511522.31624437	1578536.57120616	0.238278648936175	6.129	249.148	6-Hydroxy-1,7,7-trimethyl-1,2,3,3a,5a,6,7,8-octahydrocyclopenta[c]pentalene-4-carboxylic acid	[M-H]-	C15H22O3		92.8										Nodiff
MN826.neg	8028251.26877792	10378291.7045146	1.29272133582516	0.370411315557044	0.0765030718981052	0.581159133210173	12299326.9999126	6665130.03836346	7965607.36886577	9.17831e+06	5977186.70244965	6083948.83725705	14116860.8051558	9872370.22175856	11356646.2201864	9549886.61493066	8742166.7703525	8631819.59470381	1.45177985229566	1.132	85.0291	Acetoacetaldehyde	[M-H]-	C4H6O2	PKQIDSVLSKFZQC-UHFFFAOYSA-N	92.5	HMDB0247909		Organic oxygen compounds	Organooxygen compounds	Carbonyl compounds					Nodiff
MN8279.neg	19682860.8726833	20632014.0080412	1.04822231592742	0.0679447283940506	0.547423455587904	0.864639792638197	20107232.3521876	19530094.0800147	20074691.321769	18864042.955949	2.04346e+07	19086549.4692793	18036326.4226452	18383529.2680824	25145391.0393131	21542969.3553253	17802659.9910886	22881207.9717929	0.397164881666061	6.08	250.143	2-[(2-Ethylbutanoyl)amino]-4,5-dimethoxybenzoic acid	[M-H]-	C15H21NO5	CHPFDGQCKZEMJH-UHFFFAOYSA-N	90.2										Nodiff
MN83.neg	8270071.8209401	10576361.3420867	1.27887176448783	0.354871609010323	0.0691702822550598	0.575021724942816	6475599.86902503	9039943.89190908	6976243.44263175	7293192.30409548	10625027.8913647	9210423.52661454	11026842.7200127	13935627.9722557	11140686.582339	10896359.5166917	7291877.43059147	9166773.83062971	1.49915815613832	1.062	71.0135	Pyruvaldehyde	[M-H]-	C3H4O2	AIJULSRZWUXGPQ-UHFFFAOYSA-N	91.8	HMDB0001167	C00546	Organic oxygen compounds	Organooxygen compounds	Carbonyl compounds				#78-98-8	Nodiff
MN831.neg	4440683.93872127	4378458.6333286	0.985987450074955	-0.0203588	0.744582693648501	0.935409109178267	4633954.64594053	4091209.18075324	3904860.53142631	4760676.03858965	4135565.02333748	5117838.21228043	3446714.63503771	3609250.35161166	3779903.22401457	3952426.4369738	6691160.56181237	4791296.59052147	0.179538087320776	3.183	85.0654	2-Methyltetrahydrofuran	[M-H]-	C5H10O	JWUJQDFVADABEY-UHFFFAOYSA-N	93.2	HMDB0245240		Organoheterocyclic compounds	Tetrahydrofurans						Nodiff
MN8316.neg	2420395.22627992	980731.595694382	0.405194814898779	-1.30331	0.0404639467022354	0.519389109977551	2748763.84665457	1016496.27102848	3039409.88891622	916702.625709167	4625794.6352262	2175204.0901449	1853682.20080983	917348.538457823	794026.044698644	506456.513724579	241140.037879236	1571736.23859618	1.69716009139816	1.421	251.022	5-Bromogramine	[M-H]-	C11H13BrN2	FSERHDPEOFYMMK-UHFFFAOYSA-N	81.2			Organoheterocyclic compounds	Indoles and derivatives	Indoles					Down
MN8325.neg	1202787.51856412	1481953.0589713	1.23209880057655	0.301117948716788	0.117968881768885	0.616091529628556	1222790.0669624	1433501.38071922	1238481.05684366	1200908.5654764	885638.026344234	1235406.01503882	1943484.14620026	1508212.41619313	1002192.29819993	1443914.80760103	1288189.7909726	1705724.89466088	1.37945865842003	1.368	251.102	Alanyltyrosine	[M-H]-	C12H16N2O4	ALZVPLKYDKJKQU-UHFFFAOYSA-N	80.9	HMDB0028699		Organic acids and derivatives	Carboxylic acids and derivatives	Amino acids, peptides, and analogues				#3061-88-9	Nodiff
MN8327.neg	2448901.70563463	2.89004e+06	1.1801385688835	0.23895626713285	0.188053624396292	0.677577955578792	2725809.09491743	2755482.98507053	2461410.46080636	2338990.4271238	1911317.90732706	2500399.35856259	3554762.03526222	3179993.3968324	2019923.20787469	2775036.61967186	2368019.81695074	3442525.04875212	1.20139809384753	2.947	251.103	Uracil analogue	[M-H]-	C12H16N2O4	MMCRJFWQEXDQHQ-UHFFFAOYSA-N	90.7	HMDB0259710		Nucleosides, nucleotides, and analogues	Nucleoside and nucleotide analogues	Cyclopentyl nucleosides					Nodiff
MN8360.neg	1585053.59510175	970662.758183583	0.61238481852172	-0.70749	0.463304457035893	0.833781319044048	3915601.3870666	518803.134544749	1368776.25619109	2449168.00027626	279607.048876675	978365.743655117	518062.120517499	177269.497159473	1374031.64736918	818095.711311755	2234455.88842493	702061.684318663	0.677292261860987	1.903	252.063	2'-Fluoro-2',3'-dideoxyadenosine	[M-H]-	C10H12FN5O2	KBEMFSMODRNJHE-UHFFFAOYSA-N	79.5	HMDB0245126		Nucleosides, nucleotides, and analogues	Purine nucleosides	Purine 2',3'-dideoxyribonucleosides					Nodiff
MN8397.neg	17545387.4895979	20455678.3233994	1.16587213223572	0.221409568722625	0.672700945805956	0.911734604485044	24579757.0839514	17911439.0580161	18550979.9209111	15937073.532136	13753096.4975161	14539978.8450565	16367765.559497	13374330.0534875	12479686.468285	19254152.6531282	41127083.8309224	20131051.3750765	0.484127404240732	0.623	253.049	Digiferruginol	[M-H]-	C15H10O4	JCZCSQSSSAHDCB-UHFFFAOYSA-N	79.7			Benzenoids	Anthracenes	Anthraquinones					Nodiff
MN8411.neg	9440986.46172337	6738592.06705336	0.713759318941263	-0.48649	0.418074935047953	0.809860265139895	4201596.68139315	20555795.1739088	7654887.84009923	4291202.6805382	12231477.5346308	7710958.85977003	3839164.00635592	7013258.88724959	2892492.62422473	11514870.4626702	7057302.09853614	8114464.32328357	0.660277896462689	5.402	253.18	8-Hydroxy-4(6)-lactarene-5,14-diol	[M-H]-	C15H26O3	UMXJEXAFNWMBJX-UHFFFAOYSA-N	83.6	HMDB0035780		Organic oxygen compounds	Organooxygen compounds	Alcohols and polyols					Nodiff
MN8414.neg	5204237.73988746	3709019.63084031	0.712692197439949	-0.488649	0.0549700472675901	0.550869568509705	4666542.04104685	4065736.93752515	4599460.1967161	5273314.4555908	6439277.27666873	6181095.53177712	3913177.60080528	3521917.19672732	2304767.30530475	2.34954e+06	4056867.92246439	6107850.27467511	1.54373378759703	6.36	253.216	14Z-hexadecenoic acid	[M-H]-	C16H30O2	QCXCQOTVASUIBX-IHWYPQMZSA-N	86.9										Nodiff
MN8459.neg	79591231.1914716	80241398.4951886	1.00816883083707	0.0117372569089249	0.893104197558068	0.975374880424905	71350993.328694	90721359.0313573	80938978.8053652	66442946.515348	78159340.4655372	89933769.002528	82975259.0317362	79756974.9400445	95596495.1999775	80795110.5044794	7.0276e+07	72048581.1819942	0.022888831539762	0.653	255.012	4-Methylumbelliferyl Phosphate	[M-H]-	C10H9O6P	BCHIXGBGRHLSBE-UHFFFAOYSA-N	80.7	HMDB0246521		Phenylpropanoids and polyketides	Coumarins and derivatives						Nodiff
MN8467.neg	23329951.9309392	18704938.9410436	0.801756428663614	-0.318764	0.426488327556583	0.814166045956248	24260809.9840631	7537738.18760195	26442893.2264821	19960216.9361074	38045206.3043028	23732846.9470776	41297813.7138462	9333326.62358632	12122470.5507624	14253651.2853617	10835955.1472914	24386416.3254134	0.70299879083083	3.258	255.086	2-[(3-Aminobenzoyl)amino]benzoic acid	[M-H]-	C14H12N2O3	BXBWRMZXVGGLAB-UHFFFAOYSA-N	72.2			Benzenoids	Benzene and substituted derivatives	Anilides					Nodiff
MN8471.neg	54936061.8815842	47460989.3752495	0.863931409527545	-0.211011	0.502820185199331	0.847511098394604	64513359.9302908	24406899.9713658	68861032.5764099	35322174.0909567	82411374.3780399	54101530.3424423	99284699.1724819	34949971.8791729	36106181.9551665	32547470.6261932	18916464.926813	62961147.6916696	0.6271830975196	3.401	255.087	Alboinone	[M-H]-	C13H12N4O2	FEEXVFKEKVBIFH-UHFFFAOYSA-N	86			Organoheterocyclic compounds	Indoles and derivatives	Indoles					Nodiff
MN8525.neg	5690162.07157019	6283991.80905753	1.10436077742922	0.143211555069404	0.372583785359148	0.792578931800545	6670995.7646039	6208061.92956285	6071842.68779897	4092003.61219374	5115872.69267223	5982195.74258946	6605770.72205808	6350701.37846954	4892005.08139936	5027653.04839525	7685123.63396404	7142696.99005888	0.884043156849059	4.682	256.154	N-(3-((3-Hydroxy-6-methyloctanoyl)oxy)-8-methylnonanoyl)serine	[M-H]-	C22H41NO7		87.5										Nodiff
MN8563.neg	4211748.54211201	4750840.77296038	1.12799724994457	0.173763550452864	0.493985599108787	0.843108005839825	3410217.80696545	3747859.10565591	3363515.55520243	5484550.95334763	4413631.86255528	4850715.96894538	5339621.36161562	4814892.16756345	3629007.98940501	2980877.15598441	6775680.49795202	4964965.46524179	0.729529718138025	1.266	257.149	1,7,7-trimethylbicyclo[2.2.1]heptan-2-ol benzoate	[M-H]-	C17H22O2	FLOISDYCXINJOB-UHFFFAOYSA-N	80.2	HMDB0303907		Lipids and lipid-like molecules	Prenol lipids	Monoterpenoids					Nodiff
MN8567.neg	1330170.13658606	2103048.90148942	1.58103752568598	0.660871610250737	0.00280176827040387	0.302559134927818	1325919.9012354	1359011.77998804	1514360.57503247	1572007.32321615	1133954.85881111	1075766.38123322	2701132.56901561	2455939.63932094	2140639.29943905	2101966.73677256	1737588.82611685	1481026.33827151	2.16075982173334	6.056	257.211	3-hydroxypentadecanoic acid	[M-H]-	C15H30O3	ATMSEJBABXCWDW-UHFFFAOYSA-N	82.1	HMDB0061657		Lipids and lipid-like molecules	Fatty Acyls	Fatty acids and conjugates					Up
MN8595.neg	17770861.7925895	21600616.8182771	1.21550755784307	0.281558863855177	0.0382782636970236	0.512641565863134	14860237.8937042	21259361.7829425	16895182.1647204	18693802.3861823	17680925.3797708	17235661.1482165	26237505.1298821	22344388.8778005	23619499.9596013	21614532.8516388	18373521.2916363	17414252.7991035	1.62791068397142	0.628	258.037	D-Glucosamine 6-phosphate	[M-H]-	C6H14NO8P	AEJSSXDYDSUOOZ-SLPGGIOYSA-N	82.1	HMDB0001254	C00352	Organic oxygen compounds	Organooxygen compounds	Carbohydrates and carbohydrate conjugates				#3616-42-0	Up
MN8605.neg	11958732.5913992	13717606.9492186	1.14707865941283	0.19796432566393	0.402165140070323	0.803651183686512	20468101.7171618	13505644.8347113	8907366.44341196	11024149.6237006	10278359.588797	7568773.34061235	9686116.67175876	15014081.2591562	19243053.7846741	16568847.7411117	11229527.6399733	10564014.5986377	0.697288970352073	3.637	258.098	Clobenzorex	[M-H]-	C16H18ClN	LRXXRIXDSAEIOR-UHFFFAOYSA-N	78.1	HMDB0041858		Benzenoids	Benzene and substituted derivatives	Phenethylamines				#13364-32-4	Nodiff
MN8610.neg	2956593.86772756	603000.336482072	0.203951020484778	-2.29371	0.855946109592599	0.967943312251291	768561.147352681	29182.4086896727	44716.5249686169	15929842.5482567	296653.514597826	670607.062499868	1421174.90288487	767802.302260292	13823.5229276569	618185.876634909	655405.385953816	141610.028230887	0.0298205908320191	1.961	258.133	Gln-Leu	[M-H]-	C11H21N3O4	ARPVSMCNIDAQBO-JGVFFNPUSA-N	81.3	HMDB0028801		Organic acids and derivatives	Carboxylic acids and derivatives	Amino acids, peptides, and analogues				#34027-65-1	Nodiff
MN8636.neg	177532295.472074	252950427.114436	1.42481358922228	0.510773181385197	0.0499478342677918	0.537918743101041	257621992.101236	191779810.059524	164248654.585886	141643713.610463	151330810.583661	158568791.891674	265951093.538052	300814995.890085	307662897.114317	269719647.961351	136695116.636442	236858811.546368	1.55097826799243	0.641	259.021	Fructose-6-Phosphate (closed form)	[M-H]-	C6H13O9P	BGWGXPAPYGQALX-KAZBKCHUSA-N	92.9	HMDB0257695		Organic oxygen compounds	Organooxygen compounds	Carbohydrates and carbohydrate conjugates					Up
MN8637.neg	62921708.0724397	91014784.4268199	1.44647669643738	0.532543080816741	0.046907939454994	0.531982463939097	95863175.9913658	64920211.9937952	57387720.0779034	50186687.5019406	54472617.2394488	54699835.6301845	91301917.7718254	112083987.562841	112814527.803726	93345542.1839919	49015030.2876231	87527700.9509121	1.56808392233393	0.743	259.021	alpha-D-(+)-mannose-1-phosphate	[M-H]-	C6H13O9P	HXXFSFRBOHSIMQ-RWOPYEJCSA-N	92.7	HMDB0006330	C00636	Organic oxygen compounds	Organooxygen compounds	Carbohydrates and carbohydrate conjugates				#15978-07-1	Up
MN8645.neg	2971349.35025707	2705974.23963056	0.910688687412824	-0.13497	0.9440034972605	0.984885908310648	1052071.35324648	944904.005742615	4159672.08018156	3976061.03688677	3765265.69864468	3930121.92684031	3833802.7846313	3973607.07578939	1222555.82405965	1624410.81950422	3743492.4981589	1837976.43563988	0.0104643857686552	1.158	259.129	gamma-Glutamylisoleucine	[M-H]-	C11H20N2O5	SNCKGJWJABDZHI-ZKWXMUAHSA-N	78.3	HMDB0011170		Organic acids and derivatives	Carboxylic acids and derivatives	Amino acids, peptides, and analogues				#23632-83-9	Nodiff
MN8725.neg	9093685.59556916	10948478.669764	1.20396494410347	0.267793385698645	0.323866552836598	0.770292542011311	19950452.0383673	5853437.53979476	5312026.24300024	9940104.10200985	7594744.0295002	5911349.62074263	16453563.7199052	8743109.47621289	8496566.24708001	9196597.07257479	15341635.5390291	7459399.96378202	0.959982973993249	3.592	261.087	TRIPHENYLPHOSPHINE	[M-H]-	C18H15P	RIOQSEWOXXDEQQ-UHFFFAOYSA-N	75.8	HMDB0259265		Benzenoids	Benzene and substituted derivatives	Phenylphosphines and derivatives					Nodiff
MN8730.neg	12184590.5598465	11910649.7244631	0.977517436138878	-0.0328057	0.706668327226741	0.920762173852479	13401285.0847299	9852589.42932038	13714923.4330279	11404215.0409244	12544068.9393469	12190461.4317293	12756250.8496579	10433974.9759646	10348503.3556248	7725580.44051927	17380814.6753978	12818774.0496142	0.272459613690092	4.239	261.112	(4aR,9aR)-6,6-Dimethyl-4-methylene-3-oxo-1,3,4,5,6,7,7a,9a-octahydropentaleno[1,6a-c]pyran-9-carboxylic acid	[M-H]-	C15H18O4	VDWJABPVVAYLBS-BRIYQRAZSA-N	84.9			Lipids and lipid-like molecules	Prenol lipids	Terpene lactones					Nodiff
MN8731.neg	3990237.36370452	4096714.0629015	1.02668430208326	0.0379926316693541	0.91597327405726	0.978520437043176	3522394.47683734	3043787.36544455	5000556.40586757	3794544.65877955	3397906.88554896	5182234.38974913	4108704.60302233	3091542.60629063	3278817.51806144	3138607.81642742	5403433.11967408	5559178.71393312	0.13615404962087	4.865	261.112	(1r,7s,9r,10s,12s,14r)-4,9,14-trimethyl-6,11,15-trioxapentacyclo[8.5.0.0,.0,.0,]pentadec-3-en-5-one	[M-H]-	C15H18O4		78.7										Nodiff
MN8774.neg	7434402.34174404	6652973.91847322	0.894890216139754	-0.160217	0.488364161114238	0.842033162806811	6432615.12073879	7434179.56048138	11601558.6738285	5343782.6245552	6371013.82699599	7423264.24386439	6472837.56720713	5317834.86558642	5512096.93024968	5.33791e+06	8663466.74889638	8613693.02613069	0.629850646180459	4.839	262.12	2-cis-abscisate	[M-H]-	C15H19O4	JLIDBLDQVAYHNE-UHFFFAOYSA-M	77.1	HMDB0304067		Lipids and lipid-like molecules	Prenol lipids	Sesquiterpenoids					Nodiff
MN8775.neg	7334881.84865413	6125481.54120423	0.835116593231585	-0.25995	0.367233351835147	0.789452112216439	5707106.38223695	6365100.75642489	13120292.7554221	5598918.37998013	6260344.2836592	6957528.53420151	6808863.51254568	4082210.2551514	5198526.73643273	4715951.91138891	8569832.1288729	7377504.70283375	0.828920335021425	4.74	262.12	N(6)-L-Homocysteinyl-L-lysine	[M-H]-	C10H21N3O3S	YPBBRHGQGCWAOR-UHFFFAOYSA-N	83.3	HMDB0255539		Organic acids and derivatives	Carboxylic acids and derivatives	Amino acids, peptides, and analogues					Nodiff
MN881.neg	1363527.39502913	1941365.45899659	1.42378177811023	0.509728042537709	0.170928902845916	0.666740703538945	96907.4854005733	133749.571859513	116916.410525299	5068326.50161749	1495319.51930073	1269944.88147119	815494.37454754	639107.801007867	955606.108437176	3258542.69396569	2404885.3946345	3574556.38138676	1.25710117236419	1.154	86.0607	Butyramide	[M-H]-	C4H9NO	DNSISZSEWVHGLH-UHFFFAOYSA-N	92.9	HMDB0033870		Lipids and lipid-like molecules	Fatty Acyls	Fatty amides				#541-35-5	Nodiff
MN8830.neg	785129091.668472	686701878.734603	0.874635631288733	-0.193246	0.331772005876647	0.775495725004282	707130471.629714	681462803.587737	835496357.804326	618879763.942709	823426153.614164	1044378999.43218	904288814.78476	376588650.677362	807755880.777618	5.16132e+08	787152493.600946	728293529.165533	0.895150619951084	4.293	263.127	gamma-CEHC	[M-H]-	C15H20O4	VMJQLPNCUPGMNQ-UHFFFAOYSA-N	81.5	HMDB0001931		Organoheterocyclic compounds	Benzopyrans	1-benzopyrans				#178167-75-4	Nodiff
MN8831.neg	6176538.91556031	4610390.21056789	0.746435871868809	-0.42191	0.202536925542927	0.688059185475555	5806830.51160866	3338863.61955437	5715115.13196054	5541136.93052448	9819492.71608564	6837794.58362817	3487932.26471699	3523225.98531236	4274854.87809154	1942166.02653526	6540360.57918702	7893801.52956416	1.07074183016296	4.109	263.127	(3S,3aS,6Z,10E,11aS)-3,10-Dimethyl-2-oxo-2,3,3a,4,5,8,9,11a-octahydrocyclodeca[b]furan-6-carboxylic acid	[M-H]-	C15H20O4		79.9										Nodiff
MN8838.neg	1198258.73634074	1176109.0499281	0.981515105426828	-0.0269176	0.893056619553469	0.975374880424905	914109.101112185	1679103.04336373	941499.62813171	1.93059e+06	488397.503510745	1235857.73216509	1258425.46833846	1209424.7572743	586600.54300839	1149327.50089442	1272603.12531858	1580272.90473446	0.181999011642143	3.343	263.139	Vorinostat	[M-H]-	C14H20N2O3	WAEXFXRVDQXREF-UHFFFAOYSA-N	75.9	HMDB0015568		Benzenoids	Benzene and substituted derivatives					#149647-78-9	Nodiff
MN8872.neg	786500.494628342	1666584.97865317	2.11898783285663	1.08337530383665	0.0875176485293961	0.588888318818521	1268150.42623043	908612.024841917	795591.475566985	206877.942935039	234595.44347187	1305175.65472381	4309143.90202155	1535478.72517131	887221.25992408	1334057.71057754	799715.622453726	1133892.65177084	1.45984834193542	4.484	264.069	3-Methyl-2-(3-oxo-1,2-benzothiazol-2(3H)-yl)pentanoic acid	[M-H]-	C13H15NO3S		79.4										Nodiff
MN8908.neg	7891590.29846831	5250413.8489049	0.665317591300192	-0.587885	0.195034953970789	0.681152946558034	6687113.35688794	6623472.50692978	11127251.062071	2719706.29798953	11144621.7057493	9047376.86118231	8424818.66298803	3297073.33152816	4584752.89966647	3177302.5563125	5114909.31245335	6903626.33048087	1.1316603910324	3.783	265.064	9-Methoxycanthin-6-one N-oxide	[M-H]-	C15H10N2O3	IADUHWGVUSHTRQ-UHFFFAOYSA-N	85.4			Alkaloids and derivatives	Indolonaphthyridine alkaloids						Nodiff
MN8916.neg	391739580.067724	414103306.728175	1.05708824892441	0.080095822294002	0.77290699638663	0.943169847404448	357635041.966698	294037644.521335	416728124.065441	343181613.055351	590986599.562256	347868457.235263	379471089.444696	455943745.402722	496097035.391573	406759007.466881	520740593.258377	225608369.404799	0.274345192641184	7.189	265.146	laurilsulfate	[M-H]-	C12H26O4S		86.8										Nodiff
MN8948.neg	12694332.3397506	26219581.2813024	2.0654557151619	1.04646012811888	0.0743302916615264	0.58083728762819	6398650.91950383	16168230.9207037	6924551.08761234	16665401.7923254	12940759.6584021	17068399.6599563	7084825.20227629	45282902.8011635	23979445.7803926	27343776.5181487	35720592.4734321	17905944.9124013	1.5513469039119	1.738	265.938	7-Bromo-4-Oxo-1H-Quinoline-2-Carboxylic Acid	[M-H]-	C10H6BrNO3	DGJNOQNOMLMGQD-UHFFFAOYSA-N	82.5			Organoheterocyclic compounds	Quinolines and derivatives	Quinoline carboxylic acids					Nodiff
MN8957.neg	93819334.3746445	85676024.8579513	0.913202224563064	-0.130994	0.208503810224984	0.693264267001984	9.23368e+07	105797667.535475	98423903.9901283	96822436.5590514	84246322.1776491	85288852.5200631	70447774.7377522	74747353.6230909	81385856.5754133	88331625.6961911	106156414.968902	92987123.5463585	1.0981818830188	0.977	266.088	Adenosine	[M-H]-	C10H13N5O4	OIRDTQYFTABQOQ-UHFFFAOYSA-N	91.3	HMDB0000050	C00212	Nucleosides, nucleotides, and analogues	Purine nucleosides		Nucleic acids	Nucleosides	Ribonucleosides	#58-61-7	Nodiff
MN8996.neg	20034183.1257428	19756110.7523162	0.986120104239775	-0.0201647	0.965033686058379	0.990525894808378	1.78932e+07	25367732.3680129	15806620.8609682	22218482.704329	22773059.0537881	16145997.8729484	23187195.4611639	17001859.4995585	22645416.7657111	18357521.5121413	18258551.4960201	19086119.7793023	0.101359982997264	0.646	267.071	4-benzyl-5-pyridin-4-yl-4H-1,2,4-triazole-3-thiol	[M-H]-	C14H12N4S	CPPAKJNMGGTEHY-UHFFFAOYSA-N	80.8			Organoheterocyclic compounds	Pyridines and derivatives	Pyridyltriazoles					Nodiff
MN8998.neg	43279510.4829269	43414310.5067428	1.0031146383661	0.00448649004921584	0.843096044782261	0.963375993151637	43222469.4165694	53977278.5223157	43858416.9833013	48237043.0997649	28743641.8076048	41638213.0680053	45068995.337273	41052870.593338	44227156.5644808	44364195.0084914	38840222.8977049	46932422.639169	0.102607906957982	1.046	267.072	Inosine	[M-H]-	C10H12N4O5	UGQMRVRMYYASKQ-PKJMTWSGBE	93	HMDB0000195	C00294	Nucleosides, nucleotides, and analogues	Purine nucleosides		N-glycosides			#58-63-9	Nodiff
MN9010.neg	631042.015662515	1161397.60716354	1.84044418333099	0.880053996582793	0.817811745623111	0.957058279351308	650257.429427642	471533.202517254	788839.908260438	205298.69379391	1153103.10752495	517219.752450896	809130.677470868	1968892.46665372	1800453.4007702	1201844.34813171	21388.7667181313	1166675.98323661	0.106438333079826	5.897	267.195	4-oxo-2E-hexadecenoic acid	[M-H]-	C16H28O3	SWMQZEIJDYTILH-BUHFOSPRSA-N	72.7			Lipids and lipid-like molecules	Fatty Acyls	Fatty acids and conjugates					Nodiff
MN9052.neg	5109543.79735666	7534035.50591959	1.47450257884416	0.560228345615947	0.0412494418602197	0.520042606624885	5948288.20301516	7776859.46153612	4859328.05442969	2976685.34575658	5353744.61641695	3742357.10298547	6844980.03279932	5720176.05154833	6024487.29517484	9349980.91962176	6652424.46260529	10612164.273768	1.66589059309122	5.31	268.191	N-[(Ethoxycarbonyl)methyl)-p-menthane-3-carboxamide	[M-H]-	C15H27NO3	GWRCTWAPTXBPHW-UHFFFAOYSA-N	77	HMDB0032255		Organic acids and derivatives	Carboxylic acids and derivatives	Amino acids, peptides, and analogues				#68489-14-5	Up
MN9078.neg	44751951.6386503	44654061.7213345	0.997812611210653	-0.00315919	0.829836360061013	0.95972013893635	38030135.8932888	45275578.9008317	44205743.7886183	54847581.0824351	38198241.4634939	47954428.7032342	40226086.2903761	34678286.1395389	37348300.2758318	38317117.955562	72631954.1156165	44722625.5510819	0.120052110951559	5.423	269.047	Methyl 2-(2,6-dihydroxybenzoyl)-3-hydroxy-5-methylbenzoate	[M-H]-	C16H14O6	HZZOIPFDIKYDFZ-UHFFFAOYSA-N	84.4			Benzenoids	Benzene and substituted derivatives	Benzophenones					Nodiff
MN909.neg	749091.59226705	634100.750561971	0.846492948402918	-0.24043	0.0407318578424302	0.519908316726707	637463.392011552	769451.468701345	863993.893182537	755739.087383585	720776.877580142	747124.834743137	789749.803298421	592904.975465195	642348.429060865	526756.826933155	685408.173385062	567436.295229129	1.71646	0.512	86.9933	Sodium pyruvate	[M-H]-	C3H3NaO3	DAEPDZWVDSPTHF-REWHXWOFAL	73.5										Down
MN9093.neg	6859280.80002632	7484547.46893159	1.09115630153279	0.125857773792628	0.433083262370163	0.81829013665447	8537338.92674948	7657524.92851073	7169866.91568635	6996410.09434396	5676004.46068106	5118539.47418635	6455859.06521097	9815075.71219768	5943516.74721922	8403005.60465828	7243415.70350887	7046411.98079454	0.734489983647549	4.106	269.149	n,n,9,13-tetramethyl-12-(methylimino)-3,5,11,13-tetraazatricyclo[8.3.0.0,]trideca-1,3,5,7,9-pentaen-4-amine	[M-H]-	C14H18N6		82.4										Nodiff
MN9095.neg	11895149.329615	11458680.7248254	0.963307009210646	-0.0539324	0.194096765323995	0.681152946558034	11944765.7940647	12264592.363867	11650087.9865245	12803167.6645571	11468317.9981229	11239964.1705535	10936086.9653145	11342933.3578026	11835199.6522896	11321542.1068555	12307550.1911355	11008772.0755547	1.13497942130924	5.61	269.154	Estrone	[M-H]-	C18H22O2	DNXHEGUUPJUMQT-CBZIJGRNSA-N	86.1	HMDB0000145	C00468	Lipids and lipid-like molecules	Steroids and steroid derivatives	Estrane steroids	Steroids; Hormones and transmitters	18-Carbon atoms; Steroid hormones	Estrane derivatives; Estrogens	#53-16-7	Nodiff
MN910.neg	4941931.11137026	2868512.65050552	0.580443673912355	-0.784772	0.229824012540092	0.707371528607319	3715729.47012763	5139355.57766201	3264058.03780041	8756513.59296475	4491236.27703954	4284693.7126272	21456.1144235705	2565113.4053711	3490545.56154773	3662299.24153797	3288953.73157925	4182707.84857349	1.10627635142061	3.71	87.0068	Ethylene carbonate	[M-H]-	C3H4O3	KMTRUDSVKNLOMY-UHFFFAOYSA-N	84.3	HMDB0252067	C20363	Organic acids and derivatives	Organic carbonic acids and derivatives	Carbonic acid diesters				#96-49-1	Nodiff
MN9100.neg	10381209.9228239	15895056.7120625	1.53113720175487	0.614603565282245	0.0121819143397968	0.423379902782529	15877126.6617508	8909495.73998364	9483818.24357213	8391813.35882374	6894813.39756854	12730192.1352445	16456174.1580428	17682532.1651975	14313872.1212671	15279231.536321	19120594.7328938	12517935.5586527	2.0760796911134	5.931	269.211	2-methyl-4-oxo-pentadecanoic acid	[M-H]-	C16H30O3	GVHVXECTVZRTNB-UHFFFAOYSA-N	84.4			Lipids and lipid-like molecules	Fatty Acyls	Fatty acids and conjugates					Up
MN912.neg	165018682.461952	221379244.59637	1.34154049283124	0.423890601318645	0.0531978980378948	0.54901420535323	246630167.354085	167153831.105039	177291836.333955	122187684.311434	112352933.855211	164495641.81199	155082299.190211	240625054.794005	238301568.011512	204710760.504863	274636160.095128	214919624.982499	1.61731909955863	0.827	87.0083	2-hydroxyacrylic Acid	[M-H]-	C3H4O3	FEWFXBUNENSNBQ-UHFFFAOYSA-N	92.5	HMDB0062676		Organic acids and derivatives	Carboxylic acids and derivatives	Carboxylic acids					Nodiff
MN9124.neg	23169710.7300885	22914467.600301	0.988983758461169	-0.0159813	0.773170391163812	0.943173583215227	26284915.5372795	22350598.525908	22450916.989686	23244459.2307687	21598207.1628836	23089166.9340054	22195132.2586927	23361149.8363434	22746682.4375162	21317578.7915324	24267525.9048784	23598736.3728431	0.190563809449443	4.779	270.055	metiazinic acid	[M-H]-	C15H13NO2S	LMINNBXUMGNKMM-UHFFFAOYSA-N	76	HMDB0254672		Organoheterocyclic compounds	Benzothiazines	Phenothiazines					Nodiff
MN9175.neg	18132792.883275	20880933.1830197	1.15155637178647	0.203585036668027	0.464076813787254	0.834018435837658	25097202.1904386	15916891.3268538	13565937.5562412	14949655.4922927	11690885.7244714	27576185.0093521	24048894.8296631	27692670.9913006	25691402.6416845	12820371.5974834	21446491.6716642	13585767.3663225	0.694698468570264	3.157	271.081	Arbutin	[M-H]-	C12H16O7	BJRNKVDFDLYUGJ-RMPHRYRLSA-N	76.1	HMDB0029943	C06186	Organic oxygen compounds	Organooxygen compounds	Carbohydrates and carbohydrate conjugates	O-glycosides	Phenolic glycosides		#497-76-7	Nodiff
MN9189.neg	3354440.99548823	4956032.56436192	1.47745408878196	0.563113300003012	0.00416434274708056	0.344501469020995	4441518.51223848	3880792.3270712	3269215.42264803	2616300.64081529	3346691.24725048	2572127.82290591	5193462.0174536	5080532.14141836	4294481.22346775	5642785.84516962	5448559.34450412	4076374.81415809	2.20062931664055	6.559	271.226	2-Hydroxypalmitic Acid	[M-H]-	C16H32O3	JGHSBPIZNUXPLA-UHFFFAOYSA-N	91.6	HMDB0031057		Lipids and lipid-like molecules	Fatty Acyls	Fatty acids and conjugates				#16452-52-1	Up
MN9190.neg	75077396.4354711	139024988.67492	1.85175559190324	0.888893693836866	9.75992403512317e-05	0.160476618335414	84629084.636428	79775765.3220355	67333431.5457986	70117887.2824124	60846082.2621466	87762127.5640056	137563279.485397	176142851.866424	104877540.548238	159472230.428947	124868909.905235	131225119.815278	2.54997084763224	6.335	271.226	3-Hydroxyhexadecanoic acid	[M-H]-	C16H32O3	CBWALJHXHCJYTE-HNNXBMFYSA-N	86	HMDB0061658		Lipids and lipid-like molecules	Fatty Acyls	Fatty acids and conjugates				#83780-74-9	Up
MN9209.neg	5198654.73647465	4933475.25011158	0.948990748606071	-0.0755341	0.535594452271741	0.860773563324599	4714773.61798351	6638327.53916139	4878485.84698721	5521612.93759738	4745814.34610321	4692914.13101519	5951899.47329261	4319859.83228238	5254017.5608232	5554868.53404041	4267420.06107709	4252786.03915376	0.638396760963915	2.213	272.021	8-Chloro-2-(2-furyl)-4-quinolinecarboxylic acid	[M-H]-	C14H8ClNO3		70.1										Nodiff
MN9217.neg	3278821.41473155	3808983.89271863	1.16169300212726	0.216228861491104	0.223186186286923	0.703857492392741	3595807.00704106	3980988.59260015	2399897.0038981	2316565.62026881	4311612.35333778	3068057.9112434	4134824.14031794	3624831.9590847	4153670.8942227	4560998.92543039	2833409.17879766	3546168.25845841	1.06215484194794	2.81	272.087	2-Amino-5-({3-[(2-amino-2-carboxyethyl)disulfanyl]-1-[(carboxymethyl)amino]-1-oxo-2-propanyl}amino)-5-oxopentanoic acid	[M-H]-	C13H22N4O8S2		74.2										Nodiff
MN9219.neg	3333238.67849792	2866550.28637232	0.859989506561255	-0.217609	0.00309902520257086	0.32010909239164	3386149.11920481	3362742.02688988	3431157.63653697	3.66794e+06	3045072.98665033	3106371.10765252	3069362.02291208	2695757.77978257	2698130.73838878	2941482.53543785	3092298.47281381	2702270.1688988	2.14455601473353	5.499	272.092	Dimethyl 4-methyl-5-phenyl-1H-pyrrole-2,3-dicarboxylate	[M-H]-	C15H15NO4		85										Down
MN9256.neg	30463706.7473368	26123109.2592588	0.857515780201059	-0.221765	0.312112517700351	0.763083522075139	26573634.5210819	23163897.147941	34332078.9987345	23769960.2692035	41893811.4129966	33048858.1340632	37274414.7841343	21814202.2390129	2.23732e+07	27657804.9081612	15695007.2105837	31924016.6168205	0.923414074688975	2.872	273.06	Modafinil acid	[M-H]-	C15H14O3S	QARQPIWTMBRJFX-UHFFFAOYSA-N	78.7	HMDB0061039		Benzenoids	Benzene and substituted derivatives	Diphenylmethanes					Nodiff
MN9293.neg	200489882.777846	113851843.017223	0.567868270656716	-0.816372	0.0287650627601334	0.484319714297243	1.71005e+08	115047644.846651	206967925.82952	227006311.912132	172951711.189669	309960923.195601	121573860.825768	46694461.3580238	119794664.814136	88246101.9581697	132167091.52391	174634877.623329	1.77829087491061	3.102	274.038	Lorcaserin sulfamate	[M-H]-	C11H14ClNO3S	YZUNJIOOIHWHGQ-UHFFFAOYSA-N	78.1	HMDB0061153		Organoheterocyclic compounds	Benzazepines						Down
MN9345.neg	4921402.04289466	5910153.13810794	1.20090841727528	0.264126133574185	0.0864075946120427	0.588888318818521	3516465.14297472	5603049.77984006	4930422.34257139	6151254.28354258	4870062.95140128	4457157.75703793	7445908.9706731	5339412.0021455	5731269.71535622	4970121.45986369	5571540.78785172	6402665.89275739	1.39219914286725	0.678	275.087	gamma-Glu-Glu	[M-H]-	C10H16N2O7	OWQDWQKWSLFFFR-UHFFFAOYSA-N	74.4	HMDB0011737	C05282	Organic acids and derivatives	Carboxylic acids and derivatives	Amino acids, peptides, and analogues				#1116-22-9	Nodiff
MN9377.neg	6194002.30819115	6048001.26357096	0.976428642200034	-0.0344135	0.649636737926831	0.902229155996705	6375759.52189986	6308454.3144146	6083774.84071312	6406048.48154813	6008414.90383498	5981561.78673621	6321844.17264043	6008579.48301843	6609770.54076459	6.86107e+06	4189555.51076685	6297184.37185948	0.541027198785328	0.564	275.978	N-(3,5-Dichlorophenyl)-2-hydroxysuccinamic acid	[M-H]-	C10H9Cl2NO4	XBHKNWDHVCOOIV-UHFFFAOYSA-N	76.9	HMDB0246925		Benzenoids	Benzene and substituted derivatives	Anilides					Nodiff
MN9383.neg	75910112.6068145	36430600.7955311	0.479917622889427	-1.05914	0.00658635175637591	0.374791022400241	54363187.4139323	51882229.8366997	94834982.8084187	90425272.1069814	73297442.5858192	90657560.8890359	34021547.287637	30595040.9367103	50204602.2106692	15590538.7356134	56905340.7801711	31266534.8223859	2.1155359720205	2.729	276.09	1-[(5-Chloro-1H-indol-2-yl)carbonyl]-4-methylpiperazine	[M-H]-	C14H16ClN3O	HUQJRYMLJBBEDO-UHFFFAOYSA-N	75.9	HMDB0253737		Organoheterocyclic compounds	Indoles and derivatives	Indolecarboxylic acids and derivatives					Down
MN9387.neg	6914468.17496139	5608232.86144981	0.811086654756514	-0.302072	0.0928819599358856	0.592586280812837	7680540.33168352	5386863.9975055	7574992.6005319	6722076.07020355	7611024.79055655	6511311.25928733	6832045.3474504	4997889.56467941	5577569.3874652	3443869.17139867	6645876.31391543	6152147.38378977	1.4307944899627	4.274	276.123	1-[(3S)-3-(5-Fluoro-1H-benzimidazol-2-yl)-1-pyrrolidinyl]-2-methoxyethanone	[M-H]-	C14H16FN3O2		81.6										Nodiff
MN9388.neg	12702411.8325632	10826997.9596414	0.852357654779057	-0.230469	0.283360127666106	0.747185810681743	10207036.8034629	9116699.29482148	12321619.3716074	15422527.8457849	12798665.3315037	16347922.3481991	13879059.5598257	7942412.11954378	7733199.86956788	8140030.55677867	16116766.6354621	1.11505e+07	0.850616709538911	4.166	276.123	Diamidino-2-phenylindole	[M-H]-	C16H15N5	KBTLDMSFADPKFJ-UHFFFAOYSA-N	76.2	HMDB0251134		Organoheterocyclic compounds	Indoles and derivatives	Indoles					Nodiff
MN9417.neg	163601248.866888	162533144.756195	0.993471296105068	-0.00944981	0.94723804812096	0.986209830041553	1.70849e+08	142504565.576719	190494362.075513	176754402.178158	152713898.314133	148291464.719006	157878761.692273	165916148.299624	143884423.143915	157582180.083867	183470897.266457	166466458.051035	0.0232147192508343	0.626	277.031	4,4'-Difluoro-2,2'-biphenyldicarboxylic acid	[M-H]-	C14H8F2O4		70.6										Nodiff
MN9424.neg	6356755.1512945	6002468.42094581	0.944266104023758	-0.0827346	0.896179509253336	0.97646060433522	3986913.09180905	6335040.10326337	4599923.89831977	11004573.3890869	6454926.63123045	5759153.79405745	8647459.80927479	4594941.07366136	5940660.67273154	5718545.9996282	5897793.36450267	5215409.60587629	0.130662192100704	1.635	277.085	gamma-Glutamylmethionine	[M-H]-	C10H18N2O5S	RQNSKRXMANOPQY-BQBZGAKWSA-N	82.5	HMDB0034367		Organic acids and derivatives	Carboxylic acids and derivatives	Amino acids, peptides, and analogues				#17663-87-5	Nodiff
MN9431.neg	6273532.71214537	5080077.14033731	0.809763393837483	-0.304428	0.133449332515542	0.631558270366135	5343883.29285983	5414437.0793262	8.3808e+06	5091870.88153634	5918252.48464425	7491957.3972606	6236404.34889714	4118207.97566254	4202172.87441763	3519554.81070512	6121454.67314876	6282668.15919264	1.26530658014462	4.987	277.107	(1r,7s,9r,10s,12s,14r)-7-hydroxy-4,9,14-trimethyl-6,11,15-trioxapentacyclo[8.5.0.0,.0,.0,]pentadec-3-en-5-one	[M-H]-	C15H18O5		75.2										Nodiff
MN9432.neg	6570833.94122226	5081729.37678362	0.773376624982605	-0.370757	0.0457795679361624	0.531982463939097	5878289.71259034	6078151.62581092	8326682.54230525	5775146.62055951	6368230.51232696	6998502.63374058	5917548.32574016	4130424.02916172	4204167.23016863	3636425.90241461	6101151.69863547	6500659.07458113	1.65508101487176	4.911	277.107	(4aS,8S,8aR,9aS)-8,9a-dihydroxy-3,5,8a-trimethyl-4,4a,8,9-tetrahydrobenzo[f][1]benzofuran-2,7-dione	[M-H]-	C15H18O5	KGGUASRIGLRPAX-UHFFFAOYSA-N	84.7			Phenylpropanoids and polyketides	Coumarins and derivatives						Down
MN9433.neg	11283041.7858187	9080954.70205504	0.80483214317868	-0.31324	0.138739333680173	0.638085090342475	10949745.5430598	9138150.02627216	10761411.7915404	12818046.4445309	12298514.459291	11732382.4502178	1.32042e+07	7315402.05177171	7022490.63816141	5124324.79398524	9893682.6953008	11925647.9020511	1.27594	4.337	277.107	Achimilic acid	[M-H]-	C15H18O5	ARZDSTJTDVJYCF-YYSJNBEOSA-N	84.6	HMDB0037325		Organic acids and derivatives	Keto acids and derivatives	Medium-chain keto acids and derivatives				#110732-04-2	Nodiff
MN9506.neg	759415.269986035	930009.688168713	1.22463917295976	0.292356736931275	0.286623238399829	0.747569051413579	798183.994306839	1035115.9103098	636714.220500948	920704.989877104	380270.324500058	785502.180421462	1014139.34968349	1037269.48953038	811387.163676756	734868.02594113	1383994.4823095	598399.61787102	0.989627206402025	3.069	279.083	(2E)-2-Cyano-3-(3,4-dihydroxyphenyl)-N-phenylacrylamide	[M-H]-	C16H12N2O3		74.9										Nodiff
MN9513.neg	11365379.4577353	12299991.579882	1.08223325280271	0.114011475500217	0.504427189073214	0.848344673526723	12775437.9231879	9236514.00330124	14747262.1414446	7485883.4013241	12785510.3817043	11161668.8954494	8953774.02073894	15021113.0330293	12201048.5637728	10949366.4804117	14579444.8390382	12095202.5423008	0.623319964445041	4.238	279.122	Psilostachyin	[M-H]-	C15H20O5	IRPFOXRBPHCCTG-UHFFFAOYSA-N	87.8	HMDB0302335		Lipids and lipid-like molecules	Prenol lipids	Terpene lactones					Nodiff
MN9516.neg	7731214.61253044	7682119.11361274	0.99364970429897	-0.00919075	0.701401094295399	0.919103358896298	7609514.52435084	7467428.26265024	6638211.83890632	7886463.80397392	9397083.5421366	7388585.70316471	5108595.33747379	8943065.26755709	9126224.6127566	4837453.62279353	12735383.582717	5341992.25837846	0.298284582078841	5.765	279.126	1-Dodecanesulfonic acid, 1-hydroxy-3-oxo-	[M-H]-	C12H24O5S	OTIFKYZNUYSJOU-UHFFFAOYSA-N	91.3	HMDB0243866		Organic oxygen compounds	Organooxygen compounds	Carbonyl compounds					Nodiff
MN9518.neg	7755085.93400976	6733938.53478867	0.868325456621588	-0.203692	0.187607992281823	0.677577955578792	7588107.07814973	7407660.66489599	7617314.86418201	8748090.13863971	7529974.84066168	7639368.01752943	7625627.76356616	6995486.05980399	7272141.08947906	3879940.88201023	7624697.15662981	7005738.2572428	1.19685067565601	5.378	279.159	13,14-dihydro-15-keto-tetranor Prostaglandin D2	[M-H]-	C16H26O5	CIXGXJHOQWHINC-NFAWXSAZSA-N	86			Organic oxygen compounds	Organooxygen compounds	Alcohols and polyols					Nodiff
MN9520.neg	1171305.88300875	2327525.96081632	1.98712052468957	0.990679378928125	0.0472149134775912	0.533523552929596	1355080.38227926	1339568.08393082	1306107.71353901	1513371.8779675	238954.723120653	1274752.51721525	2188095.89566024	2098983.65993936	1459511.07402308	2270960.28488686	4180004.34968812	1767600.50070026	1.70497291939813	5.757	279.172	Callyspongenol D	[M-H]-	C20H24O	NENOYMHTWHLEKR-ARJAWSKDSA-N	76.4										Up
MN9522.neg	35621021.9490639	46162654.7034707	1.29593852667901	0.37399728507535	0.317674437664778	0.765431080407805	32496941.7093053	34620834.2737196	41468924.0121393	22679109.5422119	47566406.3536898	34893915.8033174	44984270.2299537	55628516.3458078	43080281.4219375	54426530.5272489	18470305.3313448	60386024.3645315	0.824515032882302	6.903	279.232	Linoleic acid	[M-H]-	C18H32O2	OYHQOLUKZRVURQ-HZJYTTRNSA-N	91.7	HMDB0000673	C01595	Lipids and lipid-like molecules	Fatty Acyls	Lineolic acids and derivatives	Lipids	Fatty acids	Unsaturated fatty acids	#60-33-3	Nodiff
MN9523.neg	13938235.8926331	19863135.3752818	1.42508245148729	0.511045392197121	0.169427314590009	0.666122711476354	17318256.3716335	8465089.01427871	21917996.0913079	9373708.82791413	10382105.8277536	16172259.2229109	10259184.4592149	24369176.8613037	22740096.0658888	27405360.1452058	23060766.2133538	11344228.5067238	1.17602164387136	5.378	279.232	8,11-octadecadienoic acid	[M-H]-	C18H32O2	WBTBKRBXTLZUJG-ZDVGBALWSA-N	87.8			Lipids and lipid-like molecules	Fatty Acyls	Lineolic acids and derivatives					Nodiff
MN953.neg	13164963.7000867	12518782.4569725	0.950916595150967	-0.0726093	0.547585239409224	0.864689685959764	11851636.9676332	16321308.8825884	12518946.4530297	14835070.2910189	11631873.2237364	11830946.3825137	15842834.5880402	11424546.0982658	12282985.7162828	12920193.1486435	11781087.5690019	10861047.621601	0.583525279016501	2.216	88.0399	#NAME?	[M-H]-	C3H7NO2	QNAYBMKLOCPYGJ-REOHCLBHSA-N	94.2	HMDB0062251	C01401	Organic acids and derivatives	Carboxylic acids and derivatives	Amino acids, peptides, and analogues				#302-72-7	Nodiff
MN9552.neg	13651209.4955393	15120812.3576495	1.1076536743935	0.147506870252217	0.82537253907305	0.958864943619951	15838899.8445085	10737712.8382345	12154634.7996383	13497244.4108222	11008559.7847356	18670205.2952965	19818588.2684513	10076568.2100987	9836304.12861264	8819446.33519539	24371663.0575821	17802304.1459569	0.311709729478414	3.725	280.118	Northiaden	[M-H]-	C18H19NS	FTELXJYVTOFJAI-UHFFFAOYSA-N	76.8	HMDB0255753		Organoheterocyclic compounds	Benzothiepins	Dibenzothiepins					Nodiff
MN9565.neg	9675079.06605474	8501131.90622235	0.878662783857632	-0.186619	0.323196555891864	0.769602413887614	9631901.73568064	7537730.16113713	9465835.95279107	12004405.7210942	9821586.88269177	9589013.9429336	6201044.87834085	5416120.47423088	18649330.3168711	7549807.96807442	10188296.4012953	3002191.39852155	0.972870466453467	3.489	280.202	Terodiline	[M-H]-	C20H27N	UISARWKNNNHPGI-UHFFFAOYSA-N	74.3	HMDB0240275		Benzenoids	Benzene and substituted derivatives	Diphenylmethanes					Nodiff
MN9609.neg	7304669.5814282	4648563.34645978	0.636382425603282	-0.652034	0.189708473165791	0.677997968279302	4715921.83945148	5057738.39666345	4871614.37573872	17209636.3049684	7554455.41120386	4418651.16054328	5445766.75013546	4294651.43811717	6902476.81662528	3813389.9163259	3775005.82291503	3660089.33463986	1.22323279192727	4.974	281.138	Dihydrophaseic acid	[M-H]-	C15H22O5	XIVFQYWMMJWUCD-VSTJRZLJSA-N	75.1	HMDB0038660	C15971	Lipids and lipid-like molecules	Prenol lipids	Sesquiterpenoids	Lipids	PR Prenol lipids	PR01 Isoprenoids	#41756-77-8	Nodiff
MN9614.neg	30688184.6532783	16972081.7983281	0.553049389857442	-0.85452	0.028028128810488	0.48145526555259	34761414.4381582	16628701.1302673	31766387.2056032	42221292.3373305	36068119.547798	22683193.2605125	29777404.8572295	13686836.3646926	19005335.2302238	6738594.2795452	16565152.7176021	16059167.3406753	1.79325673031605	5.429	281.175	(6E,8R,10Z)-8-hydroxy-3-oxohexadecadienoic acid	[M-H]-	C16H26O4	NWVJXHCRPZDUPG-WYGAFBEVSA-N	86.2	HMDB0062365		Lipids and lipid-like molecules	Fatty Acyls	Fatty acids and conjugates				#2190485-67-5	Down
MN9621.neg	14234653.0719273	17996199.5047893	1.26425276498521	0.338284933716202	0.268744994343769	0.736095599149398	18136991.3639428	20047144.8569355	14995526.3338164	10761903.0016378	8424407.93062616	13041944.9446054	19767106.4080359	25146986.9811643	19461652.614604	15558181.5603013	19120558.0466871	8922711.4179432	0.967452467536948	5.76	281.247	Isooctadecenoic acid	[M-H]-	C18H34O2	BNRRFUKDMGDNNT-JQIJEIRASA-N	86.8			Lipids and lipid-like molecules	Fatty Acyls	Fatty acids and conjugates					Nodiff
MN9645.neg	478244.132662593	2094456.65017528	4.37947171147617	2.13075685037424	0.0402927581953045	0.519389109977551	61727.2092408468	307386.144575192	375465.707925123	311627.48597201	426081.246786014	1387177.00147637	1411749.29980769	855467.088980913	580964.355723669	498425.912765632	7579251.33556129	1640881.90821248	1.73501137161492	5.423	282.097	Cariporide	[M-H]-	C12H17N3O3S	IWXNYAIICFKCTM-UHFFFAOYSA-N	80.3	HMDB0249676		Lipids and lipid-like molecules	Prenol lipids	Monoterpenoids					Up
MN9661.neg	8142228.10634252	9403248.5103668	1.15487411892108	0.207735606701459	0.327076091613239	0.77299281238513	8679336.48413487	12994249.3389117	7971460.57328017	7267548.28592525	6408541.59298089	5532232.36282222	12089920.2051494	7453248.8565749	8877715.37460634	11171482.6162066	6589093.31280547	10238030.6968581	0.783210234377694	5.482	282.206	N-(dodecanoyl)-homoserine lactone	[M-H]-	C16H29NO3	WILLZMOKUUPJSL-AWEZNQCLSA-N	84			Organic acids and derivatives	Carboxylic acids and derivatives	Amino acids, peptides, and analogues					Nodiff
MN9679.neg	3566466.82564424	4049319.43102438	1.13538682090304	0.183183900619937	0.144335301748297	0.644025648297518	3556032.06512568	3411781.80004875	3661609.2143143	3521064.53979009	3795266.0424406	3453047.29214603	4298774.62564286	3368122.67397367	4013320.68298478	3517183.75722645	5297306.07397852	3801208.77233999	1.35641025240573	1.194	283.067	Xanthosine	[M-H]-	C10H12N4O6	UBORTCNDUKBEOP-UHFFFAOYSA-N	93.2	HMDB0000299	C01762	Nucleosides, nucleotides, and analogues	Purine nucleosides		Alkaloids	Others	Purine alkaloids	#146-80-5	Nodiff
MN9690.neg	30035187.3946581	28374401.036766	0.944705310605537	-0.0820637	0.330659432918509	0.774933722019142	26459688.4318259	30961427.8034746	29595607.2671219	36737904.1486079	27752437.1186766	28704059.5982419	27972431.5878973	28048503.1281867	28800806.3674255	28740262.4022008	29636244.5921832	27048158.1427026	0.92219952061054	6.02	283.169	Boldione	[M-H]-	C19H24O2	LUJVUUWNAPIQQI-QAGGRKNESA-N	85.8	HMDB0003422	C20144	Lipids and lipid-like molecules	Steroids and steroid derivatives	Androstane steroids				#897-06-3	Nodiff
MN9726.neg	20089018.0770818	11503403.9337957	0.572621513388909	-0.804346	0.121050433432716	0.616091529628556	29675920.0660568	11282726.0222727	22050479.6544364	27311758.5478626	20264862.5873575	9948361.58450465	15697098.7032672	16797415.2438338	16585535.1646482	5055627.27691062	1828178.47990504	13056568.7342094	1.44451920158469	4.02	284.131	(-)-Morphine	[M-H]-	C17H19NO3	BQJCRHHNABKAKU-WQZURDFPSA-N	82.5	HMDB0014440	C01516	Alkaloids and derivatives	Morphinans		Alkaloids	Alkaloids derived from tyrosine	Isoquinoline alkaloids	#57-27-2	Nodiff
MN9766.neg	26708110.3035046	27676270.3131885	1.03624966344238	0.0513716331564009	0.830273107185075	0.959784894883121	38320222.1101149	21484231.5806527	38420709.7657093	7240481.88184029	31694538.4550646	23088478.0276459	42947000.6504144	29806723.720726	25688854.4484519	23549832.1215071	9764223.40275662	34300987.5352752	0.143881485398346	1.727	285.083	2-[(4-Chlorophenoxy)methyl]-5,6-dimethyl-1H-benzimidazole	[M-H]-	C16H15ClN2O	BGXIHVSHWAGGSI-UHFFFAOYSA-N	71.3			Organoheterocyclic compounds	Benzimidazoles						Nodiff
MN9782.neg	1605986.44240358	3118720.70815905	1.94193464266825	0.957494646542328	0.000410849485881702	0.20466774870933	1998191.67352926	1260264.43773319	2063382.52354338	1559623.39927717	1228994.22225917	1525462.3980793	3942514.87416765	3824602.60538733	2382316.75012968	3415356.72367069	2610646.81552179	2536886.48007714	2.38787352279666	6.65	285.242	2-hydroxy-15-methylhexadecanoic acid	[M-H]-	C17H34O3	XGUBRJWBFWOVAP-UHFFFAOYSA-N	70.5			Lipids and lipid-like molecules	Fatty Acyls	Fatty acids and conjugates					Up
MN9783.neg	2294718.74136667	3309488.24993231	1.44221955844631	0.528290812130435	0.0488553745069012	0.535124254710825	1838768.28504062	1685763.22328393	1688797.1079625	2855472.05879535	2123965.89524948	3575545.87786815	2763553.13619624	3148340.02359723	3312389.91390774	4063760.05725278	2094662.82641849	4474223.5422214	1.60864496267952	6.573	285.242	Avocadene	[M-H]-	C17H34O3	DFEHQWFIOMAGBM-IAGOWNOFSA-N	74.4	HMDB0031042		Lipids and lipid-like molecules	Fatty Acyls	Fatty alcohols				#83797-45-9	Up
MN9849.neg	73306486.8661565	61778914.8997134	0.842748268819781	-0.246826	0.111689749174765	0.609975388830076	76145645.0598345	65274057.8730997	83565227.0240778	81199714.9446011	62662547.5749611	70991728.720365	61041086.2059632	53353175.3471005	60595859.1281344	45899229.2482213	90947564.6437702	58836574.8250911	1.35473019527156	4.779	287.058	4-morpholino-3-nitrobenzene-1-sulfonamide	[M-H]-	C10H13N3O5S	ZSBMDNNVMUADGF-UHFFFAOYSA-N	79			Organoheterocyclic compounds	Oxazinanes	Morpholines					Nodiff
MN9870.neg	6531383.09339088	6046478.43248801	0.925757737072022	-0.111293	0.615272123079636	0.88887496203977	5128153.37605919	6796472.13567901	9569378.24334662	4422866.47106969	6134945.25821771	7136483.07597309	5537542.88160408	4802509.06438075	4596243.12755974	4740758.75293028	7090719.29077379	9511097.4776794	0.450734436913747	4.591	287.2	Testosterone	[M-H]-	C19H28O2	MUMGGOZAMZWBJJ-UHFFFAOYSA-N	85.6	HMDB0000234	C00535	Lipids and lipid-like molecules	Steroids and steroid derivatives	Androstane steroids	Steroids; Hormones and transmitters	19-Carbon atoms; Steroid hormones	Androstane derivatives; Androgens	#58-22-0	Nodiff
MN9871.neg	228157.726248386	121448.054079361	0.532298669329942	-0.909692	0.667509273559897	0.908983395663781	73606.848100417	46023.6342438361	552622.805607881	18251.9835370309	60652.1918425057	617788.894158644	210134.183696107	301918.414620751	120206.866551346	18214.7767073198	55529.3552681669	22684.7276324755	0.398084163918653	4.678	287.2	3,16-dihydroxypalmitic acid	[M-H]-	C16H32O4	ZGYXOTYZKRXDBF-UHFFFAOYSA-N	85.5			Lipids and lipid-like molecules	Fatty Acyls	Fatty acids and conjugates					Nodiff
MN9895.neg	57957123.394546	45250460.1646339	0.780757524085334	-0.357054	0.487006615077687	0.842033162806811	50507554.7270277	25210200.5484444	38136259.1536644	125064359.758644	72545466.6904496	36278899.4890458	48340024.7343713	25648837.3703607	37875715.8382237	14311888.6839636	70006192.8908025	75320101.4700817	0.595803474192223	3.516	288.053	2-[(6-Aminopurin-9-yl)methoxy]ethyl dihydrogen phosphate	[M-H]-	C8H12N5O5P	WGADUGLVETYHTG-UHFFFAOYSA-N	83.6	HMDB0244961		Organoheterocyclic compounds	Imidazopyrimidines	Purines and purine derivatives					Nodiff
MN9937.neg	21916228.1363726	33951986.0829367	1.54917104675459	0.631496443469659	0.0202263052555724	0.449896242577275	25607382.2154909	24298100.3112296	17787593.0522575	23604522.1053443	20887508.7842438	19312262.3496696	3.31552e+07	34317639.5400547	51177503.1679994	36028540.6406856	20157120.2439281	28875954.0387322	1.81502649431226	0.641	289.032	D-Sedoheptulose 7-phosphate	[M-H]-	C7H15O10P	JDTUMPKOJBQPKX-GBNDHIKLSA-N	86.7	HMDB0001068	C05382	Organic oxygen compounds	Organooxygen compounds	Carbohydrates and carbohydrate conjugates				#89927-08-2	Up
MN9952.neg	11485732.7012214	9725010.92872102	0.846703574051213	-0.240071	0.362514010036482	0.787032900250646	12470204.5431516	8188358.01022629	13469994.0962388	6358418.46205424	14036896.280117	14390524.8155403	15862651.7374237	4990413.5483534	5110965.1263174	3843033.63460604	12138081.3029956	1.64049e+07	0.759067888897286	3.962	289.154	Meptin	[M-H]-	C16H22N2O3	FKNXQNWAXFXVNW-UHFFFAOYSA-N	77.8			Organoheterocyclic compounds	Quinolines and derivatives	Quinolones and derivatives					Nodiff
MN996.neg	44667001.2470257	47717973.1079116	1.06830482852459	0.0953233622431314	0.0932649389391348	0.59264240370351	49836917.0131326	40106498.740185	47579545.0443531	43699532.6196893	43379052.3732925	43400461.6915017	49494064.931061	46849942.1295234	47262409.7740347	45260502.5650797	47087864.5200146	50353054.7277561	1.43199501567582	0.627	89.0239	Hydroxypropionic acid	[M-H]-	C3H6O3	ALRHLSYJTWAHJZ-UHFFFAOYSA-N	93.7	HMDB0000700	C01013	Organic acids and derivatives	Hydroxy acids and derivatives	Beta hydroxy acids and derivatives	Organic acids	Carboxylic acids	Hydroxycarboxylic acids	#503-66-2	Nodiff
MN997.neg	31566772.1197025	35119525.8311821	1.11254726007485	0.153866621856506	0.205586492959267	0.691139890663456	31337508.383933	34165926.6620396	33084940.8897281	31524117.3244486	33055537.3129014	26232602.1451645	31638390.7897558	36750417.7096318	38482625.2735967	32883963.0637349	28029602.0457752	42932156.104598	0.986739150403323	0.827	89.0239	Methoxyacetic acid	[M-H]-	C3H6O3	RMIODHQZRUFFFF-UHFFFAOYSA-N	93.3	HMDB0041929		Organic acids and derivatives	Carboxylic acids and derivatives	Carboxylic acids				#625-45-6	Nodiff
MN998.neg	5662448.08434592	5795589.02238811	1.02351296401467	0.0335293759336064	0.701592236915899	0.919103358896298	6809556.14872623	4905538.88019576	4821487.11115902	3461267.61503142	3429049.03735838	10547789.7136047	5527745.43884998	4617504.96217323	4669455.94137409	4808516.57220693	6.81621e+06	8334097.4966324	0.423635355549126	2.522	89.0239	L-Lactic acid	[M-H]-	C3H6O3	JVTAAEKCZFNVCJ-REOHCLBHSA-N	92.3	HMDB0000190	C00186	Organic acids and derivatives	Hydroxy acids and derivatives	Alpha hydroxy acids and derivatives	Organic acids	Carboxylic acids	Hydroxycarboxylic acids	#79-33-4	Nodiff
MP1000.pos	23805715.1126199	21478059.8314154	0.902222837239175	-0.148444	0.859666977482484	0.963177703779523	54371643.4621318	25567292.2769011	18335925.613474	23340392.0241743	498583.222343181	20720454.0766951	28509617.9137695	28838945.9431803	30276595.1631949	22392283.9535773	184716.60621724	18666199.4085534	0.246057981222314	1.018	87.0994	2-Methylpropanimidamide	[M+H]+	C4H10N2	NDAJNMAAXXIADY-UHFFFAOYSA-N	77.4	HMDB0245237		Organic nitrogen compounds	Organonitrogen compounds	Amidines					Nodiff
MP10001.pos	129014248.080317	158087268.793375	1.22534736392029	0.29319078528202	0.117443243654054	0.61087031643084	87111957.9959904	162607485.627021	94234534.1735646	167227421.290858	129986407.871489	132917681.522981	186234517.44996	128923096.818302	133774231.720969	152521974.806608	169864081.966005	177205709.998409	1.42464987937556	1.528	247.128	Glutamylvaline	[M+H]+	C10H18N2O5	SITLTJHOQZFJGG-XPUUQOCRSA-N	73.9	HMDB0028832		Organic acids and derivatives	Carboxylic acids and derivatives	Amino acids, peptides, and analogues				#5879-06-1	Nodiff
MP10005.pos	52996238.3088575	49265579.5131598	0.929605215110633	-0.10531	0.559648111069384	0.877187905583015	47246125.0643004	46588974.8102857	53742384.7322536	40688182.9954427	56659313.006596	73052449.2442666	60955608.0623234	28230883.8652457	58414501.370538	37952291.6350657	57481973.5588048	52558218.5869814	0.516603525874841	4.366	247.132	Curcolone	[M+H]+	C15H18O3	PFIXJSCFTAVWBW-IAQYHMDHSA-N	87.7	HMDB0038188		Lipids and lipid-like molecules	Prenol lipids	Sesquiterpenoids				#17015-43-9	Nodiff
MP10010.pos	3360545.72301345	1846335.44626861	0.549415362399228	-0.864031	0.207761968852087	0.692344566912257	1501362.5278173	2651153.52645288	1595312.02389789	9416802.73106152	2160242.09261692	2838401.43623419	1820040.95108585	1598231.4802755	1831608.02741716	1362369.71840149	3199547.86302646	1266214.6374052	1.05670669176959	4.421	247.18	Milnacipran	[M+CH3OH+H]+	C15H22N2O	GJJFMKBJSRMPLA-HIFRSBDPSA-N	88.7	HMDB0015602		Benzenoids	Benzene and substituted derivatives	Phenylacetamides				#92623-85-3	Nodiff
MP10062.pos	17406676.6519222	20536268.8005464	1.17979262849573	0.238533300153126	0.367094226432496	0.793055089650747	24162904.4930814	16405064.290474	13656444.8593884	15741264.5591449	15487663.0461805	18986718.6632638	25716843.3332219	15730961.5316766	16219893.6992901	21277411.5373781	13908664.0960031	30363838.6057088	0.793628383396893	2.812	248.102	N1-(5-methylisoxazol-3-yl)-2-morpholinoacetamide	[M+CH3OH+H]+	C10H15N3O3	YZQJRRXKLFSWRT-UHFFFAOYSA-N	79.4										Nodiff
MP10063.pos	51704286.9859115	37997060.0567201	0.734891868194095	-0.444396	0.0593148580065347	0.556384008109927	53095268.183502	45415644.227398	47409284.2617538	65172930.6067886	39160424.556303	59972170.0797237	45068295.5680142	25748049.7793487	28418424.3811809	27303821.2786143	50390923.905988	51052845.4271747	1.56486475768155	1.128	248.102	Imazethapyr	[2M+Na]+	C15H19N3O3	XVOKUMIPKHGGTN-UHFFFAOYSA-N	76	HMDB0253406	C18865	Organic acids and derivatives	Carboxylic acids and derivatives	Amino acids, peptides, and analogues				#81335-77-5	Nodiff
MP10069.pos	73696376.0956794	68958071.0690624	0.93570504714553	-0.0958743	0.518613653963542	0.860889159476788	77361613.1837199	64138475.7134338	66418799.5800753	95004317.9960862	54206102.7494865	85048947.3512749	33221823.6747533	52149093.9499037	106913453.424576	109017551.572618	72255409.3543853	40191094.4381383	0.593656520688822	3.198	248.104	4-[2-(2-oxo-1-imidazolidinyl)ethyl]-1lambda~6~,4-thiazinane-1,1-dione	[2M+H]+	C9H17N3O3S		80.8										Nodiff
MP10070.pos	58477381.7256626	65080042.3672051	1.11290964893944	0.154336472897283	0.740256430276821	0.932152127673793	48571596.2850344	58654033.0325027	41574677.7017672	46526255.2050507	55408523.6442129	100129204.485408	87724985.9478833	50141748.3012273	43166293.4195508	38543633.2355615	114047676.564369	56855916.7346387	0.407137366049296	0.924	248.112	Boc-Glu-OH	[M+Na]+	C10H17NO6	AQTUACKQXJNHFQ-LURJTMIESA-N	74.8			Organic acids and derivatives	Carboxylic acids and derivatives	Amino acids, peptides, and analogues					Nodiff
MP10077.pos	11601849.7915558	9298997.53490289	0.801509905917849	-0.319208	0.339671208337313	0.779381705053653	17615706.9616715	7965098.91898187	12345881.0975865	6603138.44575831	14490527.3216725	10590746.003664	1.24505e+07	9003929.01021392	8963182.6846686	2710713.90523198	15596041.4526327	7069656.99546011	0.853341869893153	3.899	248.143	N-Benzyl-1-(1-naphthyl)methanamine	[M+CH3OH+H]2+	C18H17N		86.9										Nodiff
MP10081.pos	22758463.0350441	20336890.577271	0.893596836744013	-0.162304	0.987773630196227	0.997695699146691	66861145.4393751	2828807.54876742	25421007.0998611	3373670.76454412	30679442.4636584	7386704.89405864	54756567.6626295	9028626.89372323	16759391.5655326	15102405.8954122	1254157.99090304	25120193.4554253	0.0616931905549068	3.968	248.164	4-Methoxy--pyrrolidinobutiophenone	[M+H]+	C15H21NO2	NBEWESBOXOPWLE-UHFFFAOYSA-N	87.7										Nodiff
MP10124.pos	10334612.2772172	13267588.6106509	1.28380129362951	0.360421919843623	0.101291110036454	0.598030805344251	6086887.58198056	12057498.3102079	8103119.77425265	13556069.3033407	10881366.6750886	11322732.0184329	16225717.2854756	15695967.7208538	13855498.1812586	13086310.5061393	11016860.321599	9725177.64857923	1.45181795043585	0.676	249.107	8-Hydroxy-3-(4-oxopentyl)-3,4-dihydro-1H-isochromen-1-one	[M+NH4]+	C14H16O4		75.4										Nodiff
MP10182.pos	15722909.7071478	18220562.8195616	1.1588543824861	0.212699293813177	0.100371265682157	0.59755141388297	17760945.5265969	18473628.9213268	15028025.1717952	13384921.381931	14856750.6644999	14833186.5767373	14208848.543122	22169071.3525618	17995483.7022163	19728507.9646477	16703154.9702111	18518310.3846106	1.37193663992706	1.605	250.093	(E)-3-(4-t-Butylphenylsulfonyl)-2-propenenitrile	[M+H]+	C13H15NO2S	VHKZGNPOHPFPER-ONNFQVAWSA-N	82										Nodiff
MP10195.pos	13112104.963519	12504569.7131141	0.953666077865051	-0.0684439	0.569876374371206	0.882222365506111	11904830.4590518	11473042.6880474	13388644.9393618	13386801.0647311	16418097.0518091	12101213.5781131	19640132.8445168	10397284.9432707	11199223.815094	6648032.64028986	11282188.2011941	15860555.834319	0.528544080264614	4.909	250.143	3',4'-Methylenedioxy-N-tert-butylcathinone	[M+ACN+H]+	C14H19NO3	BFOZYEAQPUMNIY-UHFFFAOYSA-N	88.5			Organoheterocyclic compounds	Benzodioxoles						Nodiff
MP10202.pos	3293046.8122795	2867783.4529039	0.870860214379636	-0.199487	0.622724197942832	0.899613178542041	7524767.89005091	1.94047e+06	3981791.5629448	1521385.77577768	4235712.83926044	554156.67454314	7947255.91152051	1292350.45925106	2225403.64547751	2852148.30441829	155416.870018453	2734125.52673756	0.551873923355008	4.037	250.179	(-)-O-Desmethyl Tramadol	[M+NH4]+	C15H23NO2	UWJUQVWARXYRCG-UKRRQHHQSA-N	75.8	HMDB0060997		Benzenoids	Benzene and substituted derivatives	Cyclohexylphenols				#144830-14-8	Nodiff
MP10262.pos	6505308.75733342	6216582.76272671	0.955616865336142	-0.0654958	0.752920208411107	0.935607095327853	6295263.05834524	4469134.01066542	4278870.22485941	7837978.42504275	7013589.30907558	9137017.5160121	5290785.51101312	4917141.95823309	5371334.77818115	3673045.5833676	9609555.55899386	8437633.18657144	0.181396740044238	3.587	251.149	Desmethylmianserin	[M+H]+	C17H18N2	ZBILSSSEXRZGKS-UHFFFAOYSA-N	81.9	HMDB0251058		Organoheterocyclic compounds	Benzazepines	Dibenzazepines					Nodiff
MP10316.pos	4672700.90583933	10072550.1481675	2.15561628084951	1.10810038820889	0.0939791050474183	0.592808889418787	5.45212e+06	4734689.86614121	3062178.51121373	3551279.22455332	7076093.10570368	4159849.15632802	5902673.7252393	8027225.42871486	4169413.50639217	5916763.97742058	7987881.86010861	28431342.3911294	1.49912461974218	2.486	252.072	Dansyl Acid	[M+H]+	C12H13NO3S	BBEQQKBWUHCIOU-UHFFFAOYSA-N	80.7										Nodiff
MP10317.pos	26694907.7289924	16915060.4344797	0.633644	-0.658256	0.298386079504962	0.755881545744237	53706378.1515162	11736756.4537607	34413598.3683679	8209183.26548799	33410348.0165997	18693182.1182219	36897932.3463017	16361506.5157771	13331143.5180516	9681073.61843392	4925752.80680045	20292953.8015134	0.979549376916938	1.142	252.086	4-(4-methylphenyl)-2-phenyl-1,3-thiazole	[M+H]+	C16H13NS	RGQZKXSQOVPMHZ-UHFFFAOYSA-N	83.7			Organoheterocyclic compounds	Azoles	Thiazoles					Nodiff
MP10320.pos	61337512.7548802	73735626.7530126	1.20212938936207	0.265592186685297	0.194153020010198	0.681169658684279	46942790.7066134	99034548.8558712	60174100.9119425	72469018.5609562	40621748.7201677	48782868.7737302	85262921.4438382	66199100.4604311	59701921.4899968	95493453.3206676	71358154.2561453	64398209.5469964	1.11974804081379	1.023	252.108	Cordycepin	[M+CH3OH+H]+	C10H13N5O3	OFEZSBMBBKLLBJ-BAJZRUMYSA-N	86	HMDB0250451	C08431	Nucleosides, nucleotides, and analogues	Purine nucleosides	Purine 3'-deoxyribonucleosides				#73-03-0	Nodiff
MP10326.pos	7748435.25041733	8594349.23661828	1.1091722339882	0.149483406822776	0.726009689768586	0.928387205490079	5574060.9366482	8.49478e+06	7273341.2371838	9224515.8071955	9739114.47737888	6184802.3967326	3756530.87995561	8598290.56067509	10516303.4703114	7898568.83202209	11328441.6314482	9467960.04529728	0.340512168043799	4.068	252.158	Icaridin	[M+ACN+H]+	C12H23NO3	QLHULAHOXSSASE-GHMZBOCLSA-N	80.9	HMDB0253340		Organoheterocyclic compounds	Piperidines	Piperidinecarboxylic acids and derivatives					Nodiff
MP10444.pos	1865811.87573833	1170476.89839145	0.627328464145546	-0.672707	0.512077877261789	0.859037359058361	16675.2339387194	2739715.98127984	2700660.95191767	2215693.5403114	3468109.42766024	54016.1193221229	3268516.65893017	15683.0865449799	33095.0343385369	1067927.04855028	2599115.77057584	38523.7914088777	0.580634069932717	1.521	254.087	Triamterene	[2M+NH4]+	C12H11N7	FNYLWPVRPXGIIP-UHFFFAOYSA-N	83.3	HMDB0001940	D00386	Organoheterocyclic compounds	Pteridines and derivatives					#396-01-0	Nodiff
MP10451.pos	12611926.3747699	8229245.77075997	0.652497130590815	-0.615957	0.21343536928379	0.698833002102808	28062871.1907322	7051456.46083273	8338195.69161663	8696454.78562944	9626377.41014493	13896202.7096634	10181242.7833339	9.61516e+06	3236596.45179571	2419203.64519742	12723532.5076798	11199740.955503	1.04957607364622	1.642	254.138	L-DOPA n-Butyl Ester	[M+H]+	C13H19NO4	QDMOINLDXCZCEK-JTQLQIEISA-N	87.3	HMDB0253881		Organic acids and derivatives	Carboxylic acids and derivatives	Amino acids, peptides, and analogues					Nodiff
MP10461.pos	79600701.1172058	111129427.814131	1.39608604264053	0.481387859502767	0.0677406434001898	0.567624332588437	75996968.0306583	87207392.8317771	86726942.6419951	61462618.2155032	89850495.9392195	76359789.0440814	139011001.414609	113285576.190688	112177504.969896	132239400.874633	57871175.9081011	112191907.526859	1.5258597403399	4.74	254.247	1-Dodecyl-2-pyrrolidinone	[M+H]+	C16H31NO	NJPQAIBZIHNJDO-UHFFFAOYSA-N	92			Organoheterocyclic compounds	Pyrrolidines	N-alkylpyrrolidines					Nodiff
MP10510.pos	1719236.34343925	722007.877620662	0.41995847771361	-1.25168	0.119600644727288	0.613915036127785	865726.664133558	1316019.74734528	1031100.00552077	5891792.91026188	670751.669888031	540027.063486006	1730805.2697296	248984.555424271	387261.756763405	217336.898027243	1603191.09867209	144467.687107365	1.32764181471203	0.641	255.064	5-L-Glutamyl-taurine	[M+H]+	C7H14N2O6S	WGXUDTHMEITUBO-YFKPBYRVSA-N	73.7	HMDB0004195	C05844	Organic acids and derivatives	Carboxylic acids and derivatives	Amino acids, peptides, and analogues				#56488-60-9	Nodiff
MP10527.pos	2757425.64638396	5341639.63714891	1.93718356255729	0.953960666508869	0.0138899835060877	0.446444910831119	4255889.36510406	1282132.1475836	3240031.12751479	3027321.92622315	1854014.45897166	2885164.85290647	3713989.98956695	6344120.31102962	5133532.60136462	3540688.44472542	8.82499e+06	4492517.86420485	1.94449799057071	5.593	255.231	Palmitoleic acid	[M+H]+	C16H30O2	SECPZKHBENQXJG-FPLPWBNLSA-N	78.5	HMDB0003229	C08362	Lipids and lipid-like molecules	Fatty Acyls	Fatty acids and conjugates	Lipids	Fatty acids	Unsaturated fatty acids	#373-49-9	Up
MP10566.pos	8054994.75811695	8981740.38494295	1.11505229421684	0.157111371883842	0.124893163653114	0.619554980829533	6556599.09992384	9608631.43336027	7051417.60733041	8220172.14743517	8856982.80192637	8036165.45872562	9770763.8877063	9175609.56684291	7835258.36641527	8543278.76677154	9631472.57882088	8934059.14310078	1.41087910341858	0.585	255.893	Ethyl 5-iodo-1,3-thiazole-4-carboxylate	[2M+H]+	C6H6INO2S	XMDZWPSEQYJMHL-UHFFFAOYSA-N	78.4										Nodiff
MP1058.pos	7628193.15098689	8502082.6951747	1.1145604898684	0.156474917239193	0.84996693247435	0.960945343015593	10546718.9372641	4801000.07297757	8981086.09404821	1975469.3085487	10389102.386073	9075782.10700978	19040816.7834962	7290237.74333201	7864895.19141189	5391814.79989299	721746.186592982	10702985.4663221	0.231744464678817	1.595	88.1118	Isoamylamine	[M+H]+	C5H13N	BMFVGAAISNGQNM-UHFFFAOYSA-N	93.3	HMDB0031659	C02640	Organic nitrogen compounds	Organonitrogen compounds	Amines				#107-85-7	Nodiff
MP10592.pos	123919196.809529	113328531.099326	0.91453571373222	-0.128889	0.843782350091772	0.958705279166009	101757218.145269	101184185.149943	96247802.3707993	251196167.66555	95915318.2138462	97214489.3117655	149937351.297701	98212683.5933787	136024682.222767	99447388.6122322	80520770.6001317	115828310.269745	0.205033093889405	6.754	256.262	N,N-Diethyldodecanamide	[M+H]+	C16H33NO	CWNSVVHTTQBGQB-UHFFFAOYSA-N	85.9			Lipids and lipid-like molecules	Fatty Acyls	Fatty amides					Nodiff
MP10640.pos	67197853.0875227	26148569.3228149	0.389128046825504	-1.36168	0.00676671305646766	0.413469393660586	40746503.1180911	52877560.2042796	72662577.926018	129575255.277386	62386857.2200725	44938364.7792892	23159345.9998603	16718453.282268	44325419.9677021	14404760.3275359	45906147.357338	12377289.0021851	2.07949945977496	3.646	257.162	1-[(5-methyl-3-phenyl-4-isoxazolyl)methyl]piperidine	[M+NH4]+	C16H20N2O		79.4										Down
MP10643.pos	7903936.39722097	7680886.77738118	0.971779932348872	-0.0412985	0.85310285171172	0.961565845166082	6503809.21565771	5151570.46966548	6502279.38914779	11980077.5787707	9577522.16544982	7708359.56463431	10053548.2167697	4650454.6593908	8043760.75922801	4842997.85907063	9586548.49304516	8908010.6767828	0.129306658717006	3.84	257.164	(-)-Fumigaclavine B	[M+H]+	C16H20N2O	JUXRVSRUBIFVKE-PTKGSCQSNA-N	86	HMDB0030201	C20437	Organic acids and derivatives	Carboxylic acids and derivatives	Amino acids, peptides, and analogues				#6879-93-2	Nodiff
MP10686.pos	12185854.6751852	26237760.730251	2.15313258114595	1.10643715753241	0.276553491609403	0.740253625592455	1385844.0065526	25862691.4562585	9663353.24920945	3773431.18320943	7.61177e+06	24818038.1250464	57880345.5358401	10085838.1798242	6773305.50766687	52989293.0123965	3972442.65515251	25725339.4906256	0.972868269215822	1.559	258.096	o6-Benzyl-8-oxoguanine	[M+H]+	C12H11N5O2	VPMJBCMAJPZWIC-UHFFFAOYSA-N	82.7	HMDB0255877		Organoheterocyclic compounds	Imidazopyrimidines	Purines and purine derivatives					Nodiff
MP10691.pos	179734754.795425	198539265.939008	1.10462367818058	0.143554957768381	0.41227209861395	0.813839847263079	174498926.875522	228851224.536921	187286071.690361	166238799.532389	154798761.309691	166734744.827668	153645895.967011	261683383.802766	154337876.684479	229256739.622053	192431617.025516	199880082.532223	0.743070903430918	0.735	258.109	Glycerophosphocholine	[M+H]+	C8H20NO6P	SUHOQUVVVLNYQR-MRVPVSSYSA-N	89.2	HMDB0000086	C00670	Lipids and lipid-like molecules	Glycerophospholipids	Glycerophosphocholines				#28319-77-9	Nodiff
MP10695.pos	16110702.2333237	11413455.5143446	0.708439355966546	-0.497284	0.201303301206793	0.685885286844273	15617172.093272	21009315.194375	13434759.2362618	11610755.5562288	8583203.1142494	26409008.205555	6579171.2554324	16179072.8379892	4189720.09014511	14126796.8315778	15180678.2553475	12225293.8155757	1.04408909290836	4.14	258.133	3-(3,4,5-trimethoxyphenyl)propanoic acid	[M+NH4]+	C12H16O5	ZCYXGVJUZBKJAI-UHFFFAOYSA-N	86	HMDB0030254		Phenylpropanoids and polyketides	Phenylpropanoic acids					#25173-72-2	Nodiff
MP10704.pos	3285585.7052675	4.40685e+06	1.34126786245109	0.42359738432607	0.298036571527684	0.755644225879739	1885201.85608222	1204270.35437032	4859993.0770478	5629813.59701184	1568766.53624352	4565468.81084931	6341216.64878484	2694872.0493301	5108155.5554642	5660191.62373234	1764852.26840729	4871814.94910521	0.895833257159207	2.971	258.169	5amino3,3dimethyl6[(1E)2(4methylphenyl)diazen1yl]cyclohexa1,5dien1ol	[M+ACN+H]+	C15H19N3O		72.2										Nodiff
MP10768.pos	43004858.7963448	48445570.9180278	1.12651389340559	0.171865106581541	0.561990782728685	0.878180280113664	34056616.5739226	41032092.7437947	33197361.392709	56098139.1852997	43418297.5102086	50226645.3721343	53639278.6158079	46738599.3359147	35217157.9870156	29888982.5559812	73970982.2482515	51218424.7651962	0.633070765416516	1.263	259.164	D-Homoproline	[M+H]+	C6H11NO2	HXEACLLIILLPRG-RXMQYKEDSA-N	82.9	HMDB0005960		Organic acids and derivatives	Carboxylic acids and derivatives	Amino acids, peptides, and analogues				#1723-00-8	Nodiff
MP10822.pos	2627670.24678004	2135869.7683423	0.812837825050389	-0.298961	0.493023390097438	0.850339920946185	4562338.56175286	1244442.87183068	2431259.78763607	2229051.49280283	3442404.02464351	1856524.74201427	2175586.73481306	1600497.49594873	3338663.39523066	1502658.11005768	1846786.76788982	2351026.10611388	0.673391869507371	4.577	260.127	H-Tyr(tBu)-OH	[M+H-H2O]+	C13H19NO3	SNZIFNXFAFKRKT-NSHDSACASA-N	79.1			Organic acids and derivatives	Carboxylic acids and derivatives	Amino acids, peptides, and analogues					Nodiff
MP10828.pos	1851107.59158451	2986807.18197985	1.61352435458557	0.69021535407193	0.108367749791556	0.602030882897035	2665204.08614337	2327850.61307738	1194453.16894458	1068991.17320931	1410617.07051689	2439529.43761551	4249531.21248599	3740682.23035569	1678059.37686927	2719732.44712117	1380056.26638478	4152781.55866219	1.37305788956573	0.954	260.159	(2S)-5-Amino-2-{[(2R)-2-ammonio-4-methylpentanoyl]amino}-5-oxopentanoate	[M+ACN+H]+	C11H21N3O4		83.3										Nodiff
MP10830.pos	2187154.76309523	3096618.93270836	1.41582067485983	0.501638547995983	0.0883904020984612	0.58639638416347	3084203.43850208	2069475.59783493	1797794.21806725	2086589.09659672	1491402.73529145	2593463.49227893	4735559.37715507	3085190.87821184	1925275.13095702	2491792.68449728	2405350.26330424	3936545.26212474	1.4530784045368	1.909	260.16	Gln-Ile	[M+H]+	C11H21N3O4	XITLYYAIPBBHPX-BKPPORCPSA-N	92.3	HMDB0028800		Organic acids and derivatives	Carboxylic acids and derivatives	Amino acids, peptides, and analogues				#86416-45-7	Nodiff
MP10831.pos	4339140.75739712	2218392.72784386	0.511251616823462	-0.967895	0.0168711194767886	0.458475042643997	3605173.14533659	4008746.10027672	8047130.23684937	2423166.06087804	4839608.23039864	3111020.77064336	3301501.51479643	2046868.85915242	1322533.86487149	1395762.7002221	2363137.87082517	2880551.55719555	1.91203821056786	4.976	260.164	Norbutorphanol	[M+H]+	C16H21NO2	GJOVVPXDEXUSTC-OWCLPIDISA-N	84.6	HMDB0041954		Benzenoids	Phenol esters					#3792-68-5	Down
MP10835.pos	4146762.46593597	5160443.42679492	1.24445117587177	0.315509629507835	0.182509905468966	0.668580249711393	4529177.91862116	5680031.15791593	3773603.81952136	3347847.13576155	3216228.1171994	4333686.64659644	6397280.62407482	5707890.93696143	3296241.05038066	4907922.21340776	3958339.94197518	6694985.79396969	1.15673680239547	1.034	260.196	4-Phenyl-4-piperidinocyclohexanol	[M+H]+	C17H25NO	KPRUAZBLIREHPD-UHFFFAOYSA-N	87.5	HMDB0246570		Organic oxygen compounds	Organooxygen compounds	Alcohols and polyols					Nodiff
MP10873.pos	110277384.132324	105183390.728042	0.953807451597058	-0.06823	0.493906129947058	0.851211804496287	119500415.756194	109378898.224851	116068490.311806	106766323.895683	113021744.149853	96928432.4555562	94448739.9145068	79305244.3803449	122451270.739032	125124099.466924	92315282.5223454	117455707.345097	0.721104108287004	0.589	261.03	Ifosfamide	[M+H]+	C7H15Cl2N2O2P	HOMGKSMUEGBAAB-CQSZACIVSA-N	81.7	HMDB0015312	C07047	Organoheterocyclic compounds	Oxazaphosphinanes	Isofamides				#3778-73-2	Nodiff
MP10878.pos	21560150.3635743	36531966.405569	1.69442076189271	0.760792172025599	0.00990193119749888	0.425942522246859	25190115.4691581	21480478.0055767	19101211.8338165	13087516.1786155	17491765.8502716	33009814.8440075	32508424.3168529	34775658.1291438	29605393.4884104	53979469.1322789	25845842.9693887	42477010.3973396	2.00576557080278	3.711	261.089	Biotin sulfoxide	[M+H]+	C10H16N2O4S	KCSKCIQYNAOBNQ-UHFFFAOYSA-N	74.9	HMDB0249229	C20386	Organoheterocyclic compounds	Biotin and derivatives						Up
MP10883.pos	26378380.7784268	28086365.0198569	1.06474939670394	0.0905139124452116	0.793082760091459	0.943652660452032	27149328.4379977	28935477.2362326	25369540.9331557	25930595.7814374	22346777.5132215	28538564.768516	43077500.7937987	12979343.8495991	13628895.5983663	19971283.8306649	48890008.6201294	29971157.4265827	0.203621905088542	0.67	261.143	Glu-Leu	[M+NH4]+	C11H20N2O5	YBAFDPFAUTYYRW-JGVFFNPUSA-N	71.4	HMDB0028823		Organic acids and derivatives	Carboxylic acids and derivatives	Amino acids, peptides, and analogues				#5969-52-8	Nodiff
MP10887.pos	8309404.02220604	13473581.3345118	1.62148588496901	0.697316465191285	0.0646209983670597	0.56492570899505	8741371.09227729	8308861.14842672	7.41026e+06	12406879.6534529	5645198.58274816	7343857.51852818	23805074.0499873	14833007.1217219	6405939.81602745	11420431.0227617	10976411.4072879	13400624.5892845	1.58362071893993	1.092	261.144	Ile-Glu	[M+NH4]+	C11H20N2O5	KTGFOCFYOZQVRJ-BKPPORCPSA-N	85.2	HMDB0028906		Organic acids and derivatives	Carboxylic acids and derivatives	Amino acids, peptides, and analogues					Nodiff
MP10892.pos	19429258.5485064	16675691.096386	0.858277275725889	-0.220484	0.33865783808913	0.779058677367253	21097050.6297706	17206998.359254	17275729.533339	27594111.1082147	18518859.1493287	14882802.5111312	19573589.4368309	16090479.3692208	16686462.9811921	6851860.18802367	27967427.8901474	12884326.712901	0.852286583796462	3.972	261.188	2-Methoxy-4-((1R,2S,4R,6S)-5,5,6-trimethylbicyclo[2.2.1]heptan-2-yl)phenol	[2M+NH4]+	C17H24O2		78.9										Nodiff
MP10939.pos	8163544.09086035	5845564.81053032	0.716057235125959	-0.481853	0.0772679930871725	0.574145235140272	6661352.24742636	8897717.55669669	7952885.30216978	9723117.38072275	7807892.29892723	7938299.75921929	8003054.95843769	3912207.48055368	5388895.48764573	2890511.22562438	9897049.73243802	4981669.97848243	1.55253386712039	4.614	262.179	(+/-)-threo-Propylphenidate	[M+H-H2O]+	C16H23NO2	PRMWWEANNQSWAR-UHFFFAOYSA-N	91.8										Nodiff
MP10942.pos	10367356.2800663	5283582.06992666	0.5096363940039	-0.97246	0.504100367841873	0.855694396604595	542133.892741514	218335.778733116	18123.4174846554	26498933.1253847	2405588.84565912	32521022.6203945	9635177.01484145	1415227.13154635	2482979.17018079	1308800.79145781	1393052.02807736	15466256.2834562	0.714490213989171	4.899	262.216	Amixetrine	[M+H]+	C17H27NO	ISRODTBNJUAWEJ-UHFFFAOYSA-N	83.9			Benzenoids	Benzene and substituted derivatives	Benzylethers					Nodiff
MP1097.pos	19369498.9435881	26845639.2998119	1.38597489682089	0.470901127200963	0.0380770195635736	0.518631292711624	17356883.1362309	21114853.3356615	18507567.2032333	15964896.2980211	21590015.8234021	21682777.8649799	38061590.8365583	21499274.7988911	25938553.1249408	20807544.1677961	20918749.3836622	33848123.4870228	1.73816044616949	0.515	89.107	Putrescine	[M+H]+	C4H12N2	KIDHWZJUCRJVML-UHFFFAOYSA-N	81.6	HMDB0001414	C00134	Organic nitrogen compounds	Organonitrogen compounds	Amines	Peptides	Amines	Biogenic amines	#110-60-1	Up
MP10982.pos	15297937.9504825	37803658.1177209	2.47116037730618	1.30518864402811	0.237661373011598	0.71630569116647	7314055.53441996	26273718.7207324	5527874.44461273	18088757.6202527	14671636.7166422	19911584.6662352	3317254.69105506	76261057.1713903	22978661.5393057	30646494.5806022	67696903.2947927	25921577.4291797	1.1315924369406	1.752	262.974	3-(5-Bromo-1H-indol-3-yl)-3-oxopropanenitrile	[M+ACN+H]+	C11H7BrN2O	JNOHABODURGTQE-UHFFFAOYSA-N	76.4										Nodiff
MP11006.pos	13545260.9385133	13250972.1058011	0.978273668255776	-0.03169	0.765053976975587	0.939117344002724	10645112.9501811	15177810.4872641	14433984.7587335	16622506.4998366	13075027.0788887	11317123.8561761	17363721.9872184	15413451.9626712	10470577.1628872	15988425.5100004	8338340.30116315	11931315.7108664	0.298849077837407	6.449	263.236	octadec-9-ynoic acid	[M+H]+	C18H32O2	RGTIBVZDHOMOKC-UHFFFAOYSA-N	75.6		C08459	Lipids and lipid-like molecules	Fatty Acyls	Fatty acids and conjugates	Lipids	FA Fatty acyls	FA01 Fatty Acids and Conjugates	#506-24-1	Nodiff
MP11009.pos	3404500.28824428	3638746.99412289	1.06880501866528	0.0959986872383337	0.845434598069638	0.959131972523929	4256913.42645509	3490809.69128332	4408137.73557749	2477529.52207772	3421303.48610837	2372307.86796369	4717879.80333431	4983359.42933211	3368993.88105167	3548372.14751438	1665128.23999584	3548748.46350901	0.0784987228752111	6.56	263.236	Stearolic acid	[M+H]+	C18H32O2	RGTIBVZDHOMOKC-UHFFFAOYSA-N	79.4		C08459	Lipids and lipid-like molecules	Fatty Acyls	Fatty acids and conjugates	Lipids	FA Fatty acyls	FA01 Fatty Acids and Conjugates	#506-24-1	Nodiff
MP11051.pos	47557291.4160617	76080225.2657715	1.59975942700716	0.677854967888255	0.0267223937468248	0.492408046015386	46954486.6742139	49704517.5737835	58990763.1876534	20244368.9704963	60893062.3790546	48556549.7111685	107493375.282318	69093283.1673752	76718915.7873381	73710033.3334277	60251311.4966632	69214432.5275066	1.81496278376823	2.151	264.089	3-[3-(4-Chlorophenyl)-1,2,4-oxadiazol-5-yl]piperidine	[M+ACN+H]+	C13H14ClN3O		83.4										Up
[truncated: 971 more rows]
