# Supplementary material for: Multi-omics reveals that streptomycin sulfate induces obesity in Halyomorpha halys by disrupting the gut microbiome-metabolome axis
Source: iScience. 2026 Jun 30;29(7):116612. doi: 10.1016/j.isci.2026.116612 (PMC13378138; doi:10.1016/j.isci.2026.116612)
Supplement: Table S4. KEGG pathways involved in differential metabolites of female H. halys under SM treatment [file mmc5.xlsx]

## Sheet: Sheet1
Table S4 KEGG pathways involved in differential metabolites of female H. halys under SM treatment
PathwayID	Pathway	level1	level2	Up	Down	DEM	Total	Pvalue	FDR	Up_meta	Down_meta	URL
hhal00380	Tryptophan metabolism	Metabolism	Amino acid metabolism	2	0	2	83	0.0738034588360997	0.409389518811546	MN2904.neg(3-hydroxy-3-methyloxindole|C05834);MP2718.pos(Picolinic acid|C10164)	-	http://www.kegg.jp/kegg-bin/show_pathway?map00380/C05834%09%23FF0000,red/C10164%09%23FF0000,red
hhal00220	Arginine biosynthesis	Metabolism	Amino acid metabolism	0	1	1	23	0.118244083400074	0.409389518811546	-	MN2819.neg(L-Aspartate|C00049)	http://www.kegg.jp/kegg-bin/show_pathway?map00220/C00049%09%2300FF00,green
hhal00250	Alanine, aspartate and glutamate metabolism	Metabolism	Amino acid metabolism	0	1	1	28	0.142120842317412	0.409389518811546	-	MN2819.neg(L-Aspartate|C00049)	http://www.kegg.jp/kegg-bin/show_pathway?map00250/C00049%09%2300FF00,green
hhal00400	Phenylalanine, tyrosine and tryptophan biosynthesis	Metabolism	Amino acid metabolism	1	0	1	35	0.17451362035408	0.409389518811546	MN3803.neg(Protocatechuic acid|C00230)	-	http://www.kegg.jp/kegg-bin/show_pathway?map00400/C00230%09%23FF0000,red
hhal00340	Histidine metabolism	Metabolism	Amino acid metabolism	0	1	1	47	0.2273454927753	0.409389518811546	-	MN2819.neg(L-Aspartate|C00049)	http://www.kegg.jp/kegg-bin/show_pathway?map00340/C00049%09%2300FF00,green
hhal00260	Glycine, serine and threonine metabolism	Metabolism	Amino acid metabolism	0	1	1	48	0.231599346418679	0.409389518811546	-	MN2819.neg(L-Aspartate|C00049)	http://www.kegg.jp/kegg-bin/show_pathway?map00260/C00049%09%2300FF00,green
hhal00310	Lysine degradation	Metabolism	Amino acid metabolism	0	1	1	56	0.264834529760934	0.409389518811546	-	MP1722.pos(Cadaverine|C01672)	http://www.kegg.jp/kegg-bin/show_pathway?map00310/C01672%09%2300FF00,green
hhal00270	Cysteine and methionine metabolism	Metabolism	Amino acid metabolism	0	1	1	67	0.308299138787312	0.442342242607883	-	MN2819.neg(L-Aspartate|C00049)	http://www.kegg.jp/kegg-bin/show_pathway?map00270/C00049%09%2300FF00,green
hhal00350	Tyrosine metabolism	Metabolism	Amino acid metabolism	1	0	1	78	0.349304185997948	0.461081525517291	MP6059.pos(Homovanillic acid|C05582)	-	http://www.kegg.jp/kegg-bin/show_pathway?map00350/C05582%09%23FF0000,red
hhal00232	Caffeine metabolism	Metabolism	Biosynthesis of other secondary metabolites	0	1	1	22	0.11339321314121	0.409389518811546	-	MN9679.neg(Xanthosine|C01762)	http://www.kegg.jp/kegg-bin/show_pathway?map00232/C01762%09%2300FF00,green
hhal00620	Pyruvate metabolism	Metabolism	Carbohydrate metabolism	0	1	1	32	0.160776607002266	0.409389518811546	-	MN2034.neg(Acetylenedicarboxylic acid|C03248)	http://www.kegg.jp/kegg-bin/show_pathway?map00620/C03248%09%2300FF00,green
hhal00052	Galactose metabolism	Metabolism	Carbohydrate metabolism	0	1	1	46	0.223069165942861	0.409389518811546	-	MN7887.neg(Galactose 1-phosphate|C00446)	http://www.kegg.jp/kegg-bin/show_pathway?map00052/C00446%09%2300FF00,green
hhal00520	Amino sugar and nucleotide sugar metabolism	Metabolism	Carbohydrate metabolism	0	1	1	118	0.479714711748599	0.565378053132277	-	MN7887.neg(Galactose 1-phosphate|C00446)	http://www.kegg.jp/kegg-bin/show_pathway?map00520/C00446%09%2300FF00,green
hhal01200	Carbon metabolism	Metabolism	Global and overview maps	0	1	1	114	0.467892043485657	0.565378053132277	-	MN2819.neg(L-Aspartate|C00049)	http://www.kegg.jp/kegg-bin/show_pathway?map01200/C00049%09%2300FF00,green
hhal01230	Biosynthesis of amino acids	Metabolism	Global and overview maps	0	1	1	128	0.508184359028768	0.578278753377563	-	MN2819.neg(L-Aspartate|C00049)	http://www.kegg.jp/kegg-bin/show_pathway?map01230/C00049%09%2300FF00,green
hhal01210	2-Oxocarboxylic acid metabolism	Metabolism	Global and overview maps	0	1	1	144	0.550666180842372	0.605732798926609	-	MN2819.neg(L-Aspartate|C00049)	http://www.kegg.jp/kegg-bin/show_pathway?map01210/C00049%09%2300FF00,green
hhal01250	Biosynthesis of nucleotide sugars	Metabolism	Global and overview maps	0	1	1	200	0.673434683422241	0.716882082352708	-	MN7887.neg(Galactose 1-phosphate|C00446)	http://www.kegg.jp/kegg-bin/show_pathway?map01250/C00446%09%2300FF00,green
hhal01100	Metabolic pathways	Metabolism	Global and overview maps	5	11	16	3063	0.728937802135678	0.751717108452418	MN3803.neg(Protocatechuic acid|C00230);MP9431.pos(Sepiapterin|C00835);MP6059.pos(Homovanillic acid|C05582);MN6469.neg(5-Hydroxyferulic acid|C05619);MP2718.pos(Picolinic acid|C10164)	MN2819.neg(L-Aspartate|C00049);MN11329.neg(Cytidine-5'-monophosphate|C00055);MN11295.neg(Thymidine 5'-monophosphate|C00364);MN7887.neg(Galactose 1-phosphate|C00446);MP4771.pos(D-Alanyl-D-alanine|C00993);MP1722.pos(Cadaverine|C01672);MN9679.neg(Xanthosine|C01762);MN10608.neg(Uridine 2',3'-cyclic phosphate|C02355);MP14602.pos(Cytidine 3'-monophosphate|C05822);MN10212.neg(()9(10)-EpOME|C14825);MN969…	http://www.kegg.jp/kegg-bin/show_pathway?map01100/C00230%09%23FF0000,red/C00835%09%23FF0000,red/C05582%09%23FF0000,red/C05619%09%23FF0000,red/C10164%09%23FF0000,red/C00049%09%2300FF00,green/C00055%09%2300FF00,green/C00364%09%2300FF00,green/C00446%09%2300FF00,green/C00993%09%2300FF00,green/C01672%09%2300FF00,green/C01762%09%2300FF00,green/C02355%09%2300FF00,green/C05822%09%2300FF00,green/C14825%09…
hhal01240	Biosynthesis of cofactors	Metabolism	Global and overview maps	0	1	1	328	0.845327636965042	0.845327636965042	-	MN2819.neg(L-Aspartate|C00049)	http://www.kegg.jp/kegg-bin/show_pathway?map01240/C00049%09%2300FF00,green
hhal00591	Linoleic acid metabolism	Metabolism	Lipid metabolism	0	2	2	28	0.00980898424718837	0.107898826719072	-	MN10212.neg(()9(10)-EpOME|C14825);MN10211.neg((+/-)12(13)-DiHOME|C14829)	http://www.kegg.jp/kegg-bin/show_pathway?map00591/C14825%09%2300FF00,green/C14829%09%2300FF00,green
hhal00564	Glycerophospholipid metabolism	Metabolism	Lipid metabolism	0	2	2	56	0.0364624018399734	0.300814815179781	-	MP23780.pos(LysoPC(16:1(9Z)/0:0)|C04230);MN4504.neg(Phosphodimethylethanolamine|C13482)	http://www.kegg.jp/kegg-bin/show_pathway?map00564/C04230%09%2300FF00,green/C13482%09%2300FF00,green
hhal01040	Biosynthesis of unsaturated fatty acids	Metabolism	Lipid metabolism	1	0	1	74	0.334669298226441	0.460170285061356	MP14100.pos(Eicosapentaenoic acid|C06428)	-	http://www.kegg.jp/kegg-bin/show_pathway?map01040/C06428%09%23FF0000,red
hhal02010	ABC transporters	Environmental Information Processing	Membrane transport	0	2	2	138	0.171815063819418	0.409389518811546	-	MN2819.neg(L-Aspartate|C00049);MN9679.neg(Xanthosine|C01762)	http://www.kegg.jp/kegg-bin/show_pathway?map02010/C00049%09%2300FF00,green/C01762%09%2300FF00,green
hhal00770	Pantothenate and CoA biosynthesis	Metabolism	Metabolism of cofactors and vitamins	0	1	1	30	0.15149766510282	0.409389518811546	-	MN2819.neg(L-Aspartate|C00049)	http://www.kegg.jp/kegg-bin/show_pathway?map00770/C00049%09%2300FF00,green
hhal00760	Nicotinate and nicotinamide metabolism	Metabolism	Metabolism of cofactors and vitamins	0	1	1	55	0.26075645604806	0.409389518811546	-	MN2819.neg(L-Aspartate|C00049)	http://www.kegg.jp/kegg-bin/show_pathway?map00760/C00049%09%2300FF00,green
hhal00790	Folate biosynthesis	Metabolism	Metabolism of cofactors and vitamins	1	0	1	58	0.272926345874364	0.409389518811546	MP9431.pos(Sepiapterin|C00835)	-	http://www.kegg.jp/kegg-bin/show_pathway?map00790/C00835%09%23FF0000,red
hhal00470	D-Amino acid metabolism	Metabolism	Metabolism of other amino acids	0	3	3	69	0.00580809260167267	0.0958335279275991	-	MN2819.neg(L-Aspartate|C00049);MP4771.pos(D-Alanyl-D-alanine|C00993);MP1722.pos(Cadaverine|C01672)	http://www.kegg.jp/kegg-bin/show_pathway?map00470/C00049%09%2300FF00,green/C00993%09%2300FF00,green/C01672%09%2300FF00,green
hhal00410	beta-Alanine metabolism	Metabolism	Metabolism of other amino acids	0	1	1	32	0.160776607002266	0.409389518811546	-	MN2819.neg(L-Aspartate|C00049)	http://www.kegg.jp/kegg-bin/show_pathway?map00410/C00049%09%2300FF00,green
hhal00480	Glutathione metabolism	Metabolism	Metabolism of other amino acids	0	1	1	38	0.188035837140201	0.409389518811546	-	MP1722.pos(Cadaverine|C01672)	http://www.kegg.jp/kegg-bin/show_pathway?map00480/C01672%09%2300FF00,green
hhal00240	Pyrimidine metabolism	Metabolism	Nucleotide metabolism	0	4	4	64	0.000337342741605218	0.0111323104729722	-	MN11329.neg(Cytidine-5'-monophosphate|C00055);MN11295.neg(Thymidine 5'-monophosphate|C00364);MN10608.neg(Uridine 2',3'-cyclic phosphate|C02355);MP14602.pos(Cytidine 3'-monophosphate|C05822)	http://www.kegg.jp/kegg-bin/show_pathway?map00240/C00055%09%2300FF00,green/C00364%09%2300FF00,green/C02355%09%2300FF00,green/C05822%09%2300FF00,green
hhal00230	Purine metabolism	Metabolism	Nucleotide metabolism	0	1	1	101	0.427671633735492	0.542813996664279	-	MN9679.neg(Xanthosine|C01762)	http://www.kegg.jp/kegg-bin/show_pathway?map00230/C01762%09%2300FF00,green
hhal04080	Neuroactive ligand-receptor interaction	Environmental Information Processing	Signaling molecules and interaction	0	1	1	53	0.25253543584821	0.409389518811546	-	MN2819.neg(L-Aspartate|C00049)	http://www.kegg.jp/kegg-bin/show_pathway?map04080/C00049%09%2300FF00,green
hhal00970	Aminoacyl-tRNA biosynthesis	Genetic Information Processing	Translation	0	1	1	52	0.248392271219503	0.409389518811546	-	MN2819.neg(L-Aspartate|C00049)	http://www.kegg.jp/kegg-bin/show_pathway?map00970/C00049%09%2300FF00,green
