# Supplementary material for: Multi-omics reveals that streptomycin sulfate induces obesity in Halyomorpha halys by disrupting the gut microbiome-metabolome axis
Source: iScience. 2026 Jun 30;29(7):116612. doi: 10.1016/j.isci.2026.116612 (PMC13378138; doi:10.1016/j.isci.2026.116612)
Supplement: Table S5. KEGG pathways involved in differential metabolites of male H. halys under SM treatment [file mmc6.xlsx]

## Sheet: Sheet1
Table S5 KEGG pathways involved in differential metabolites of male H. halys under SM treatment
PathwayID	Pathway	level1	level2	Up	Down	DEM	Total	Pvalue	FDR	Up_meta	Down_meta	URL
hhal04213	Longevity regulating pathway - multiple species	Organismal Systems	Aging	1	0	1	2	0.0157691261296331	0.0632632753073966	MN11576.neg(cAMP|C00575)	-	http://www.kegg.jp/kegg-bin/show_pathway?map04213/C00575%09%23FF0000,red
hhal00290	Valine, leucine and isoleucine biosynthesis	Metabolism	Amino acid metabolism	2	0	2	23	0.0138446824386233	0.0632632753073966	MP2459.pos(L-Valine|C00183);MN2867.neg((R)-2,3-Dihydroxy-isovalerate|C04272)	-	http://www.kegg.jp/kegg-bin/show_pathway?map00290/C00183%09%23FF0000,red/C04272%09%23FF0000,red
hhal00250	Alanine, aspartate and glutamate metabolism	Metabolism	Amino acid metabolism	1	1	2	28	0.0201832844778863	0.0706414956726019	MN8595.neg(D-Glucosamine 6-phosphate|C00352)	MN2775.neg(Oxaloacetic acid|C00036)	http://www.kegg.jp/kegg-bin/show_pathway?map00250/C00352%09%23FF0000,red/C00036%09%2300FF00,green
hhal00310	Lysine degradation	Metabolism	Amino acid metabolism	2	0	2	56	0.0717434790813928	0.143486958162786	MP3991.pos(L-Lysine|C00047);MP6434.pos(N6-Acetyl-L-lysine|C02727)	-	http://www.kegg.jp/kegg-bin/show_pathway?map00310/C00047%09%23FF0000,red/C02727%09%23FF0000,red
hhal00280	Valine, leucine and isoleucine degradation	Metabolism	Amino acid metabolism	1	0	1	42	0.2849907072551	0.411001563588251	MP2459.pos(L-Valine|C00183)	-	http://www.kegg.jp/kegg-bin/show_pathway?map00280/C00183%09%23FF0000,red
hhal00340	Histidine metabolism	Metabolism	Amino acid metabolism	1	0	1	47	0.313144048448192	0.411001563588251	MN11992.neg(AICAR|C04677)	-	http://www.kegg.jp/kegg-bin/show_pathway?map00340/C04677%09%23FF0000,red
hhal00270	Cysteine and methionine metabolism	Metabolism	Amino acid metabolism	0	1	1	67	0.415396047850251	0.469482054922615	-	MP5060.pos(Methionine sulfoxide|C02989)	http://www.kegg.jp/kegg-bin/show_pathway?map00270/C02989%09%2300FF00,green
hhal00330	Arginine and proline metabolism	Metabolism	Amino acid metabolism	1	0	1	69	0.424769478263318	0.469482054922615	MP1097.pos(Putrescine|C00134)	-	http://www.kegg.jp/kegg-bin/show_pathway?map00330/C00134%09%23FF0000,red
hhal00350	Tyrosine metabolism	Metabolism	Amino acid metabolism	0	1	1	78	0.465178628325352	0.48843755974162	-	MP6962.pos(L-Dopa|C00355)	http://www.kegg.jp/kegg-bin/show_pathway?map00350/C00355%09%2300FF00,green
hhal00380	Tryptophan metabolism	Metabolism	Amino acid metabolism	0	1	1	83	0.486425314719664	0.498289346785997	-	MP8316.pos(8-METHOXYKYNURENIC ACID|C05830)	http://www.kegg.jp/kegg-bin/show_pathway?map00380/C05830%09%2300FF00,green
hhal00020	Citrate cycle (TCA cycle)	Metabolism	Carbohydrate metabolism	1	1	2	20	0.0105517730684045	0.0553968086091234	MN2862.neg(L-Malic acid|C00149)	MN2775.neg(Oxaloacetic acid|C00036)	http://www.kegg.jp/kegg-bin/show_pathway?map00020/C00149%09%23FF0000,red/C00036%09%2300FF00,green
hhal00620	Pyruvate metabolism	Metabolism	Carbohydrate metabolism	1	1	2	32	0.0259698710670674	0.0727156389877887	MN2862.neg(L-Malic acid|C00149)	MN2775.neg(Oxaloacetic acid|C00036)	http://www.kegg.jp/kegg-bin/show_pathway?map00620/C00149%09%23FF0000,red/C00036%09%2300FF00,green
hhal00520	Amino sugar and nucleotide sugar metabolism	Metabolism	Carbohydrate metabolism	3	0	3	118	0.0650958118739628	0.143486958162786	MN8595.neg(D-Glucosamine 6-phosphate|C00352);MN7887.neg(Galactose 1-phosphate|C00446);MN8637.neg(alpha-D-(+)-mannose-1-phosphate|C00636)	-	http://www.kegg.jp/kegg-bin/show_pathway?map00520/C00352%09%23FF0000,red/C00446%09%23FF0000,red/C00636%09%23FF0000,red
hhal00630	Glyoxylate and dicarboxylate metabolism	Metabolism	Carbohydrate metabolism	1	1	2	64	0.0903604780726455	0.165006090393527	MN2862.neg(L-Malic acid|C00149)	MN2775.neg(Oxaloacetic acid|C00036)	http://www.kegg.jp/kegg-bin/show_pathway?map00630/C00149%09%23FF0000,red/C00036%09%2300FF00,green
hhal00010	Glycolysis / Gluconeogenesis	Metabolism	Carbohydrate metabolism	0	1	1	31	0.219062974164883	0.353870958266349	-	MN2775.neg(Oxaloacetic acid|C00036)	http://www.kegg.jp/kegg-bin/show_pathway?map00010/C00036%09%2300FF00,green
hhal00030	Pentose phosphate pathway	Metabolism	Carbohydrate metabolism	1	0	1	36	0.249729202722875	0.388467648680027	MN9937.neg(D-Sedoheptulose 7-phosphate|C05382)	-	http://www.kegg.jp/kegg-bin/show_pathway?map00030/C05382%09%23FF0000,red
hhal00052	Galactose metabolism	Metabolism	Carbohydrate metabolism	1	0	1	46	0.307600696506286	0.411001563588251	MN7887.neg(Galactose 1-phosphate|C00446)	-	http://www.kegg.jp/kegg-bin/show_pathway?map00052/C00446%09%23FF0000,red
hhal00051	Fructose and mannose metabolism	Metabolism	Carbohydrate metabolism	1	0	1	55	0.355969553684167	0.427309011128149	MN8637.neg(alpha-D-(+)-mannose-1-phosphate|C00636)	-	http://www.kegg.jp/kegg-bin/show_pathway?map00051/C00636%09%23FF0000,red
hhal00053	Ascorbate and aldarate metabolism	Metabolism	Carbohydrate metabolism	0	1	1	57	0.366264866681271	0.427309011128149	-	MN4835.neg(Ascorbic acid|C00072)	http://www.kegg.jp/kegg-bin/show_pathway?map00053/C00072%09%2300FF00,green
hhal00190	Oxidative phosphorylation	Metabolism	Energy metabolism	0	1	1	16	0.119600826027415	0.209301445547977	-	MN1343.neg(Phosphoric acid|C00009)	http://www.kegg.jp/kegg-bin/show_pathway?map00190/C00009%09%2300FF00,green
hhal01230	Biosynthesis of amino acids	Metabolism	Global and overview maps	4	1	5	128	0.00297892383280358	0.0224698601406974	MP3991.pos(L-Lysine|C00047);MP2459.pos(L-Valine|C00183);MN2867.neg((R)-2,3-Dihydroxy-isovalerate|C04272);MN9937.neg(D-Sedoheptulose 7-phosphate|C05382)	MN2775.neg(Oxaloacetic acid|C00036)	http://www.kegg.jp/kegg-bin/show_pathway?map01230/C00047%09%23FF0000,red/C00183%09%23FF0000,red/C04272%09%23FF0000,red/C05382%09%23FF0000,red/C00036%09%2300FF00,green
hhal01240	Biosynthesis of cofactors	Metabolism	Global and overview maps	5	3	8	328	0.00320998002009963	0.0224698601406974	MN11369.neg(Uridine 5'-monophosphate|C00105);MP2459.pos(L-Valine|C00183);MN3902.neg(Orotic acid|C00295);MN8637.neg(alpha-D-(+)-mannose-1-phosphate|C00636);MN6658.neg(Desthiobiotin|C01909)	MN2775.neg(Oxaloacetic acid|C00036);MN4835.neg(Ascorbic acid|C00072);MP9863.pos(Biotin|C00120)	http://www.kegg.jp/kegg-bin/show_pathway?map01240/C00105%09%23FF0000,red/C00183%09%23FF0000,red/C00295%09%23FF0000,red/C00636%09%23FF0000,red/C01909%09%23FF0000,red/C00036%09%2300FF00,green/C00072%09%2300FF00,green/C00120%09%2300FF00,green
hhal01100	Metabolic pathways	Metabolism	Global and overview maps	23	7	30	3063	0.00841390502648992	0.0504834301589395	MP3991.pos(L-Lysine|C00047);MN11369.neg(Uridine 5'-monophosphate|C00105);MP1097.pos(Putrescine|C00134);MN2862.neg(L-Malic acid|C00149);MP2459.pos(L-Valine|C00183);MP4270.pos(Guanine|C00242);MP13106.pos(Palmitic Acid|C00249);MN3902.neg(Orotic acid|C00295);MN8595.neg(D-Glucosamine 6-phosphate|C00352);MN11295.neg(Thymidine 5'-monophosphate|C00364);MP12270.pos(Guanosine|C00387);MN7887.neg(Galactose 1…	MN2775.neg(Oxaloacetic acid|C00036);MN4835.neg(Ascorbic acid|C00072);MP9863.pos(Biotin|C00120);MP6962.pos(L-Dopa|C00355);MN13857.neg(Farnesyl pyrophosphate|C00448);MP5060.pos(Methionine sulfoxide|C02989);MN13021.neg(gibberellin A36|C11862)	http://www.kegg.jp/kegg-bin/show_pathway?map01100/C00047%09%23FF0000,red/C00105%09%23FF0000,red/C00134%09%23FF0000,red/C00149%09%23FF0000,red/C00183%09%23FF0000,red/C00242%09%23FF0000,red/C00249%09%23FF0000,red/C00295%09%23FF0000,red/C00352%09%23FF0000,red/C00364%09%23FF0000,red/C00387%09%23FF0000,red/C00446%09%23FF0000,red/C00575%09%23FF0000,red/C00636%09%23FF0000,red/C00942%09%23FF0000,red/C019…
hhal01210	2-Oxocarboxylic acid metabolism	Metabolism	Global and overview maps	3	1	4	144	0.0255767501701749	0.0727156389877887	MP3991.pos(L-Lysine|C00047);MP2459.pos(L-Valine|C00183);MN2867.neg((R)-2,3-Dihydroxy-isovalerate|C04272)	MN2775.neg(Oxaloacetic acid|C00036)	http://www.kegg.jp/kegg-bin/show_pathway?map01210/C00047%09%23FF0000,red/C00183%09%23FF0000,red/C04272%09%23FF0000,red/C00036%09%2300FF00,green
hhal01200	Carbon metabolism	Metabolism	Global and overview maps	2	1	3	114	0.059894867851595	0.143486958162786	MN2862.neg(L-Malic acid|C00149);MN9937.neg(D-Sedoheptulose 7-phosphate|C05382)	MN2775.neg(Oxaloacetic acid|C00036)	http://www.kegg.jp/kegg-bin/show_pathway?map01200/C00149%09%23FF0000,red/C05382%09%23FF0000,red/C00036%09%2300FF00,green
hhal01250	Biosynthesis of nucleotide sugars	Metabolism	Global and overview maps	4	0	4	200	0.0707831821653913	0.143486958162786	MN8595.neg(D-Glucosamine 6-phosphate|C00352);MN7887.neg(Galactose 1-phosphate|C00446);MN8637.neg(alpha-D-(+)-mannose-1-phosphate|C00636);MN9937.neg(D-Sedoheptulose 7-phosphate|C05382)	-	http://www.kegg.jp/kegg-bin/show_pathway?map01250/C00352%09%23FF0000,red/C00446%09%23FF0000,red/C00636%09%23FF0000,red/C05382%09%23FF0000,red
hhal01212	Fatty acid metabolism	Metabolism	Global and overview maps	1	0	1	122	0.626308981112162	0.626308981112162	MP13106.pos(Palmitic Acid|C00249)	-	http://www.kegg.jp/kegg-bin/show_pathway?map01212/C00249%09%23FF0000,red
hhal00061	Fatty acid biosynthesis	Metabolism	Lipid metabolism	2	0	2	58	0.0762666521370256	0.145599972261594	MP13106.pos(Palmitic Acid|C00249);MP10527.pos(Palmitoleic acid|C08362)	-	http://www.kegg.jp/kegg-bin/show_pathway?map00061/C00249%09%23FF0000,red/C08362%09%23FF0000,red
hhal00062	Fatty acid elongation	Metabolism	Lipid metabolism	1	0	1	40	0.273419117326748	0.410128675990123	MP13106.pos(Palmitic Acid|C00249)	-	http://www.kegg.jp/kegg-bin/show_pathway?map00062/C00249%09%23FF0000,red
hhal00071	Fatty acid degradation	Metabolism	Lipid metabolism	1	0	1	50	0.329517369774051	0.419385743348792	MP13106.pos(Palmitic Acid|C00249)	-	http://www.kegg.jp/kegg-bin/show_pathway?map00071/C00249%09%23FF0000,red
hhal00100	Steroid biosynthesis	Metabolism	Lipid metabolism	0	1	1	57	0.366264866681271	0.427309011128149	-	MN13857.neg(Farnesyl pyrophosphate|C00448)	http://www.kegg.jp/kegg-bin/show_pathway?map00100/C00448%09%2300FF00,green
hhal01040	Biosynthesis of unsaturated fatty acids	Metabolism	Lipid metabolism	1	0	1	74	0.447570541515534	0.481999044709036	MP13106.pos(Palmitic Acid|C00249)	-	http://www.kegg.jp/kegg-bin/show_pathway?map01040/C00249%09%23FF0000,red
hhal02010	ABC transporters	Environmental Information Processing	Membrane transport	4	2	6	138	0.00061765891779494	0.0129708372736937	MP3991.pos(L-Lysine|C00047);MP1097.pos(Putrescine|C00134);MP2459.pos(L-Valine|C00183);MP12270.pos(Guanosine|C00387)	MN1343.neg(Phosphoric acid|C00009);MP9863.pos(Biotin|C00120)	http://www.kegg.jp/kegg-bin/show_pathway?map02010/C00047%09%23FF0000,red/C00134%09%23FF0000,red/C00183%09%23FF0000,red/C00387%09%23FF0000,red/C00009%09%2300FF00,green/C00120%09%2300FF00,green
hhal00780	Biotin metabolism	Metabolism	Metabolism of cofactors and vitamins	3	1	4	29	6.68624657481218e-05	0.00280822356142112	MP3991.pos(L-Lysine|C00047);MN6658.neg(Desthiobiotin|C01909);MP10878.pos(Biotin sulfoxide|C20386)	MP9863.pos(Biotin|C00120)	http://www.kegg.jp/kegg-bin/show_pathway?map00780/C00047%09%23FF0000,red/C01909%09%23FF0000,red/C20386%09%23FF0000,red/C00120%09%2300FF00,green
hhal00770	Pantothenate and CoA biosynthesis	Metabolism	Metabolism of cofactors and vitamins	2	0	2	30	0.0230001846496627	0.0727156389877887	MP2459.pos(L-Valine|C00183);MN2867.neg((R)-2,3-Dihydroxy-isovalerate|C04272)	-	http://www.kegg.jp/kegg-bin/show_pathway?map00770/C00183%09%23FF0000,red/C04272%09%23FF0000,red
hhal00470	D-Amino acid metabolism	Metabolism	Metabolism of other amino acids	2	1	3	69	0.0165689530566991	0.0632632753073966	MP3991.pos(L-Lysine|C00047);MP1097.pos(Putrescine|C00134)	MN2775.neg(Oxaloacetic acid|C00036)	http://www.kegg.jp/kegg-bin/show_pathway?map00470/C00047%09%23FF0000,red/C00134%09%23FF0000,red/C00036%09%2300FF00,green
hhal00480	Glutathione metabolism	Metabolism	Metabolism of other amino acids	1	1	2	38	0.035744230202836	0.0938286042824445	MP1097.pos(Putrescine|C00134)	MN4835.neg(Ascorbic acid|C00072)	http://www.kegg.jp/kegg-bin/show_pathway?map00480/C00134%09%23FF0000,red/C00072%09%2300FF00,green
hhal00981	Insect hormone biosynthesis	Metabolism	Metabolism of terpenoids and polyketides	0	1	1	25	0.180658655186624	0.303506540713529	-	MN13857.neg(Farnesyl pyrophosphate|C00448)	http://www.kegg.jp/kegg-bin/show_pathway?map00981/C00448%09%2300FF00,green
hhal00900	Terpenoid backbone biosynthesis	Metabolism	Metabolism of terpenoids and polyketides	0	1	1	46	0.307600696506286	0.411001563588251	-	MN13857.neg(Farnesyl pyrophosphate|C00448)	http://www.kegg.jp/kegg-bin/show_pathway?map00900/C00448%09%2300FF00,green
hhal00230	Purine metabolism	Metabolism	Nucleotide metabolism	5	0	5	101	0.00103771350334337	0.0145279890468072	MP4270.pos(Guanine|C00242);MP12270.pos(Guanosine|C00387);MN11576.neg(cAMP|C00575);MP15906.pos(GUANOSINE 3',5'-CYCLIC MONOPHOSPHATE|C00942);MN11992.neg(AICAR|C04677)	-	http://www.kegg.jp/kegg-bin/show_pathway?map00230/C00242%09%23FF0000,red/C00387%09%23FF0000,red/C00575%09%23FF0000,red/C00942%09%23FF0000,red/C04677%09%23FF0000,red
hhal00240	Pyrimidine metabolism	Metabolism	Nucleotide metabolism	4	0	4	64	0.00147273736220869	0.0154637423031913	MN11369.neg(Uridine 5'-monophosphate|C00105);MN3902.neg(Orotic acid|C00295);MN11295.neg(Thymidine 5'-monophosphate|C00364);MN10608.neg(Uridine 2',3'-cyclic phosphate|C02355)	-	http://www.kegg.jp/kegg-bin/show_pathway?map00240/C00105%09%23FF0000,red/C00295%09%23FF0000,red/C00364%09%23FF0000,red/C02355%09%23FF0000,red
hhal00970	Aminoacyl-tRNA biosynthesis	Genetic Information Processing	Translation	2	0	2	52	0.0629821958354655	0.143486958162786	MP3991.pos(L-Lysine|C00047);MP2459.pos(L-Valine|C00183)	-	http://www.kegg.jp/kegg-bin/show_pathway?map00970/C00047%09%23FF0000,red/C00183%09%23FF0000,red
