# Supplementary material for: Multi-omics reveals that streptomycin sulfate induces obesity in Halyomorpha halys by disrupting the gut microbiome-metabolome axis
Source: iScience. 2026 Jun 30;29(7):116612. doi: 10.1016/j.isci.2026.116612 (PMC13378138; doi:10.1016/j.isci.2026.116612)
Supplement: Table S6. Summary of gut microbiota data in different treatments of H. halys [file mmc7.xlsx]

## Sheet: Sheet1
Table S6 Summary of gut microbiota data in different treatments of H. halys
SampleID	Input	Filtered	Denoised	Merged	Non-chimeric	Non-singleton	Q20 (%)	Q30 (%)	Effective (%)
F_CTR1	130810	122751	122232	121587	91804	73097	0.9668	0.9226	0.934424
F_CTR2	139569	131900	131354	130881	103053	84638	0.9676	0.9239	0.94114
F_CTR3	138453	129732	129181	128631	108558	88913	0.9657	0.9196	0.933031
F_CTR4	135777	127084	126498	125876	112715	96294	0.9655	0.9198	0.93166
F_CTR5	142434	134373	133550	132815	119101	101550	0.9675	0.9241	0.937627
F_CTR6	139476	131650	130915	130349	112926	96045	0.9664	0.9218	0.93862
F_SM1	132913	124547	123868	123410	116134	99408	0.9665	0.9212	0.931948
F_SM2	132538	124182	123711	123265	118588	101909	0.966	0.9208	0.9334
F_SM3	130750	123144	122496	121832	113574	96771	0.9673	0.9226	0.936872
F_SM4	138107	130703	130149	129406	116372	98894	0.9679	0.9239	0.942378
F_SM5	131128	122332	121754	121265	114278	92940	0.9648	0.9183	0.928513
F_SM6	134728	126887	126372	126136	114938	95832	0.9664	0.9216	0.937979
M_CTR1	138251	130430	129752	128955	121887	96585	0.9679	0.9237	0.938525
M_CTR2	137679	128362	127887	127345	123273	103769	0.9653	0.9202	0.928878
M_CTR3	130818	123005	122469	121635	113634	92176	0.9673	0.923	0.936179
M_CTR4	133403	125222	124650	123692	118483	94863	0.9669	0.9222	0.934387
M_CTR5	137270	127334	126643	125586	122036	92489	0.9653	0.918	0.922583
M_CTR6	132841	124211	123558	122403	115767	94540	0.9663	0.921	0.930119
M_SM1	144217	136130	135532	134888	126830	102298	0.9678	0.9247	0.939778
M_SM2	136037	128318	127738	127117	123187	92659	0.9674	0.9229	0.938995
M_SM3	141585	131931	131290	130273	123422	98553	0.9657	0.9198	0.927287
M_SM4	140479	132092	131555	130821	129190	72290	0.967	0.9217	0.936474
M_SM5	143696	134410	133756	132633	129513	87752	0.9679	0.923	0.930826
M_SM6	139680	129969	129398	128769	126842	79747	0.9622	0.9129	0.926389
Raw Reads: Original reads obtained by sequencing; Clean Reads: High-quality reads; Effective Reads: The number of effective sequences after filtering chimeras; Q20: Percentage of every base with a Phred value of at least 20; Q30: Percentage of every base with a Phred value of at least 30; Effective (%): Percentage of Effective Reads in Raw Reads.
