# Supplementary material for: Multi-omics reveals that streptomycin sulfate induces obesity in Halyomorpha halys by disrupting the gut microbiome-metabolome axis
Source: iScience. 2026 Jun 30;29(7):116612. doi: 10.1016/j.isci.2026.116612 (PMC13378138; doi:10.1016/j.isci.2026.116612)
Supplement: Table S7. Quality control and statistics of transcriptomic data [file mmc8.xlsx]

## Sheet: Sheet1
Table S7 Quality control and stattistic of transcriptomic data
Sample	Raw_Read_Number	Raw_Bases	Clean Read_Numbe	Clean_Bases	Raw_Q30_number	Raw_N_rate	Raw_Q20_rate	Raw_Q30_rate
F_CK1	54596094	8244010194	53775692	8089084178	7985408228	0.004169	98.9	96.86
F_CK2	38674188	5839802388	38034276	5720220352	5656537825	0.00521	98.88	96.86
F_CK3	43125326	6511924226	42370300	6372781712	6281244478	0.008505	98.73	96.46
F_CK4	44732000	6754532000	44121824	6649971642	6538303897	0.007105	98.89	96.8
F_SM1	45039602	6800979902	44352376	6685561348	6580124193	0.008542	98.85	96.75
F_SM2	44596176	6734022576	43931858	6622177459	6509724570	0.008566	98.83	96.67
F_SM3	47685682	7200537982	46841632	7046695864	6943366635	0.008488	98.71	96.43
F_SM4	45360080	6849372080	44580700	6705891907	6605273895	0.008558	98.73	96.44
M_CK1	40400078	6100411778	39832078	5998319499	5898862351	0.008618	98.85	96.7
M_CK2	45983340	6943484340	45299998	6824937624	6720932409	0.007369	98.88	96.79
M_CK3	44399202	6704279502	43772360	6593130502	6486599648	0.007599	98.85	96.75
M_CK4	40810006	6162310906	40139228	6034636690	5947531358	0.008534	98.76	96.51
M_SM1	39811202	6011491502	39258204	5901910316	5829265121	0.005198	98.94	96.97
M_SM2	46778626	7063572526	46019980	6920604628	6845232618	0.005177	98.9	96.91
M_SM3	50428832	7614753632	49595796	7447336874	7344669637	0.008541	98.72	96.45
M_SM4	40584692	6128288492	39899682	5995214921	5911505250	0.008441	98.72	96.46
