# Supplementary material for: Multi-omics reveals that streptomycin sulfate induces obesity in Halyomorpha halys by disrupting the gut microbiome-metabolome axis
Source: iScience. 2026 Jun 30;29(7):116612. doi: 10.1016/j.isci.2026.116612 (PMC13378138; doi:10.1016/j.isci.2026.116612)
Supplement: Table S8. KEGG pathway enrichment analysis of female DEGs in H. halys post SM Treatment [file mmc9.xlsx]

## Sheet: Sheet1
Table S8 KEGG pathway enrichment analysis of female DEGs in H. halys post SM Treatment
PathwayID	Pathway	level1	level2	Up	Down	DEG	Total	Pvalue	adjustPvalue	Up_gene	Down_gene	URL
hhal04213	Longevity regulating pathway - multiple species	Organismal Systems	Aging	3	0	3	59	0.215918	0.31480521300717	LOC106689740(LOC106689740|K09542);LOC106684541(LOC106684541|K09542);LOC106688226(LOC106688226|K03283)	-	http://www.kegg.jp/kegg-bin/show_pathway?map=map04213&multi_query=K09542+%23FFFFFF,red%0d%0aK03283+%23FFFFFF,red
hhal00330	Arginine and proline metabolism	Metabolism	Amino acid metabolism	5	0	5	39	0.00369797749044659	0.0275293879844357	LOC106678556(LOC106678556|K00128);LOC106687723(LOC106687723|K14085);LOC106681371(LOC106681371|K00128);LOC106684618(LOC106684618|K11142);LOC106683362(LOC106683362|K11142)	-	http://www.kegg.jp/kegg-bin/show_pathway?map=map00330&multi_query=K00128+%23FFFFFF,red%0d%0aK14085+%23FFFFFF,red%0d%0aK11142+%23FFFFFF,red
hhal00340	Histidine metabolism	Metabolism	Amino acid metabolism	3	0	3	13	0.00457716550977079	0.0306670089154643	LOC106678556(LOC106678556|K00128);LOC106687723(LOC106687723|K14085);LOC106681371(LOC106681371|K00128)	-	http://www.kegg.jp/kegg-bin/show_pathway?map=map00340&multi_query=K00128+%23FFFFFF,red%0d%0aK14085+%23FFFFFF,red
hhal00380	Tryptophan metabolism	Metabolism	Amino acid metabolism	3	1	4	32	0.0103018727838094	0.0535176356904788	LOC106678556(LOC106678556|K00128);LOC106687723(LOC106687723|K14085);LOC106681371(LOC106681371|K00128)	LOC106684034(LOC106684034|K00453)	http://www.kegg.jp/kegg-bin/show_pathway?map=map00380&multi_query=K00128+%23FFFFFF,red%0d%0aK14085+%23FFFFFF,red%0d%0aK00453+%23FFFFFF,green
hhal00290	Valine, leucine and isoleucine biosynthesis	Metabolism	Amino acid metabolism	1	0	1	2	0.0537364749956869	0.166227274343323	LOC106681826(LOC106681826|K01754)	-	http://www.kegg.jp/kegg-bin/show_pathway?map=map00290&multi_query=K01754+%23FFFFFF,red
hhal00280	Valine, leucine and isoleucine degradation	Metabolism	Amino acid metabolism	3	0	3	40	0.0937120589627287	0.196209623453213	LOC106678556(LOC106678556|K00128);LOC106687723(LOC106687723|K14085);LOC106681371(LOC106681371|K00128)	-	http://www.kegg.jp/kegg-bin/show_pathway?map=map00280&multi_query=K00128+%23FFFFFF,red%0d%0aK14085+%23FFFFFF,red
hhal00310	Lysine degradation	Metabolism	Amino acid metabolism	3	0	3	41	0.0992064014386148	0.200059169549176	LOC106678556(LOC106678556|K00128);LOC106687723(LOC106687723|K14085);LOC106681371(LOC106681371|K00128)	-	http://www.kegg.jp/kegg-bin/show_pathway?map=map00310&multi_query=K00128+%23FFFFFF,red%0d%0aK14085+%23FFFFFF,red
hhal00260	Glycine, serine and threonine metabolism	Metabolism	Amino acid metabolism	2	0	2	29	0.186068217855811	0.304062697471692	LOC106687723(LOC106687723|K14085);LOC106681826(LOC106681826|K01754)	-	http://www.kegg.jp/kegg-bin/show_pathway?map=map00260&multi_query=K14085+%23FFFFFF,red%0d%0aK01754+%23FFFFFF,red
hhal00250	Alanine, aspartate and glutamate metabolism	Metabolism	Amino acid metabolism	1	1	2	30	0.19602729928382	0.312710215524189	LOC106677619(LOC106677619|K00261)	LOC106692123(LOC106692123|K00272)	http://www.kegg.jp/kegg-bin/show_pathway?map=map00250&multi_query=K00261+%23FFFFFF,red%0d%0aK00272+%23FFFFFF,green
hhal00270	Cysteine and methionine metabolism	Metabolism	Amino acid metabolism	2	0	2	46	0.358213	0.489801060404203	LOC106678815(LOC106678815|K00025);LOC106686979(LOC106686979|K00026)	-	http://www.kegg.jp/kegg-bin/show_pathway?map=map00270&multi_query=K00025+%23FFFFFF,red%0d%0aK00026+%23FFFFFF,red
hhal00220	Arginine biosynthesis	Metabolism	Amino acid metabolism	1	0	1	19	0.409142037830814	0.537500324209108	LOC106677619(LOC106677619|K00261)	-	http://www.kegg.jp/kegg-bin/show_pathway?map=map00220&multi_query=K00261+%23FFFFFF,red
hhal00053	Ascorbate and aldarate metabolism	Metabolism	Carbohydrate metabolism	7	1	8	72	0.000628038895147752	0.00841572119497987	LOC106687517(LOC106687517|K00699);LOC106678556(LOC106678556|K00128);LOC106688307(LOC106688307|K00699);LOC106687723(LOC106687723|K14085);LOC106681371(LOC106681371|K00128);LOC106679047(LOC106679047|K00002);LOC106690637(LOC106690637|K00002)	LOC106687525(LOC106687525|K00699)	http://www.kegg.jp/kegg-bin/show_pathway?map=map00053&multi_query=K00128+%23FFFFFF,red%0d%0aK14085+%23FFFFFF,red%0d%0aK00002+%23FFFFFF,red%0d%0aK00699+%23FFFFFF,purple
hhal00051	Fructose and mannose metabolism	Metabolism	Carbohydrate metabolism	1	5	6	46	0.00133631966324525	0.0127904882053474	LOC106686245(LOC106686245|K01623)	LOC106689103(LOC106689103|K01218);LOC106689102(LOC106689102|K01218);LOC106689094(LOC106689094|K01218);LOC106689096(LOC106689096|K01218);LOC106689100(LOC106689100|K01218)	http://www.kegg.jp/kegg-bin/show_pathway?map=map00051&multi_query=K01623+%23FFFFFF,red%0d%0aK01218+%23FFFFFF,green
hhal00620	Pyruvate metabolism	Metabolism	Carbohydrate metabolism	7	0	7	69	0.00238199136802486	0.0199491777072082	LOC106678556(LOC106678556|K00128);LOC106687723(LOC106687723|K14085);LOC106681371(LOC106681371|K00128);LOC106679047(LOC106679047|K00002);LOC106690637(LOC106690637|K00002);LOC106678815(LOC106678815|K00025);LOC106686979(LOC106686979|K00026)	-	http://www.kegg.jp/kegg-bin/show_pathway?map=map00620&multi_query=K00128+%23FFFFFF,red%0d%0aK14085+%23FFFFFF,red%0d%0aK00002+%23FFFFFF,red%0d%0aK00025+%23FFFFFF,red%0d%0aK00026+%23FFFFFF,red
hhal00010	Glycolysis / Gluconeogenesis	Metabolism	Carbohydrate metabolism	6	1	7	85	0.00767086920160523	0.0467225669552319	LOC106686245(LOC106686245|K01623);LOC106678556(LOC106678556|K00128);LOC106687723(LOC106687723|K14085);LOC106681371(LOC106681371|K00128);LOC106679047(LOC106679047|K00002);LOC106690637(LOC106690637|K00002)	LOC106686055(LOC106686055|K03103)	http://www.kegg.jp/kegg-bin/show_pathway?map=map00010&multi_query=K01623+%23FFFFFF,red%0d%0aK00128+%23FFFFFF,red%0d%0aK14085+%23FFFFFF,red%0d%0aK00002+%23FFFFFF,red%0d%0aK03103+%23FFFFFF,green
hhal00040	Pentose and glucuronate interconversions	Metabolism	Carbohydrate metabolism	4	1	5	82	0.0708084744552621	0.176830532625465	LOC106687517(LOC106687517|K00699);LOC106688307(LOC106688307|K00699);LOC106679047(LOC106679047|K00002);LOC106690637(LOC106690637|K00002)	LOC106687525(LOC106687525|K00699)	http://www.kegg.jp/kegg-bin/show_pathway?map=map00040&multi_query=K00002+%23FFFFFF,red%0d%0aK00699+%23FFFFFF,purple
hhal00630	Glyoxylate and dicarboxylate metabolism	Metabolism	Carbohydrate metabolism	3	0	3	36	0.0730935877929198	0.176830532625465	LOC106678815(LOC106678815|K00025);LOC106686979(LOC106686979|K00026);LOC106688549(LOC106688549|K19269)	-	http://www.kegg.jp/kegg-bin/show_pathway?map=map00630&multi_query=K00025+%23FFFFFF,red%0d%0aK00026+%23FFFFFF,red%0d%0aK19269+%23FFFFFF,red
hhal00052	Galactose metabolism	Metabolism	Carbohydrate metabolism	0	2	2	29	0.186068217855811	0.304062697471692	-	LOC106685972(LOC106685972|K00849);LOC106688304(LOC106688304|K12316)	http://www.kegg.jp/kegg-bin/show_pathway?map=map00052&multi_query=K00849+%23FFFFFF,green%0d%0aK12316+%23FFFFFF,green
hhal00500	Starch and sucrose metabolism	Metabolism	Carbohydrate metabolism	0	2	2	31	0.206053153075847	0.31480521300717	-	LOC106677556(LOC106677556|K01176);LOC106688304(LOC106688304|K12316)	http://www.kegg.jp/kegg-bin/show_pathway?map=map00500&multi_query=K01176+%23FFFFFF,green%0d%0aK12316+%23FFFFFF,green
hhal00520	Amino sugar and nucleotide sugar metabolism	Metabolism	Carbohydrate metabolism	0	3	3	58	0.208763765987974	0.31480521300717	-	LOC106684806(LOC106684806|K12373);LOC106685972(LOC106685972|K00849);LOC106684638(LOC106684638|K00698)	http://www.kegg.jp/kegg-bin/show_pathway?map=map00520&multi_query=K12373+%23FFFFFF,green%0d%0aK00849+%23FFFFFF,green%0d%0aK00698+%23FFFFFF,green
hhal00030	Pentose phosphate pathway	Metabolism	Carbohydrate metabolism	1	1	2	32	0.216134922363132	0.31480521300717	LOC106686245(LOC106686245|K01623)	LOC106682454(LOC106682454|K00115)	http://www.kegg.jp/kegg-bin/show_pathway?map=map00030&multi_query=K01623+%23FFFFFF,red%0d%0aK00115+%23FFFFFF,green
hhal00020	Citrate cycle (TCA cycle)	Metabolism	Carbohydrate metabolism	2	0	2	48	0.378021059180231	0.50654821930151	LOC106678815(LOC106678815|K00025);LOC106686979(LOC106686979|K00026)	-	http://www.kegg.jp/kegg-bin/show_pathway?map=map00020&multi_query=K00025+%23FFFFFF,red%0d%0aK00026+%23FFFFFF,red
hhal00562	Inositol phosphate metabolism	Metabolism	Carbohydrate metabolism	0	1	1	45	0.713934547725861	0.801285365812499	-	LOC106686055(LOC106686055|K03103)	http://www.kegg.jp/kegg-bin/show_pathway?map=map00562&multi_query=K03103+%23FFFFFF,green
hhal04214	Apoptosis - fly	Cellular Processes	Cell growth and death	1	0	1	47	0.729528467381529	0.801285365812499	LOC106688040(LOC106688040|K04727)	-	http://www.kegg.jp/kegg-bin/show_pathway?map=map04214&multi_query=K04727+%23FFFFFF,red
hhal00910	Nitrogen metabolism	Metabolism	Energy metabolism	1	1	2	12	0.0405300928762694	0.142921906458424	LOC106677619(LOC106677619|K00261)	LOC106684409(LOC106684409|K18246)	http://www.kegg.jp/kegg-bin/show_pathway?map=map00910&multi_query=K00261+%23FFFFFF,red%0d%0aK18246+%23FFFFFF,green
hhal04141	Protein processing in endoplasmic reticulum	Genetic Information Processing	Folding, sorting and degradation	3	0	3	135	0.720847699944885	0.801285365812499	LOC106689740(LOC106689740|K09542);LOC106684541(LOC106684541|K09542);LOC106688226(LOC106688226|K03283)	-	http://www.kegg.jp/kegg-bin/show_pathway?map=map04141&multi_query=K09542+%23FFFFFF,red%0d%0aK03283+%23FFFFFF,red
hhal00511	Other glycan degradation	Metabolism	Glycan biosynthesis and metabolism	1	1	2	20	0.101522563651821	0.200059169549176	LOC106678953(LOC106678953|K01206)	LOC106684806(LOC106684806|K12373)	http://www.kegg.jp/kegg-bin/show_pathway?map=map00511&multi_query=K01206+%23FFFFFF,red%0d%0aK12373+%23FFFFFF,green
hhal00603	Glycosphingolipid biosynthesis - globo and isoglobo series	Metabolism	Glycan biosynthesis and metabolism	0	1	1	6	0.152793102015827	0.284364939862788	-	LOC106684806(LOC106684806|K12373)	http://www.kegg.jp/kegg-bin/show_pathway?map=map00603&multi_query=K12373+%23FFFFFF,green
hhal00604	Glycosphingolipid biosynthesis - ganglio series	Metabolism	Glycan biosynthesis and metabolism	0	1	1	7	0.17591110725777	0.302206261186426	-	LOC106684806(LOC106684806|K12373)	http://www.kegg.jp/kegg-bin/show_pathway?map=map00604&multi_query=K12373+%23FFFFFF,green
hhal00531	Glycosaminoglycan degradation	Metabolism	Glycan biosynthesis and metabolism	0	1	1	28	0.540016261251238	0.657837990978781	-	LOC106684806(LOC106684806|K12373)	http://www.kegg.jp/kegg-bin/show_pathway?map=map00531&multi_query=K12373+%23FFFFFF,green
hhal00513	Various types of N-glycan biosynthesis	Metabolism	Glycan biosynthesis and metabolism	0	1	1	30	0.564954847749946	0.675928121415113	-	LOC106684806(LOC106684806|K12373)	http://www.kegg.jp/kegg-bin/show_pathway?map=map00513&multi_query=K12373+%23FFFFFF,green
hhal04624	Toll and Imd signaling pathway	Organismal Systems	Immune system	1	1	2	46	0.358213	0.489801060404203	LOC106681274(LOC106681274|K07209)	LOC106678549(LOC106678549|K13411)	http://www.kegg.jp/kegg-bin/show_pathway?map=map04624&multi_query=K07209+%23FFFFFF,red%0d%0aK13411+%23FFFFFF,green
hhal01040	Biosynthesis of unsaturated fatty acids	Metabolism	Lipid metabolism	4	2	6	29	9.82110758870374e-05	0.0021933806948105	LOC106677110(LOC106677110|K00507);LOC106689349(LOC106689349|K00507);LOC106678566(LOC106678566|K10247);LOC106680077(LOC106680077|K10249)	LOC106683179(LOC106683179|K00507);LOC106681060(LOC106681060|K10250)	http://www.kegg.jp/kegg-bin/show_pathway?map=map01040&multi_query=K10247+%23FFFFFF,red%0d%0aK10249+%23FFFFFF,red%0d%0aK10250+%23FFFFFF,green%0d%0aK00507+%23FFFFFF,purple
hhal00561	Glycerolipid metabolism	Metabolism	Lipid metabolism	8	0	8	77	0.000988255435394721	0.0110355190285744	LOC106691461(LOC106691461|K14074);LOC106683712(LOC106683712|K13509);LOC106678556(LOC106678556|K00128);LOC106687723(LOC106687723|K14085);LOC106681371(LOC106681371|K00128);LOC106679047(LOC106679047|K00002);LOC106690637(LOC106690637|K00002);LOC106678849(LOC106678849|K14075)	-	http://www.kegg.jp/kegg-bin/show_pathway?map=map00561&multi_query=K14074+%23FFFFFF,red%0d%0aK13509+%23FFFFFF,red%0d%0aK00128+%23FFFFFF,red%0d%0aK14085+%23FFFFFF,red%0d%0aK00002+%23FFFFFF,red%0d%0aK14075+%23FFFFFF,red
hhal00062	Fatty acid elongation	Metabolism	Lipid metabolism	2	1	3	23	0.02330108270701	0.0975732838356042	LOC106678566(LOC106678566|K10247);LOC106680077(LOC106680077|K10249)	LOC106681060(LOC106681060|K10250)	http://www.kegg.jp/kegg-bin/show_pathway?map=map00062&multi_query=K10247+%23FFFFFF,red%0d%0aK10249+%23FFFFFF,red%0d%0aK10250+%23FFFFFF,green
hhal00590	Arachidonic acid metabolism	Metabolism	Lipid metabolism	1	2	3	31	0.0506524192994327	0.166227274343323	LOC106681030(LOC106681030|K00084)	LOC106687718(LOC106687718|K18592);LOC106686345(LOC106686345|K04097)	http://www.kegg.jp/kegg-bin/show_pathway?map=map00590&multi_query=K00084+%23FFFFFF,red%0d%0aK18592+%23FFFFFF,green%0d%0aK04097+%23FFFFFF,green
hhal00071	Fatty acid degradation	Metabolism	Lipid metabolism	3	0	3	33	0.0591608933436185	0.166227274343323	LOC106678556(LOC106678556|K00128);LOC106687723(LOC106687723|K14085);LOC106681371(LOC106681371|K00128)	-	http://www.kegg.jp/kegg-bin/show_pathway?map=map00071&multi_query=K00128+%23FFFFFF,red%0d%0aK14085+%23FFFFFF,red
hhal00565	Ether lipid metabolism	Metabolism	Lipid metabolism	2	0	2	18	0.08462624547258	0.182901885376221	LOC106682068(LOC106682068|K20656);LOC106692092(LOC106692092|K01019)	-	http://www.kegg.jp/kegg-bin/show_pathway?map=map00565&multi_query=K20656+%23FFFFFF,red%0d%0aK01019+%23FFFFFF,red
hhal00591	Linoleic acid metabolism	Metabolism	Lipid metabolism	1	0	1	7	0.17591110725777	0.302206261186426	LOC106691458(LOC106691458|K07424)	-	http://www.kegg.jp/kegg-bin/show_pathway?map=map00591&multi_query=K07424+%23FFFFFF,red
hhal00600	Sphingolipid metabolism	Metabolism	Lipid metabolism	1	0	1	22	0.45640956964423	0.575299010521966	LOC106692092(LOC106692092|K01019)	-	http://www.kegg.jp/kegg-bin/show_pathway?map=map00600&multi_query=K01019+%23FFFFFF,red
hhal00564	Glycerophospholipid metabolism	Metabolism	Lipid metabolism	1	0	1	60	0.812287153966006	0.869404438862649	LOC106683712(LOC106683712|K13509)	-	http://www.kegg.jp/kegg-bin/show_pathway?map=map00564&multi_query=K13509+%23FFFFFF,red
hhal02010	ABC transporters	Environmental Information Processing	Membrane transport	2	0	2	57	0.463673829375913	0.575299010521966	LOC106680717(LOC106680717|K05658);LOC106692935(LOC106692935|K05658)	-	http://www.kegg.jp/kegg-bin/show_pathway?map=map02010&multi_query=K05658+%23FFFFFF,red
hhal00790	Folate biosynthesis	Metabolism	Metabolism of cofactors and vitamins	2	2	4	36	0.0155420417531085	0.0743797712470195	LOC106679195(LOC106679195|K01077);LOC106688034(LOC106688034|K01307)	LOC106686179(LOC106686179|K01495);LOC106678605(LOC106678605|K01077)	http://www.kegg.jp/kegg-bin/show_pathway?map=map00790&multi_query=K01307+%23FFFFFF,red%0d%0aK01495+%23FFFFFF,green%0d%0aK01077+%23FFFFFF,purple
hhal00830	Retinol metabolism	Metabolism	Metabolism of cofactors and vitamins	3	1	4	47	0.037582554196382	0.139890618397644	LOC106687517(LOC106687517|K00699);LOC106688307(LOC106688307|K00699);LOC106691458(LOC106691458|K07424)	LOC106687525(LOC106687525|K00699)	http://www.kegg.jp/kegg-bin/show_pathway?map=map00830&multi_query=K07424+%23FFFFFF,red%0d%0aK00699+%23FFFFFF,purple
hhal00770	Pantothenate and CoA biosynthesis	Metabolism	Metabolism of cofactors and vitamins	2	0	2	17	0.0765385887483355	0.176830532625465	LOC106678556(LOC106678556|K00128);LOC106681371(LOC106681371|K00128)	-	http://www.kegg.jp/kegg-bin/show_pathway?map=map00770&multi_query=K00128+%23FFFFFF,red
hhal00730	Thiamine metabolism	Metabolism	Metabolism of cofactors and vitamins	1	1	2	18	0.08462624547258	0.182901885376221	LOC106679195(LOC106679195|K01077)	LOC106678605(LOC106678605|K01077)	http://www.kegg.jp/kegg-bin/show_pathway?map=map00730&multi_query=K01077+%23FFFFFF,purple
hhal00860	Porphyrin metabolism	Metabolism	Metabolism of cofactors and vitamins	2	1	3	51	0.160500518037599	0.29063607320322	LOC106687517(LOC106687517|K00699);LOC106688307(LOC106688307|K00699)	LOC106687525(LOC106687525|K00699)	http://www.kegg.jp/kegg-bin/show_pathway?map=map00860&multi_query=K00699+%23FFFFFF,purple
hhal00480	Glutathione metabolism	Metabolism	Metabolism of other amino acids	3	2	5	68	0.0362427446799351	0.139890618397644	LOC106686030(LOC106686030|K00799);LOC106684618(LOC106684618|K11142);LOC106683362(LOC106683362|K11142)	LOC106687718(LOC106687718|K18592);LOC106686345(LOC106686345|K04097)	http://www.kegg.jp/kegg-bin/show_pathway?map=map00480&multi_query=K00799+%23FFFFFF,red%0d%0aK11142+%23FFFFFF,red%0d%0aK18592+%23FFFFFF,green%0d%0aK04097+%23FFFFFF,green
hhal00410	beta-Alanine metabolism	Metabolism	Metabolism of other amino acids	3	0	3	33	0.0591608933436185	0.166227274343323	LOC106678556(LOC106678556|K00128);LOC106687723(LOC106687723|K14085);LOC106681371(LOC106681371|K00128)	-	http://www.kegg.jp/kegg-bin/show_pathway?map=map00410&multi_query=K00128+%23FFFFFF,red%0d%0aK14085+%23FFFFFF,red
hhal00470	D-Amino acid metabolism	Metabolism	Metabolism of other amino acids	0	1	1	6	0.152793102015827	0.284364939862788	-	LOC106692123(LOC106692123|K00272)	http://www.kegg.jp/kegg-bin/show_pathway?map=map00470&multi_query=K00272+%23FFFFFF,green
hhal00430	Taurine and hypotaurine metabolism	Metabolism	Metabolism of other amino acids	0	1	1	11	0.26231114680969	0.373932911409559	-	LOC106687718(LOC106687718|K18592)	http://www.kegg.jp/kegg-bin/show_pathway?map=map00430&multi_query=K18592+%23FFFFFF,green
hhal00981	Insect hormone biosynthesis	Metabolism	Metabolism of terpenoids and polyketides	2	1	3	34	0.0636522842165549	0.170588121700367	LOC106678556(LOC106678556|K00128);LOC106681371(LOC106681371|K00128)	LOC106686813(LOC106686813|K14985)	http://www.kegg.jp/kegg-bin/show_pathway?map=map00981&multi_query=K00128+%23FFFFFF,red%0d%0aK14985+%23FFFFFF,green
hhal00240	Pyrimidine metabolism	Metabolism	Nucleotide metabolism	0	1	1	38	0.652029299722339	0.766420404936784	-	LOC106683363(LOC106683363|K00757)	http://www.kegg.jp/kegg-bin/show_pathway?map=map00240&multi_query=K00757+%23FFFFFF,green
hhal04068	FoxO signaling pathway	Environmental Information Processing	Signal transduction	1	0	1	61	0.817499696243983	0.869404438862649	LOC106681274(LOC106681274|K07209)	-	http://www.kegg.jp/kegg-bin/show_pathway?map=map04068&multi_query=K07209+%23FFFFFF,red
hhal04013	MAPK signaling pathway - fly	Environmental Information Processing	Signal transduction	0	1	1	81	0.896294767348784	0.938308584568258	-	LOC106678549(LOC106678549|K13411)	http://www.kegg.jp/kegg-bin/show_pathway?map=map04013&multi_query=K13411+%23FFFFFF,green
hhal04150	mTOR signaling pathway	Environmental Information Processing	Signal transduction	1	0	1	94	0.928324625898827	0.956888460541867	LOC106681274(LOC106681274|K07209)	-	http://www.kegg.jp/kegg-bin/show_pathway?map=map04150&multi_query=K07209+%23FFFFFF,red
hhal04512	ECM-receptor interaction	Environmental Information Processing	Signaling molecules and interaction	1	1	2	17	0.0765385887483355	0.176830532625465	LOC106680538(LOC106680538|K06237)	LOC106684346(LOC106684346|K06258)	http://www.kegg.jp/kegg-bin/show_pathway?map=map04512&multi_query=K06237+%23FFFFFF,red%0d%0aK06258+%23FFFFFF,green
hhal03040	Spliceosome	Genetic Information Processing	Transcription	1	0	1	121	0.966892758040336	0.96874256124815	LOC106688226(LOC106688226|K03283)	-	http://www.kegg.jp/kegg-bin/show_pathway?map=map03040&multi_query=K03283+%23FFFFFF,red
hhal00970	Aminoacyl-tRNA biosynthesis	Genetic Information Processing	Translation	0	1	1	42	0.688863393647116	0.795755989213048	-	LOC106681657(LOC106681657|K01883)	http://www.kegg.jp/kegg-bin/show_pathway?map=map00970&multi_query=K01883+%23FFFFFF,green
hhal04142	Lysosome	Cellular Processes	Transport and catabolism	1	16	17	162	9.23092146631254e-07	6.1847173824294e-05	LOC106678953(LOC106678953|K01206)	LOC106681318(LOC106681318|K01369);LOC106691516(LOC106691516|K01365);LOC106690550(LOC106690550|K01365);LOC106677347(LOC106677347|K01379);LOC106691005(LOC106691005|K01365);LOC106677349(LOC106677349|K01379);LOC106681316(LOC106681316|K01369);LOC106684806(LOC106684806|K12373);LOC106684501(LOC106684501|K01365);LOC106689154(LOC106689154|K01363);LOC106684523(LOC106684523|K01365);LOC106689018(LOC106689018…	http://www.kegg.jp/kegg-bin/show_pathway?map=map04142&multi_query=K01206+%23FFFFFF,red%0d%0aK01369+%23FFFFFF,green%0d%0aK01365+%23FFFFFF,green%0d%0aK01379+%23FFFFFF,green%0d%0aK12373+%23FFFFFF,green%0d%0aK01363+%23FFFFFF,green%0d%0aK12316+%23FFFFFF,green
hhal04145	Phagosome	Cellular Processes	Transport and catabolism	4	8	12	101	1.26102484452151e-05	0.000422443322914707	LOC106682308(LOC106682308|K07375);LOC106678129(LOC106678129|K07375);LOC106678526(LOC106678526|K07374);LOC106692802(LOC106692802|K07374)	LOC106691516(LOC106691516|K01365);LOC106690550(LOC106690550|K01365);LOC106691005(LOC106691005|K01365);LOC106684501(LOC106684501|K01365);LOC106684523(LOC106684523|K01365);LOC106684502(LOC106684502|K01365);LOC106684503(LOC106684503|K01365);LOC106684490(LOC106684490|K01365)	http://www.kegg.jp/kegg-bin/show_pathway?map=map04145&multi_query=K07375+%23FFFFFF,red%0d%0aK07374+%23FFFFFF,red%0d%0aK01365+%23FFFFFF,green
hhal04140	Autophagy - animal	Cellular Processes	Transport and catabolism	0	12	12	136	0.000246340948204114	0.00412621088241891	-	LOC106691516(LOC106691516|K01365);LOC106690550(LOC106690550|K01365);LOC106677347(LOC106677347|K01379);LOC106691005(LOC106691005|K01365);LOC106677349(LOC106677349|K01379);LOC106684501(LOC106684501|K01365);LOC106689154(LOC106689154|K01363);LOC106684523(LOC106684523|K01365);LOC106689018(LOC106689018|K01363);LOC106684502(LOC106684502|K01365);LOC106684503(LOC106684503|K01365);LOC106684490(LOC106684490…	http://www.kegg.jp/kegg-bin/show_pathway?map=map04140&multi_query=K01365+%23FFFFFF,green%0d%0aK01379+%23FFFFFF,green%0d%0aK01363+%23FFFFFF,green
hhal04146	Peroxisome	Cellular Processes	Transport and catabolism	1	2	3	90	0.446828228690938	0.575299010521966	LOC106683505(LOC106683505|K13356)	LOC106692524(LOC106692524|K13356);LOC106692123(LOC106692123|K00272)	http://www.kegg.jp/kegg-bin/show_pathway?map=map04146&multi_query=K00272+%23FFFFFF,green%0d%0aK13356+%23FFFFFF,purple
hhal04144	Endocytosis	Cellular Processes	Transport and catabolism	1	0	1	123	0.96874256124815	0.96874256124815	LOC106688226(LOC106688226|K03283)	-	http://www.kegg.jp/kegg-bin/show_pathway?map=map04144&multi_query=K03283+%23FFFFFF,red
hhal00980	Metabolism of xenobiotics by cytochrome P450	Metabolism	Xenobiotics biodegradation and metabolism	4	2	6	69	0.0103840188653168	0.0535176356904788	LOC106687517(LOC106687517|K00699);LOC106688307(LOC106688307|K00699);LOC106681030(LOC106681030|K00084);LOC106686030(LOC106686030|K00799)	LOC106686345(LOC106686345|K04097);LOC106687525(LOC106687525|K00699)	http://www.kegg.jp/kegg-bin/show_pathway?map=map00980&multi_query=K00084+%23FFFFFF,red%0d%0aK00799+%23FFFFFF,red%0d%0aK04097+%23FFFFFF,green%0d%0aK00699+%23FFFFFF,purple
hhal00982	Drug metabolism - cytochrome P450	Metabolism	Xenobiotics biodegradation and metabolism	3	2	5	59	0.0210359254866462	0.0939604671736863	LOC106687517(LOC106687517|K00699);LOC106688307(LOC106688307|K00699);LOC106686030(LOC106686030|K00799)	LOC106686345(LOC106686345|K04097);LOC106687525(LOC106687525|K00699)	http://www.kegg.jp/kegg-bin/show_pathway?map=map00982&multi_query=K00799+%23FFFFFF,red%0d%0aK04097+%23FFFFFF,green%0d%0aK00699+%23FFFFFF,purple
hhal00983	Drug metabolism - other enzymes	Metabolism	Xenobiotics biodegradation and metabolism	3	2	5	78	0.0595440982722353	0.166227274343323	LOC106687517(LOC106687517|K00699);LOC106688307(LOC106688307|K00699);LOC106686030(LOC106686030|K00799)	LOC106687525(LOC106687525|K00699);LOC106683363(LOC106683363|K00757)	http://www.kegg.jp/kegg-bin/show_pathway?map=map00983&multi_query=K00799+%23FFFFFF,red%0d%0aK00757+%23FFFFFF,green%0d%0aK00699+%23FFFFFF,purple
