# Supplementary material for: Multi-omics reveals that streptomycin sulfate induces obesity in Halyomorpha halys by disrupting the gut microbiome-metabolome axis
Source: iScience. 2026 Jun 30;29(7):116612. doi: 10.1016/j.isci.2026.116612 (PMC13378138; doi:10.1016/j.isci.2026.116612)
Supplement: Table S9. KEGG pathway enrichment analysis of male DEGs in H. halys post SM Treatment [file mmc10.xlsx]

## Sheet: Sheet1
Table S9 KEGG pathway enrichment analysis of male DEGs in H. halys post SM Treatment
PathwayID	Pathway	level1	level2	Up	Down	DEG	Total	Pvalue	adjustPvalue	Up_gene	Down_gene	URL
hhal00380	Tryptophan metabolism	Metabolism	Amino acid metabolism	0	2	2	32	0.0417295025609823	0.310704188316208	-	LOC106678556(LOC106678556|K00128);LOC106679296(LOC106679296|K00658)	http://www.kegg.jp/kegg-bin/show_pathway?map=map00380&multi_query=K00128+%23FFFFFF,green%0d%0aK00658+%23FFFFFF,green
hhal00310	Lysine degradation	Metabolism	Amino acid metabolism	0	2	2	41	0.0651843915458735	0.372482237404991	-	LOC106678556(LOC106678556|K00128);LOC106679296(LOC106679296|K00658)	http://www.kegg.jp/kegg-bin/show_pathway?map=map00310&multi_query=K00128+%23FFFFFF,green%0d%0aK00658+%23FFFFFF,green
hhal00340	Histidine metabolism	Metabolism	Amino acid metabolism	0	1	1	13	0.125618272089896	0.413377222476327	-	LOC106678556(LOC106678556|K00128)	http://www.kegg.jp/kegg-bin/show_pathway?map=map00340&multi_query=K00128+%23FFFFFF,green
hhal00260	Glycine, serine and threonine metabolism	Metabolism	Amino acid metabolism	1	0	1	29	0.259353144230339	0.503574861519249	LOC106690853(LOC106690853|K01758)	-	http://www.kegg.jp/kegg-bin/show_pathway?map=map00260&multi_query=K01758+%23FFFFFF,red
hhal00330	Arginine and proline metabolism	Metabolism	Amino acid metabolism	0	1	1	39	0.332633562471191	0.522404215812476	-	LOC106678556(LOC106678556|K00128)	http://www.kegg.jp/kegg-bin/show_pathway?map=map00330&multi_query=K00128+%23FFFFFF,green
hhal00280	Valine, leucine and isoleucine degradation	Metabolism	Amino acid metabolism	0	1	1	40	0.33956274027811	0.522404215812476	-	LOC106678556(LOC106678556|K00128)	http://www.kegg.jp/kegg-bin/show_pathway?map=map00280&multi_query=K00128+%23FFFFFF,green
hhal00270	Cysteine and methionine metabolism	Metabolism	Amino acid metabolism	1	0	1	46	0.379697251487084	0.523390026430137	LOC106690853(LOC106690853|K01758)	-	http://www.kegg.jp/kegg-bin/show_pathway?map=map00270&multi_query=K01758+%23FFFFFF,red
hhal00053	Ascorbate and aldarate metabolism	Metabolism	Carbohydrate metabolism	0	2	2	72	0.167562594999185	0.413377222476327	-	LOC106678556(LOC106678556|K00128);LOC106687525(LOC106687525|K00699)	http://www.kegg.jp/kegg-bin/show_pathway?map=map00053&multi_query=K00128+%23FFFFFF,green%0d%0aK00699+%23FFFFFF,green
hhal00500	Starch and sucrose metabolism	Metabolism	Carbohydrate metabolism	0	1	1	31	0.274606605319313	0.503574861519249	-	LOC106691334(LOC106691334|K01176)	http://www.kegg.jp/kegg-bin/show_pathway?map=map00500&multi_query=K01176+%23FFFFFF,green
hhal00630	Glyoxylate and dicarboxylate metabolism	Metabolism	Carbohydrate metabolism	0	1	1	36	0.311420826521675	0.519034710869459	-	LOC106688549(LOC106688549|K19269)	http://www.kegg.jp/kegg-bin/show_pathway?map=map00630&multi_query=K19269+%23FFFFFF,green
hhal00020	Citrate cycle (TCA cycle)	Metabolism	Carbohydrate metabolism	0	1	1	48	0.392542519822603	0.523390026430137	-	LOC106679296(LOC106679296|K00658)	http://www.kegg.jp/kegg-bin/show_pathway?map=map00020&multi_query=K00658+%23FFFFFF,green
hhal00520	Amino sugar and nucleotide sugar metabolism	Metabolism	Carbohydrate metabolism	0	1	1	58	0.452999879043955	0.539664163692738	-	LOC106684638(LOC106684638|K00698)	http://www.kegg.jp/kegg-bin/show_pathway?map=map00520&multi_query=K00698+%23FFFFFF,green
hhal00620	Pyruvate metabolism	Metabolism	Carbohydrate metabolism	0	1	1	69	0.512770879890784	0.569745422100871	-	LOC106678556(LOC106678556|K00128)	http://www.kegg.jp/kegg-bin/show_pathway?map=map00620&multi_query=K00128+%23FFFFFF,green
hhal00040	Pentose and glucuronate interconversions	Metabolism	Carbohydrate metabolism	0	1	1	82	0.575276117273384	0.603647599005927	-	LOC106687525(LOC106687525|K00699)	http://www.kegg.jp/kegg-bin/show_pathway?map=map00040&multi_query=K00699+%23FFFFFF,green
hhal00010	Glycolysis / Gluconeogenesis	Metabolism	Carbohydrate metabolism	0	1	1	85	0.588556409030779	0.603647599005927	-	LOC106678556(LOC106678556|K00128)	http://www.kegg.jp/kegg-bin/show_pathway?map=map00010&multi_query=K00128+%23FFFFFF,green
hhal00051	Fructose and mannose metabolism	Metabolism	Carbohydrate metabolism	0	8	8	46	9.54186561328266e-09	3.81674624531306e-07	-	LOC106689092(LOC106689092|K01218);LOC106689094(LOC106689094|K01218);LOC106689096(LOC106689096|K01218);LOC106689103(LOC106689103|K01218);LOC106689093(LOC106689093|K01218);LOC106689097(LOC106689097|K01218);LOC106689100(LOC106689100|K01218);LOC106689102(LOC106689102|K01218)	http://www.kegg.jp/kegg-bin/show_pathway?map=map00051&multi_query=K01218+%23FFFFFF,green
hhal00910	Nitrogen metabolism	Metabolism	Energy metabolism	0	1	1	12	0.116524929453197	0.413377222476327	-	LOC106684409(LOC106684409|K18246)	http://www.kegg.jp/kegg-bin/show_pathway?map=map00910&multi_query=K18246+%23FFFFFF,green
hhal00190	Oxidative phosphorylation	Metabolism	Energy metabolism	0	1	1	133	0.753574905929187	0.753574905929187	-	LOC106684181(LOC106684181|K02267)	http://www.kegg.jp/kegg-bin/show_pathway?map=map00190&multi_query=K02267+%23FFFFFF,green
hhal00531	Glycosaminoglycan degradation	Metabolism	Glycan biosynthesis and metabolism	0	2	2	28	0.032617164344947	0.310704188316208	-	LOC106681679(LOC106681679|K01135);LOC106692611(LOC106692611|K01205)	http://www.kegg.jp/kegg-bin/show_pathway?map=map00531&multi_query=K01135+%23FFFFFF,green%0d%0aK01205+%23FFFFFF,green
hhal00061	Fatty acid biosynthesis	Metabolism	Lipid metabolism	0	1	1	15	0.143533735031071	0.413377222476327	-	LOC106690461(LOC106690461|K00665)	http://www.kegg.jp/kegg-bin/show_pathway?map=map00061&multi_query=K00665+%23FFFFFF,green
hhal00561	Glycerolipid metabolism	Metabolism	Lipid metabolism	1	1	2	77	0.186019750114347	0.413377222476327	LOC106678849(LOC106678849|K14075)	LOC106678556(LOC106678556|K00128)	http://www.kegg.jp/kegg-bin/show_pathway?map=map00561&multi_query=K14075+%23FFFFFF,red%0d%0aK00128+%23FFFFFF,green
hhal00071	Fatty acid degradation	Metabolism	Lipid metabolism	0	1	1	33	0.289555545373568	0.503574861519249	-	LOC106678556(LOC106678556|K00128)	http://www.kegg.jp/kegg-bin/show_pathway?map=map00071&multi_query=K00128+%23FFFFFF,green
hhal00740	Riboflavin metabolism	Metabolism	Metabolism of cofactors and vitamins	0	1	1	9	0.0886918235616971	0.413377222476327	-	LOC106683185(LOC106683185|K14410)	http://www.kegg.jp/kegg-bin/show_pathway?map=map00740&multi_query=K14410+%23FFFFFF,green
hhal00770	Pantothenate and CoA biosynthesis	Metabolism	Metabolism of cofactors and vitamins	0	1	1	17	0.161093365774309	0.413377222476327	-	LOC106678556(LOC106678556|K00128)	http://www.kegg.jp/kegg-bin/show_pathway?map=map00770&multi_query=K00128+%23FFFFFF,green
hhal00830	Retinol metabolism	Metabolism	Metabolism of cofactors and vitamins	0	1	1	47	0.38615243456104	0.523390026430137	-	LOC106687525(LOC106687525|K00699)	http://www.kegg.jp/kegg-bin/show_pathway?map=map00830&multi_query=K00699+%23FFFFFF,green
hhal00860	Porphyrin metabolism	Metabolism	Metabolism of cofactors and vitamins	0	1	1	51	0.411328513930564	0.530746469587824	-	LOC106687525(LOC106687525|K00699)	http://www.kegg.jp/kegg-bin/show_pathway?map=map00860&multi_query=K00699+%23FFFFFF,green
hhal00450	Selenocompound metabolism	Metabolism	Metabolism of other amino acids	1	0	1	19	0.178304008173396	0.413377222476327	LOC106690853(LOC106690853|K01758)	-	http://www.kegg.jp/kegg-bin/show_pathway?map=map00450&multi_query=K01758+%23FFFFFF,red
hhal00410	beta-Alanine metabolism	Metabolism	Metabolism of other amino acids	0	1	1	33	0.289555545373568	0.503574861519249	-	LOC106678556(LOC106678556|K00128)	http://www.kegg.jp/kegg-bin/show_pathway?map=map00410&multi_query=K00128+%23FFFFFF,green
hhal00981	Insect hormone biosynthesis	Metabolism	Metabolism of terpenoids and polyketides	0	2	2	34	0.0466056282474313	0.310704188316208	-	LOC106678556(LOC106678556|K00128);LOC106687448(LOC106687448|K10719)	http://www.kegg.jp/kegg-bin/show_pathway?map=map00981&multi_query=K00128+%23FFFFFF,green%0d%0aK10719+%23FFFFFF,green
hhal04745	Phototransduction - fly	Organismal Systems	Sensory system	1	1	2	29	0.0348120523798824	0.310704188316208	LOC106684185(LOC106684185|K13806)	LOC106692688(LOC106692688|K02183)	http://www.kegg.jp/kegg-bin/show_pathway?map=map04745&multi_query=K13806+%23FFFFFF,red%0d%0aK02183+%23FFFFFF,green
hhal04350	TGF-beta signaling pathway	Environmental Information Processing	Signal transduction	0	1	1	44	0.366589019518008	0.523390026430137	-	LOC106678744(LOC106678744|K04686)	http://www.kegg.jp/kegg-bin/show_pathway?map=map04350&multi_query=K04686+%23FFFFFF,green
hhal04070	Phosphatidylinositol signaling system	Environmental Information Processing	Signal transduction	0	1	1	59	0.458714539138827	0.539664163692738	-	LOC106692688(LOC106692688|K02183)	http://www.kegg.jp/kegg-bin/show_pathway?map=map04070&multi_query=K02183+%23FFFFFF,green
hhal04080	Neuroactive ligand-receptor interaction	Environmental Information Processing	Signaling molecules and interaction	0	2	2	68	0.153062951771037	0.413377222476327	-	LOC106691165(LOC106691165|K04170);LOC106692784(LOC106692784|K04150)	http://www.kegg.jp/kegg-bin/show_pathway?map=map04080&multi_query=K04170+%23FFFFFF,green%0d%0aK04150+%23FFFFFF,green
hhal04512	ECM-receptor interaction	Environmental Information Processing	Signaling molecules and interaction	0	1	1	17	0.161093365774309	0.413377222476327	-	LOC106684346(LOC106684346|K06258)	http://www.kegg.jp/kegg-bin/show_pathway?map=map04512&multi_query=K06258+%23FFFFFF,green
hhal04142	Lysosome	Cellular Processes	Transport and catabolism	0	6	6	162	0.0052380789156859	0.104761578313718	-	LOC106691005(LOC106691005|K01365);LOC106681679(LOC106681679|K01135);LOC106690550(LOC106690550|K01365);LOC106692611(LOC106692611|K01205);LOC106677349(LOC106677349|K01379);LOC106683185(LOC106683185|K14410)	http://www.kegg.jp/kegg-bin/show_pathway?map=map04142&multi_query=K01365+%23FFFFFF,green%0d%0aK01135+%23FFFFFF,green%0d%0aK01205+%23FFFFFF,green%0d%0aK01379+%23FFFFFF,green%0d%0aK14410+%23FFFFFF,green
hhal04140	Autophagy - animal	Cellular Processes	Transport and catabolism	0	3	3	136	0.160998848950111	0.413377222476327	-	LOC106691005(LOC106691005|K01365);LOC106690550(LOC106690550|K01365);LOC106677349(LOC106677349|K01379)	http://www.kegg.jp/kegg-bin/show_pathway?map=map04140&multi_query=K01365+%23FFFFFF,green%0d%0aK01379+%23FFFFFF,green
hhal04145	Phagosome	Cellular Processes	Transport and catabolism	0	2	2	101	0.27751026728431	0.503574861519249	-	LOC106691005(LOC106691005|K01365);LOC106690550(LOC106690550|K01365)	http://www.kegg.jp/kegg-bin/show_pathway?map=map04145&multi_query=K01365+%23FFFFFF,green
hhal00982	Drug metabolism - cytochrome P450	Metabolism	Xenobiotics biodegradation and metabolism	0	1	1	59	0.458714539138827	0.539664163692738	-	LOC106687525(LOC106687525|K00699)	http://www.kegg.jp/kegg-bin/show_pathway?map=map00982&multi_query=K00699+%23FFFFFF,green
hhal00980	Metabolism of xenobiotics by cytochrome P450	Metabolism	Xenobiotics biodegradation and metabolism	0	1	1	69	0.512770879890784	0.569745422100871	-	LOC106687525(LOC106687525|K00699)	http://www.kegg.jp/kegg-bin/show_pathway?map=map00980&multi_query=K00699+%23FFFFFF,green
hhal00983	Drug metabolism - other enzymes	Metabolism	Xenobiotics biodegradation and metabolism	0	1	1	78	0.556921601153307	0.602077406652224	-	LOC106687525(LOC106687525|K00699)	http://www.kegg.jp/kegg-bin/show_pathway?map=map00983&multi_query=K00699+%23FFFFFF,green
