# Supplementary material for: Multi-omics reveals that streptomycin sulfate induces obesity in Halyomorpha halys by disrupting the gut microbiome-metabolome axis
Source: iScience. 2026 Jun 30;29(7):116612. doi: 10.1016/j.isci.2026.116612 (PMC13378138; doi:10.1016/j.isci.2026.116612)
Supplement: Table S10. SM-induced differentially expressed genes in female H. halys [file mmc11.xlsx]

## Sheet: Sheet1
Table S10 SM-induced differentially expressed genes in female H. halys
ID	Description	Regulation
LOC106681318	legumain-like [Halyomorpha halys]	Down Regulation
LOC106686179	GTP cyclohydrolase 1 isoform X1 [Halyomorpha halys]	Down Regulation
LOC106680717	LOW QUALITY PROTEIN: phosphatidylcholine translocator ABCB4 [Halyomorpha halys]	Up Regulation
LOC106691516	cathepsin L1 isoform X1 [Halyomorpha halys]	Down Regulation
LOC106682454	glucose dehydrogenase [FAD, quinone]-like isoform X2 [Halyomorpha halys]	Down Regulation
LOC106686055	multiple inositol polyphosphate phosphatase 1-like isoform X1 [Halyomorpha halys]	Down Regulation
LOC106677110	acyl-CoA Delta(11) desaturase isoform X1 [Halyomorpha halys]	Up Regulation
LOC106689103	uncharacterized protein LOC106689103 [Halyomorpha halys]	Down Regulation
LOC106677556	alpha-amylase 4N-like [Halyomorpha halys]	Down Regulation
LOC106690550	cathepsin L1-like [Halyomorpha halys]	Down Regulation
LOC106683179	acyl-CoA desaturase [Halyomorpha halys]	Down Regulation
LOC106677347	uncharacterized protein LOC106677347 [Halyomorpha halys]	Down Regulation
LOC106686245	fructose-bisphosphate aldolase [Halyomorpha halys]	Up Regulation
LOC106691005	cathepsin L1-like [Halyomorpha halys]	Down Regulation
LOC106692524	putative fatty acyl-CoA reductase CG5065 isoform X1 [Halyomorpha halys]	Down Regulation
LOC106678549	dual oxidase [Halyomorpha halys]	Down Regulation
LOC106680891	tumor protein p53-inducible nuclear protein 2 isoform X1 [Halyomorpha halys]	Nodiff
LOC106681274	inhibitor of nuclear factor kappa-B kinase subunit beta [Halyomorpha halys]	Up Regulation
LOC106679689	protein lethal(2)essential for life-like [Halyomorpha halys]	Nodiff
LOC106677619	glutamate dehydrogenase, mitochondrial [Halyomorpha halys]	Up Regulation
LOC106689102	uncharacterized protein LOC106689102 [Halyomorpha halys]	Down Regulation
LOC106692386	fructose-1,6-bisphosphatase 1-like [Halyomorpha halys]	Nodiff
LOC106687266	farnesol dehydrogenase-like [Halyomorpha halys]	Nodiff
LOC106677480	lipoyltransferase 1, mitochondrial [Halyomorpha halys]	Nodiff
LOC106691461	pancreatic triacylglycerol lipase [Halyomorpha halys]	Up Regulation
LOC106680802	elongation of very long chain fatty acids protein 7-like isoform X1 [Halyomorpha halys]	Nodiff
LOC106681657	cysteine--tRNA ligase, cytoplasmic [Halyomorpha halys]	Down Regulation
LOC106688207	aldehyde dehydrogenase, dimeric NADP-preferring isoform X1 [Halyomorpha halys]	Nodiff
LOC106677349	lysosomal aspartic protease [Halyomorpha halys]	Down Regulation
LOC106687517	UDP-glucuronosyltransferase 1-9 [Halyomorpha halys]	Up Regulation
LOC106689094	uncharacterized protein LOC106689094 [Halyomorpha halys]	Down Regulation
LOC106687277	glycosyltransferase 25 family member [Halyomorpha halys]	Nodiff
LOC106680452	probable multidrug resistance-associated protein lethal(2)03659 [Halyomorpha halys]	Nodiff
LOC106686886	modular serine protease-like [Halyomorpha halys]	Nodiff
LOC106692123	D-aspartate oxidase-like [Halyomorpha halys]	Down Regulation
LOC106682805	multidrug resistance protein 1-like [Halyomorpha halys]	Nodiff
LOC106683712	1-acyl-sn-glycerol-3-phosphate acyltransferase beta-like [Halyomorpha halys]	Up Regulation
LOC106687718	glutathione hydrolase 1 proenzyme [Halyomorpha halys]	Down Regulation
LOC106684409	carbonic anhydrase 1-like [Halyomorpha halys]	Down Regulation
LOC106678556	aldehyde dehydrogenase, mitochondrial [Halyomorpha halys]	Up Regulation
LOC106688307	UDP-glucuronosyltransferase 2B17-like [Halyomorpha halys]	Up Regulation
LOC106684346	synaptic vesicle glycoprotein 2B-like [Halyomorpha halys]	Down Regulation
LOC106692935	multidrug resistance protein 2 [Halyomorpha halys]	Up Regulation
LOC106689704	cytochrome b-c1 complex subunit Rieske, mitochondrial [Halyomorpha halys]	Nodiff
LOC106689349	acyl-CoA Delta(11) desaturase-like [Halyomorpha halys]	Up Regulation
LOC106687723	alpha-aminoadipic semialdehyde dehydrogenase [Halyomorpha halys]	Up Regulation
LOC106685857	G protein-coupled receptor kinase 1 isoform X1 [Halyomorpha halys]	Nodiff
LOC106680423	DNA repair and recombination protein RAD54B-like [Halyomorpha halys]	Nodiff
LOC106687194	UDP-glucuronosyltransferase 2B23-like [Halyomorpha halys]	Nodiff
LOC106692075	succinate dehydrogenase [ubiquinone] iron-sulfur subunit, mitochondrial [Halyomorpha halys]	Nodiff
LOC106681316	legumain-like [Halyomorpha halys]	Down Regulation
LOC106678605	alkaline phosphatase-like [Halyomorpha halys]	Down Regulation
LOC106681060	elongation of very long chain fatty acids protein 7-like [Halyomorpha halys]	Down Regulation
LOC106683959	glyceraldehyde-3-phosphate dehydrogenase 2-like isoform X1 [Halyomorpha halys]	Nodiff
LOC106677425	aminomethyltransferase, mitochondrial isoform X1 [Halyomorpha halys]	Nodiff
LOC106681371	retinal dehydrogenase 1 [Halyomorpha halys]	Up Regulation
LOC106690107	cathepsin L1-like isoform X1 [Halyomorpha halys]	Nodiff
LOC106682907	lambda-crystallin homolog [Halyomorpha halys]	Nodiff
LOC106686345	glutathione S-transferase-like [Halyomorpha halys]	Down Regulation
LOC106686423	period circadian protein isoform X1 [Halyomorpha halys]	Nodiff
LOC106682836	endochitinase At2g43620-like [Halyomorpha halys]	Nodiff
LOC106692813	protein ERGIC-53 [Halyomorpha halys]	Nodiff
LOC106688456	retinal dehydrogenase 1-like [Halyomorpha halys]	Nodiff
LOC106682308	tubulin beta chain-like [Halyomorpha halys]	Up Regulation
LOC106679047	LOW QUALITY PROTEIN: 1,5-anhydro-D-fructose reductase-like [Halyomorpha halys]	Up Regulation
LOC106681826	uncharacterized protein LOC106681826 [Halyomorpha halys]	Up Regulation
LOC106680304	cytochrome c oxidase subunit NDUFA4 [Halyomorpha halys]	Nodiff
LOC106689339	probable chitinase 2 [Halyomorpha halys]	Nodiff
LOC106679170	D-arabinitol dehydrogenase 1-like [Halyomorpha halys]	Nodiff
LOC106684806	chitooligosaccharidolytic beta-N-acetylglucosaminidase isoform X1 [Halyomorpha halys]	Down Regulation
LOC106677344	ribokinase-like isoform X1 [Halyomorpha halys]	Nodiff
LOC106677418	vesicle-associated membrane protein 2 [Halyomorpha halys]	Nodiff
LOC106690637	alcohol dehydrogenase [NADP(+)] B-like [Halyomorpha halys]	Up Regulation
LOC106687064	hypoxia up-regulated protein 1 [Halyomorpha halys]	Nodiff
LOC106688542	glutathione S-transferase 1-like [Halyomorpha halys]	Nodiff
LOC106678815	malate dehydrogenase, cytoplasmic isoform X1 [Halyomorpha halys]	Up Regulation
LOC106684501	cathepsin L1-like isoform X1 [Halyomorpha halys]	Down Regulation
LOC106689740	alpha-crystallin A chain [Halyomorpha halys]	Up Regulation
LOC106689279	ankyrin-3-like [Halyomorpha halys]	Nodiff
LOC106687461	mannose-6-phosphate isomerase-like [Halyomorpha halys]	Nodiff
LOC106683524	1,5-anhydro-D-fructose reductase isoform X1 [Halyomorpha halys]	Nodiff
LOC106678566	elongation of very long chain fatty acids protein AAEL008004-like [Halyomorpha halys]	Up Regulation
LOC106677403	uncharacterized protein LOC106677403 [Halyomorpha halys]	Nodiff
LOC106692685	arylsulfatase B [Halyomorpha halys]	Nodiff
LOC106691458	cytochrome P450 3A25-like isoform X1 [Halyomorpha halys]	Up Regulation
LOC106689154	cathepsin B [Halyomorpha halys]	Down Regulation
LOC106684523	cathepsin L1-like [Halyomorpha halys]	Down Regulation
LOC106683193	probable galactose-1-phosphate uridylyltransferase [Halyomorpha halys]	Nodiff
LOC106684659	UTP--glucose-1-phosphate uridylyltransferase isoform X1 [Halyomorpha halys]	Nodiff
LOC106685914	tyrosine-protein kinase Src64B [Halyomorpha halys]	Nodiff
LOC106692628	probable citrate synthase 2, mitochondrial isoform X1 [Halyomorpha halys]	Nodiff
LOC106690612	4-coumarate--CoA ligase 1 isoform X1 [Halyomorpha halys]	Nodiff
LOC106679272	pyrimidodiazepine synthase-like isoform X1 [Halyomorpha halys]	Nodiff
LOC106683989	uncharacterized protein LOC106683989 [Halyomorpha halys]	Nodiff
LOC106680538	collagen alpha-5(IV) chain-like isoform X1 [Halyomorpha halys]	Up Regulation
LOC106687632	ABC transporter B family member 17-like [Halyomorpha halys]	Nodiff
LOC106692166	microsomal glutathione S-transferase 1-like [Halyomorpha halys]	Nodiff
LOC106678129	tubulin beta chain-like [Halyomorpha halys]	Up Regulation
LOC106684034	tryptophan 2,3-dioxygenase [Halyomorpha halys]	Down Regulation
LOC106682035	UDP-glucose 4-epimerase [Halyomorpha halys]	Nodiff
LOC106682099	uncharacterized protein LOC106682099 [Halyomorpha halys]	Nodiff
LOC106690720	4-coumarate--CoA ligase 1-like [Halyomorpha halys]	Nodiff
LOC106691665	AMP deaminase 2 [Halyomorpha halys]	Nodiff
LOC106689018	cathepsin B-like isoform X1 [Halyomorpha halys]	Down Regulation
LOC106679277	multidrug resistance protein 1B isoform X1 [Halyomorpha halys]	Nodiff
LOC106682068	transmembrane protein 189 [Halyomorpha halys]	Up Regulation
LOC106686838	fatty acyl-CoA reductase 1-like [Halyomorpha halys]	Nodiff
LOC106689096	uncharacterized protein LOC106689096 [Halyomorpha halys]	Down Regulation
LOC106690084	arylsulfatase B-like [Halyomorpha halys]	Nodiff
LOC106684709	alpha-glucosidase-like [Halyomorpha halys]	Nodiff
LOC106680288	beta-galactosidase-like [Halyomorpha halys]	Nodiff
LOC106685824	ecdysteroid-regulated 16 kDa protein [Halyomorpha halys]	Nodiff
LOC106678953	alpha-L-fucosidase-like [Halyomorpha halys]	Up Regulation
LOC106685197	heparan-alpha-glucosaminide N-acetyltransferase isoform X1 [Halyomorpha halys]	Nodiff
LOC106678526	tubulin alpha-1 chain-like isoform X1 [Halyomorpha halys]	Up Regulation
LOC106681155	superoxide dismutase [Cu-Zn]-like [Halyomorpha halys]	Nodiff
LOC106688705	gamma-glutamyl hydrolase-like [Halyomorpha halys]	Nodiff
LOC106680779	ATP-binding cassette sub-family G member 1 isoform X1 [Halyomorpha halys]	Nodiff
LOC106681972	long-chain-fatty-acid--CoA ligase 1 [Halyomorpha halys]	Nodiff
LOC106688224	enolase [Halyomorpha halys]	Nodiff
LOC106684541	protein lethal(2)essential for life-like isoform X1 [Halyomorpha halys]	Up Regulation
LOC106677708	cytochrome b-c1 complex subunit 2, mitochondrial [Halyomorpha halys]	Nodiff
LOC106688430	microsomal glutathione S-transferase 1 [Halyomorpha halys]	Nodiff
LOC106677324	multifunctional protein ADE2 [Halyomorpha halys]	Nodiff
LOC106680777	deoxyuridine 5'-triphosphate nucleotidohydrolase [Halyomorpha halys]	Nodiff
LOC106677146	putative fatty acyl-CoA reductase CG5065 [Halyomorpha halys]	Nodiff
LOC106685618	glutathione S-transferase isoform X1 [Halyomorpha halys]	Nodiff
LOC106683829	2-oxoglutarate dehydrogenase, mitochondrial-like isoform X1 [Halyomorpha halys]	Nodiff
LOC106683505	fatty acyl-CoA reductase wat-like [Halyomorpha halys]	Up Regulation
LOC106684023	translocon-associated protein subunit gamma [Halyomorpha halys]	Nodiff
LOC106690106	ero1-like protein [Halyomorpha halys]	Nodiff
LOC106677106	cadherin-related tumor suppressor [Halyomorpha halys]	Nodiff
LOC106688040	apoptosis-inducing factor 1, mitochondrial-like [Halyomorpha halys]	Up Regulation
LOC106692092	galactosylceramide sulfotransferase-like [Halyomorpha halys]	Up Regulation
LOC106687991	translocating chain-associated membrane protein 1 [Halyomorpha halys]	Nodiff
LOC106681030	carbonyl reductase [NADPH] 3-like [Halyomorpha halys]	Up Regulation
LOC106683231	translocon-associated protein subunit delta [Halyomorpha halys]	Nodiff
LOC106678947	torso-like protein [Halyomorpha halys]	Nodiff
LOC106679195	alkaline phosphatase-like [Halyomorpha halys]	Up Regulation
LOC106682325	cathepsin D-like [Halyomorpha halys]	Nodiff
LOC106679379	1,5-anhydro-D-fructose reductase-like [Halyomorpha halys]	Nodiff
LOC106686030	glutathione S-transferase 1-1-like [Halyomorpha halys]	Up Regulation
LOC106689024	C-1-tetrahydrofolate synthase, cytoplasmic [Halyomorpha halys]	Nodiff
LOC106686545	ATP-binding cassette sub-family D member 1 [Halyomorpha halys]	Nodiff
LOC106679602	probable ribosome biogenesis protein RLP24 [Halyomorpha halys]	Nodiff
LOC106689100	uncharacterized protein LOC106689100 [Halyomorpha halys]	Down Regulation
LOC106690061	3-phosphoinositide-dependent protein kinase 1 isoform X1 [Halyomorpha halys]	Nodiff
LOC106688979	2-hydroxyacylsphingosine 1-beta-galactosyltransferase [Halyomorpha halys]	Nodiff
LOC106684618	cytosol aminopeptidase-like [Halyomorpha halys]	Up Regulation
LOC106682896	glycoprotein-N-acetylgalactosamine 3-beta-galactosyltransferase 1-like isoform X1 [Halyomorpha halys]	Nodiff
LOC106682387	multidrug resistance-associated protein 1-like [Halyomorpha halys]	Nodiff
LOC106686770	dihydropyrimidinase-like [Halyomorpha halys]	Nodiff
LOC106686924	tubulin beta chain-like [Halyomorpha halys]	Nodiff
LOC106682683	protein transport protein Sec61 subunit alpha [Halyomorpha halys]	Nodiff
LOC106682628	wolframin-like isoform X1 [Halyomorpha halys]	Nodiff
LOC106692412	adenylate kinase isoenzyme 1 [Halyomorpha halys]	Nodiff
LOC106685362	cytohesin-1 isoform X1 [Halyomorpha halys]	Nodiff
LOC106682917	protein mothers against dpp-like [Halyomorpha halys]	Nodiff
LOC106688034	gamma-glutamyl hydrolase-like isoform X1 [Halyomorpha halys]	Up Regulation
LOC106679358	beta-mannosidase [Halyomorpha halys]	Nodiff
LOC106686979	malate dehydrogenase, mitochondrial-like isoform X1 [Halyomorpha halys]	Up Regulation
LOC106686813	cytochrome P450 18a1 [Halyomorpha halys]	Down Regulation
LOC106689646	HBS1-like protein [Halyomorpha halys]	Nodiff
LOC106692445	DNA replication licensing factor MCM4 [Halyomorpha halys]	Nodiff
LOC106686953	proto-oncogene tyrosine-protein kinase ROS [Halyomorpha halys]	Nodiff
LOC106686623	retinol dehydrogenase 11 [Halyomorpha halys]	Nodiff
LOC106682864	DNA polymerase alpha catalytic subunit [Halyomorpha halys]	Nodiff
LOC106679265	1,5-anhydro-D-fructose reductase-like [Halyomorpha halys]	Nodiff
LOC106678849	pancreatic triacylglycerol lipase-like isoform X1 [Halyomorpha halys]	Up Regulation
LOC106684502	cathepsin L1-like [Halyomorpha halys]	Down Regulation
LOC106681937	40S ribosomal protein S11-like isoform X1 [Halyomorpha halys]	Nodiff
CYTB	cytochrome b (mitochondrion) [Halyomorpha halys]	Nodiff
LOC106692271	transaldolase-like [Halyomorpha halys]	Nodiff
LOC106679577	phosphatidylinositide phosphatase SAC2 isoform X1 [Halyomorpha halys]	Nodiff
LOC106690642	sarcosine dehydrogenase, mitochondrial [Halyomorpha halys]	Nodiff
LOC106679610	UDP-glucuronosyltransferase-like [Halyomorpha halys]	Nodiff
LOC106686506	calcium/calmodulin-dependent protein kinase type II alpha chain isoform X1 [Halyomorpha halys]	Nodiff
LOC106683044	heat shock 70 kDa protein cognate 5 [Halyomorpha halys]	Nodiff
LOC106677998	translocator protein [Halyomorpha halys]	Nodiff
LOC106681743	4-hydroxy-2-oxoglutarate aldolase, mitochondrial-like [Halyomorpha halys]	Nodiff
LOC106681603	legumain-like [Halyomorpha halys]	Nodiff
LOC112211301	uncharacterized protein LOC112211301 [Halyomorpha halys]	Nodiff
LOC106680076	heat shock 70 kDa protein cognate 2-like [Halyomorpha halys]	Nodiff
LOC106688997	N-acetyl-D-glucosamine kinase [Halyomorpha halys]	Nodiff
LOC106677514	dnaJ homolog subfamily C member 3 [Halyomorpha halys]	Nodiff
LOC106681661	endoplasmin [Halyomorpha halys]	Nodiff
LOC106691446	aldehyde dehydrogenase, dimeric NADP-preferring-like isoform X1 [Halyomorpha halys]	Nodiff
LOC106691334	alpha-amylase 1 [Halyomorpha halys]	Nodiff
LOC106687169	ATP-binding cassette sub-family B member 10, mitochondrial isoform X1 [Halyomorpha halys]	Nodiff
LOC106689286	glutamate dehydrogenase, mitochondrial [Halyomorpha halys]	Nodiff
LOC106677364	mpv17-like protein isoform X1 [Halyomorpha halys]	Nodiff
LOC106687303	poly(U)-binding-splicing factor half pint isoform X1 [Halyomorpha halys]	Nodiff
LOC106688226	heat shock protein 68 [Halyomorpha halys]	Up Regulation
LOC106685365	hyaluronan mediated motility receptor-like [Halyomorpha halys]	Nodiff
LOC106684934	GPI ethanolamine phosphate transferase 3 isoform X1 [Halyomorpha halys]	Nodiff
LOC106687673	calcitonin gene-related peptide type 1 receptor-like isoform X1 [Halyomorpha halys]	Nodiff
LOC106681512	syntaxin-1A-like [Halyomorpha halys]	Nodiff
LOC106680338	pyruvate carboxylase, mitochondrial [Halyomorpha halys]	Nodiff
LOC106687525	2-hydroxyacylsphingosine 1-beta-galactosyltransferase-like [Halyomorpha halys]	Down Regulation
LOC106682791	sphingosine kinase 2 [Halyomorpha halys]	Nodiff
LOC106692959	trifunctional enzyme subunit beta, mitochondrial [Halyomorpha halys]	Nodiff
LOC106677053	elongation factor 1-alpha [Halyomorpha halys]	Nodiff
LOC112211555	DNA damage-binding protein 2-like [Halyomorpha halys]	Nodiff
LOC106680077	elongation of very long chain fatty acids protein 4-like isoform X1 [Halyomorpha halys]	Up Regulation
LOC106683721	type II inositol 1,4,5-trisphosphate 5-phosphatase isoform X1 [Halyomorpha halys]	Nodiff
LOC106679461	glutathione S-transferase isoform X1 [Halyomorpha halys]	Nodiff
LOC106692716	tubulin beta chain-like isoform X1 [Halyomorpha halys]	Nodiff
LOC106686038	alpha-N-acetylgalactosaminidase [Halyomorpha halys]	Nodiff
LOC112210653	UDP-glucuronosyltransferase 1-3-like [Halyomorpha halys]	Nodiff
LOC106687020	uncharacterized protein LOC106687020 isoform X1 [Halyomorpha halys]	Nodiff
LOC106689199	aminopeptidase N [Halyomorpha halys]	Nodiff
LOC106685349	1,5-anhydro-D-fructose reductase-like isoform X1 [Halyomorpha halys]	Nodiff
LOC106692802	tubulin alpha-4 chain [Halyomorpha halys]	Up Regulation
LOC106684713	maltase 1 [Halyomorpha halys]	Nodiff
LOC106680025	nuclear pore complex protein Nup155 isoform X1 [Halyomorpha halys]	Nodiff
LOC106681216	translocon-associated protein subunit alpha isoform X1 [Halyomorpha halys]	Nodiff
LOC106691200	G2/mitotic-specific cyclin-B3 [Halyomorpha halys]	Nodiff
LOC106685126	plancitoxin-1 [Halyomorpha halys]	Nodiff
LOC106683809	DNA replication licensing factor mcm7 [Halyomorpha halys]	Nodiff
LOC106677906	NADH dehydrogenase [ubiquinone] iron-sulfur protein 3, mitochondrial [Halyomorpha halys]	Nodiff
LOC106680739	ribonuclease H2 subunit A [Halyomorpha halys]	Nodiff
LOC106682323	UDP-glucuronosyltransferase 2B17-like [Halyomorpha halys]	Nodiff
LOC106678197	UDP-glucuronosyltransferase 2B9 [Halyomorpha halys]	Nodiff
LOC106677813	procardosin-A [Halyomorpha halys]	Nodiff
LOC106685972	galactokinase-like [Halyomorpha halys]	Down Regulation
LOC106687267	farnesol dehydrogenase-like [Halyomorpha halys]	Nodiff
LOC106689610	laminin subunit alpha-1 isoform X1 [Halyomorpha halys]	Nodiff
LOC106678651	triosephosphate isomerase B [Halyomorpha halys]	Nodiff
LOC106684638	chitin synthase chs-2 isoform X1 [Halyomorpha halys]	Down Regulation
LOC106682957	pyrroline-5-carboxylate reductase 1, mitochondrial [Halyomorpha halys]	Nodiff
LOC106685175	probable ornithine decarboxylase [Halyomorpha halys]	Nodiff
LOC106685455	uncharacterized protein LOC106685455 [Halyomorpha halys]	Nodiff
LOC106688549	glycerol-3-phosphate phosphatase-like [Halyomorpha halys]	Up Regulation
LOC106687922	oligoribonuclease, mitochondrial isoform X1 [Halyomorpha halys]	Nodiff
LOC106689424	polypeptide N-acetylgalactosaminyltransferase 5 isoform X1 [Halyomorpha halys]	Nodiff
LOC106686718	6-phosphofructo-2-kinase/fructose-2,6-bisphosphatase [Halyomorpha halys]	Nodiff
LOC106684503	cathepsin L1-like [Halyomorpha halys]	Down Regulation
COX3	cytochrome c oxidase subunit III (mitochondrion) [Halyomorpha halys]	Nodiff
LOC106687911	fizzy-related protein homolog [Halyomorpha halys]	Nodiff
LOC106688969	sorbitol dehydrogenase [Halyomorpha halys]	Nodiff
LOC106677481	cytochrome b-c1 complex subunit 7 [Halyomorpha halys]	Nodiff
LOC106678881	serine/threonine-protein kinase mTOR isoform X1 [Halyomorpha halys]	Nodiff
LOC106685355	1,5-anhydro-D-fructose reductase-like isoform X2 [Halyomorpha halys]	Nodiff
LOC106679231	ecdysteroid-regulated 16 kDa protein-like [Halyomorpha halys]	Nodiff
LOC106681053	bifunctional glutamate/proline--tRNA ligase [Halyomorpha halys]	Nodiff
LOC106691877	juvenile hormone epoxide hydrolase 2-like [Halyomorpha halys]	Nodiff
LOC106687193	UDP-glucuronosyltransferase 2B23-like isoform X1 [Halyomorpha halys]	Nodiff
LOC106683631	translational regulator orb2 isoform X1 [Halyomorpha halys]	Nodiff
LOC106678580	target of rapamycin complex 2 subunit MAPKAP1 [Halyomorpha halys]	Nodiff
LOC106684490	LOW QUALITY PROTEIN: cathepsin L-like [Halyomorpha halys]	Down Regulation
LOC106683363	uridine phosphorylase 1 isoform X1 [Halyomorpha halys]	Down Regulation
LOC106682496	aspartic proteinase A3 isoform X1 [Halyomorpha halys]	Nodiff
LOC106689926	cathepsin L1 [Halyomorpha halys]	Nodiff
LOC106687042	inosine-5'-monophosphate dehydrogenase-like [Halyomorpha halys]	Nodiff
LOC106684775	probable glutamine--tRNA ligase [Halyomorpha halys]	Nodiff
LOC106686386	NADH dehydrogenase [ubiquinone] 1 subunit C2 [Halyomorpha halys]	Nodiff
LOC106692750	cytochrome c oxidase subunit 5B, mitochondrial [Halyomorpha halys]	Nodiff
LOC106680900	farnesyl pyrophosphate synthase-like [Halyomorpha halys]	Nodiff
LOC106682673	dnaJ homolog shv [Halyomorpha halys]	Nodiff
LOC106681714	dolichol-phosphate mannosyltransferase subunit 3 [Halyomorpha halys]	Nodiff
LOC106683362	cytosol aminopeptidase-like [Halyomorpha halys]	Up Regulation
LOC106688106	phosphoglycerate kinase isoform X1 [Halyomorpha halys]	Nodiff
LOC106688304	lysosomal alpha-glucosidase-like isoform X1 [Halyomorpha halys]	Down Regulation
LOC106682084	autophagy-related protein 13 isoform X1 [Halyomorpha halys]	Nodiff
COX1	cytochrome c oxidase subunit I (mitochondrion) [Halyomorpha halys]	Nodiff
LOC106680391	carbonic anhydrase 13 isoform X1 [Halyomorpha halys]	Nodiff
LOC106680388	very-long-chain 3-oxoacyl-CoA reductase-B-like [Halyomorpha halys]	Nodiff
LOC106681817	nucleoside diphosphate kinase [Halyomorpha halys]	Nodiff
LOC106690810	phosphoglucomutase isoform X1 [Halyomorpha halys]	Nodiff
LOC106684014	ABC transporter B family member 3-like isoform X1 [Halyomorpha halys]	Nodiff
LOC106687112	cathepsin L1-like [Halyomorpha halys]	Nodiff
LOC106691345	phospholipase D3-like isoform X1 [Halyomorpha halys]	Nodiff
LOC106684712	maltase 1-like isoform X1 [Halyomorpha halys]	Nodiff
LOC106685237	isovaleryl-CoA dehydrogenase, mitochondrial [Halyomorpha halys]	Nodiff
LOC106680154	cartilage oligomeric matrix protein [Halyomorpha halys]	Nodiff
LOC106691080	G1/S-specific cyclin-D3 [Halyomorpha halys]	Nodiff
LOC106677484	aldehyde dehydrogenase, mitochondrial-like [Halyomorpha halys]	Nodiff
LOC106692067	aminoacylase-1-like [Halyomorpha halys]	Nodiff
LOC106682193	cytosol aminopeptidase-like [Halyomorpha halys]	Nodiff
LOC106677671	NADH dehydrogenase [ubiquinone] iron-sulfur protein 4, mitochondrial [Halyomorpha halys]	Nodiff
LOC106681027	carbonyl reductase [NADPH] 3-like isoform X1 [Halyomorpha halys]	Nodiff
LOC106680105	succinate dehydrogenase cytochrome B subunit, mitochondrial [Halyomorpha halys]	Nodiff
LOC106691929	homocysteine S-methyltransferase 1-like [Halyomorpha halys]	Nodiff
LOC106682853	transketolase [Halyomorpha halys]	Nodiff
LOC106682510	natural resistance-associated macrophage protein 1-like isoform X1 [Halyomorpha halys]	Nodiff
LOC106690611	4-coumarate--CoA ligase 1-like [Halyomorpha halys]	Nodiff
LOC106689220	centaurin-gamma-1A isoform X1 [Halyomorpha halys]	Nodiff
LOC106682238	CAD protein [Halyomorpha halys]	Nodiff
LOC106677447	D-beta-hydroxybutyrate dehydrogenase, mitochondrial [Halyomorpha halys]	Nodiff
LOC106683184	prostatic acid phosphatase-like [Halyomorpha halys]	Nodiff
LOC106683441	S-phase kinase-associated protein 1 [Halyomorpha halys]	Nodiff
LOC106685036	pantothenate kinase 3 isoform X1 [Halyomorpha halys]	Nodiff
LOC106689093	uncharacterized protein LOC106689093 [Halyomorpha halys]	Nodiff
LOC106682162	succinate dehydrogenase [ubiquinone] flavoprotein subunit, mitochondrial [Halyomorpha halys]	Nodiff
LOC106687027	fatty acid synthase [Halyomorpha halys]	Nodiff
LOC112211477	fizzy-related protein homolog [Halyomorpha halys]	Nodiff
LOC106679839	NAD(P) transhydrogenase, mitochondrial-like [Halyomorpha halys]	Nodiff
LOC106682043	phosphoribosylformylglycinamidine synthase isoform X1 [Halyomorpha halys]	Nodiff
LOC106692356	ribonucleoside-diphosphate reductase subunit M2 B isoform X1 [Halyomorpha halys]	Nodiff
LOC106677511	NADH dehydrogenase [ubiquinone] 1 beta subcomplex subunit 5, mitochondrial [Halyomorpha halys]	Nodiff
LOC112210052	GPI inositol-deacylase-like [Halyomorpha halys]	Nodiff
LOC106685329	cholesterol 7-desaturase [Halyomorpha halys]	Nodiff
LOC106691470	fatty acyl-CoA reductase wat-like [Halyomorpha halys]	Nodiff
LOC106691387	esterase FE4-like [Halyomorpha halys]	Nodiff
LOC106686802	malate dehydrogenase, mitochondrial-like isoform X1 [Halyomorpha halys]	Nodiff
LOC106678275	nucleolar GTP-binding protein 1 [Halyomorpha halys]	Nodiff
LOC106689498	peroxisomal N(1)-acetyl-spermine/spermidine oxidase-like [Halyomorpha halys]	Nodiff
LOC106686873	recQ-mediated genome instability protein 1-like [Halyomorpha halys]	Nodiff
LOC106692727	cytochrome c oxidase subunit 4 isoform 1, mitochondrial [Halyomorpha halys]	Nodiff
LOC106685973	phosphatidylinositol 4,5-bisphosphate 5-phosphatase A isoform X1 [Halyomorpha halys]	Nodiff
LOC106687142	probable aconitate hydratase, mitochondrial [Halyomorpha halys]	Nodiff
LOC106677224	nuclear pore membrane glycoprotein 210 [Halyomorpha halys]	Nodiff
LOC106683438	gamma-aminobutyric acid receptor subunit alpha-6-like isoform X1 [Halyomorpha halys]	Nodiff
LOC106688620	DNA replication licensing factor Mcm6 [Halyomorpha halys]	Nodiff
LOC106681236	geranylgeranyl pyrophosphate synthase isoform X1 [Halyomorpha halys]	Nodiff
LOC106683227	DEAD-box helicase Dbp80-like [Halyomorpha halys]	Nodiff
LOC106681646	probable NADH dehydrogenase [ubiquinone] 1 alpha subcomplex subunit 12 [Halyomorpha halys]	Nodiff
LOC106692885	ras GTPase-activating protein 1 [Halyomorpha halys]	Nodiff
LOC106686596	glutamine--fructose-6-phosphate aminotransferase [isomerizing] 2 isoform X1 [Halyomorpha halys]	Nodiff
LOC106689919	X-ray repair cross-complementing protein 5-like [Halyomorpha halys]	Nodiff
LOC106679158	ribonuclease P protein subunit p29 [Halyomorpha halys]	Nodiff
LOC106679343	histone-lysine N-methyltransferase eggless isoform X1 [Halyomorpha halys]	Nodiff
LOC106692329	alpha-L-fucosidase-like [Halyomorpha halys]	Nodiff
LOC106684315	diacylglycerol kinase theta isoform X1 [Halyomorpha halys]	Nodiff
LOC106687094	ATP-binding cassette sub-family G member 1-like isoform X1 [Halyomorpha halys]	Nodiff
LOC106679150	nuclear pore complex protein Nup133 [Halyomorpha halys]	Nodiff
LOC106692989	probable chitinase 10 [Halyomorpha halys]	Nodiff
LOC106682849	probable 3-hydroxyisobutyrate dehydrogenase, mitochondrial [Halyomorpha halys]	Nodiff
LOC106688063	cytosolic non-specific dipeptidase [Halyomorpha halys]	Nodiff
LOC106686383	60S ribosomal protein L17 [Halyomorpha halys]	Nodiff
LOC106683782	dolichyl-diphosphooligosaccharide--protein glycosyltransferase subunit STT3A [Halyomorpha halys]	Nodiff
LOC106683443	myocyte-specific enhancer factor 2 [Halyomorpha halys]	Nodiff
LOC106685279	S-phase kinase-associated protein 2 [Halyomorpha halys]	Nodiff
LOC106691202	digestive cysteine proteinase 1-like [Halyomorpha halys]	Nodiff
LOC106680018	cytosol aminopeptidase-like [Halyomorpha halys]	Nodiff
LOC106683178	probable acid phosphatase DDB_G0284755 [Halyomorpha halys]	Nodiff
LOC106684210	NAD-dependent protein deacylase Sirt4-like [Halyomorpha halys]	Nodiff
LOC106684675	lipase member J-like [Halyomorpha halys]	Nodiff
LOC106682384	multidrug resistance-associated protein 1-like isoform X1 [Halyomorpha halys]	Nodiff
LOC106683444	arylsulfatase B-like [Halyomorpha halys]	Nodiff
LOC106680840	hamartin isoform X1 [Halyomorpha halys]	Nodiff
LOC106682064	protein timeless [Halyomorpha halys]	Nodiff
LOC106680026	NADH-ubiquinone oxidoreductase 49 kDa subunit-like [Halyomorpha halys]	Nodiff
LOC106692708	uncharacterized protein LOC106692708 [Halyomorpha halys]	Nodiff
LOC106689092	uncharacterized protein LOC106689092 [Halyomorpha halys]	Nodiff
LOC106689474	beta-1,4-glucuronyltransferase 1-like [Halyomorpha halys]	Nodiff
LOC106692874	peptidoglycan-recognition protein SB2-like [Halyomorpha halys]	Nodiff
LOC106677707	alpha-1,6-mannosyl-glycoprotein 2-beta-N-acetylglucosaminyltransferase-like [Halyomorpha halys]	Nodiff
LOC106693008	DNA polymerase alpha subunit B [Halyomorpha halys]	Nodiff
LOC106680062	glutathione S-transferase [Halyomorpha halys]	Nodiff
LOC106691459	cytochrome P450 6j1-like [Halyomorpha halys]	Nodiff
LOC106679155	aminopeptidase N-like [Halyomorpha halys]	Nodiff
LOC106685719	ribonuclease P protein subunit p30 [Halyomorpha halys]	Nodiff
LOC106684884	autophagy-related protein 2 homolog B [Halyomorpha halys]	Nodiff
LOC106685226	protein transport protein Sec23A [Halyomorpha halys]	Nodiff
LOC106683990	5'-AMP-activated protein kinase subunit gamma-1 [Halyomorpha halys]	Nodiff
LOC106679596	uncharacterized protein LOC106679596 [Halyomorpha halys]	Nodiff
LOC106685392	xanthine dehydrogenase [Halyomorpha halys]	Nodiff
LOC106690883	1,5-anhydro-D-fructose reductase, partial [Halyomorpha halys]	Nodiff
LOC106688985	farnesyl pyrophosphate synthase [Halyomorpha halys]	Nodiff
LOC106686933	DNA primase small subunit [Halyomorpha halys]	Nodiff
LOC106683869	ras association domain-containing protein 4 [Halyomorpha halys]	Nodiff
LOC106677834	acylpyruvase FAHD1, mitochondrial [Halyomorpha halys]	Nodiff
LOC106684499	cathepsin L1-like [Halyomorpha halys]	Nodiff
LOC106692766	glutamate--cysteine ligase [Halyomorpha halys]	Nodiff
LOC106678409	GPI inositol-deacylase [Halyomorpha halys]	Nodiff
LOC106686644	uncharacterized protein LOC106686644 isoform X1 [Halyomorpha halys]	Nodiff
LOC106691602	unconventional myosin-IXb isoform X1 [Halyomorpha halys]	Nodiff
LOC106680528	carbonyl reductase [NADPH] 1-like [Halyomorpha halys]	Nodiff
LOC106677433	high affinity cAMP-specific and IBMX-insensitive 3',5'-cyclic phosphodiesterase 8 [Halyomorpha halys]	Nodiff
LOC106677856	nucleoporin NDC1 [Halyomorpha halys]	Nodiff
LOC106684312	cathepsin L1 [Halyomorpha halys]	Nodiff
LOC106681952	isocitrate dehydrogenase [NAD] subunit gamma, mitochondrial [Halyomorpha halys]	Nodiff
LOC106688739	glucose-6-phosphate 1-dehydrogenase [Halyomorpha halys]	Nodiff
LOC106678169	replication factor C subunit 5 [Halyomorpha halys]	Nodiff
LOC106682135	selenide, water dikinase [Halyomorpha halys]	Nodiff
LOC112211727	modular serine protease-like [Halyomorpha halys]	Nodiff
LOC106683528	cytochrome b-c1 complex subunit 8 [Halyomorpha halys]	Nodiff
LOC106680936	proliferating cell nuclear antigen-like isoform X1 [Halyomorpha halys]	Nodiff
LOC106689373	NADH dehydrogenase [ubiquinone] 1 beta subcomplex subunit 3-like [Halyomorpha halys]	Nodiff
LOC106688265	40S ribosomal protein S15Aa [Halyomorpha halys]	Nodiff
LOC106689827	xanthine dehydrogenase-like [Halyomorpha halys]	Nodiff
LOC106679806	aspartic proteinase A3-like [Halyomorpha halys]	Nodiff
LOC106683401	Fanconi anemia group I protein isoform X1 [Halyomorpha halys]	Nodiff
LOC106685755	threonine--tRNA ligase, cytoplasmic [Halyomorpha halys]	Nodiff
LOC106680730	spermidine synthase [Halyomorpha halys]	Nodiff
LOC106677432	protein disulfide-isomerase A3 [Halyomorpha halys]	Nodiff
LOC106692447	heparan sulfate glucosamine 3-O-sulfotransferase 5 isoform X1 [Halyomorpha halys]	Nodiff
LOC106689502	phosphatidylserine decarboxylase proenzyme, mitochondrial isoform X1 [Halyomorpha halys]	Nodiff
LOC106689460	ecdysone 20-monooxygenase isoform X1 [Halyomorpha halys]	Nodiff
LOC106691148	exosome complex component RRP4 [Halyomorpha halys]	Nodiff
LOC106690388	peroxisomal acyl-coenzyme A oxidase 3 [Halyomorpha halys]	Nodiff
LOC106679316	FAD synthase-like isoform X1 [Halyomorpha halys]	Nodiff
LOC106681166	GMP synthase [glutamine-hydrolyzing] isoform X1 [Halyomorpha halys]	Nodiff
LOC106680961	40S ribosomal protein S8 [Halyomorpha halys]	Nodiff
LOC106692877	peptidoglycan-recognition protein SB2-like [Halyomorpha halys]	Nodiff
LOC106679588	exosome complex component RRP43 [Halyomorpha halys]	Nodiff
LOC106680993	cytochrome P450 6k1 [Halyomorpha halys]	Nodiff
LOC112211638	isocitrate dehydrogenase [NAD] subunit gamma, mitochondrial-like isoform X1 [Halyomorpha halys]	Nodiff
LOC106690564	cathepsin L1-like [Halyomorpha halys]	Nodiff
LOC106690799	cleavage and polyadenylation specificity factor subunit CG7185-like isoform X1 [Halyomorpha halys]	Nodiff
LOC106690616	DNA excision repair protein ERCC-6-like [Halyomorpha halys]	Nodiff
LOC106685395	xanthine dehydrogenase-like [Halyomorpha halys]	Nodiff
LOC106677061	leucine--tRNA ligase, cytoplasmic [Halyomorpha halys]	Nodiff
LOC106685363	lactosylceramide 4-alpha-galactosyltransferase-like isoform X1 [Halyomorpha halys]	Nodiff
LOC106691980	40S ribosomal protein S3a [Halyomorpha halys]	Nodiff
LOC106689097	uncharacterized protein LOC106689097 [Halyomorpha halys]	Nodiff
LOC106682232	calmodulin-A-like [Halyomorpha halys]	Nodiff
LOC106692631	serine/threonine-protein kinase STE20 [Halyomorpha halys]	Nodiff
LOC106682063	glycerol-3-phosphate dehydrogenase, mitochondrial [Halyomorpha halys]	Nodiff
LOC106692514	TAF5-like RNA polymerase II p300/CBP-associated factor-associated factor 65 kDa subunit 5L isoform X1 [Halyomorpha halys]	Nodiff
LOC106692489	gamma-aminobutyric acid receptor-associated protein [Halyomorpha halys]	Nodiff
LOC106690112	pyridoxal phosphate phosphatase-like isoform X1 [Halyomorpha halys]	Nodiff
LOC106686488	putative polypeptide N-acetylgalactosaminyltransferase 9 [Halyomorpha halys]	Nodiff
LOC106689008	UDP-N-acetylhexosamine pyrophosphorylase [Halyomorpha halys]	Nodiff
LOC106689668	nuclear pore complex protein Nup205 [Halyomorpha halys]	Nodiff
LOC106687134	(E3-independent) E2 ubiquitin-conjugating enzyme UBE2O [Halyomorpha halys]	Nodiff
LOC106686322	NADH dehydrogenase [ubiquinone] iron-sulfur protein 6, mitochondrial [Halyomorpha halys]	Nodiff
LOC106688074	trifunctional purine biosynthetic protein adenosine-3 [Halyomorpha halys]	Nodiff
LOC106685142	serine/threonine-protein kinase polo [Halyomorpha halys]	Nodiff
LOC106684098	40S ribosomal protein S6 [Halyomorpha halys]	Nodiff
LOC106684147	DNA repair and recombination protein RAD54-like isoform X1 [Halyomorpha halys]	Nodiff
LOC106690798	cleavage and polyadenylation specificity factor subunit CG7185 isoform X1 [Halyomorpha halys]	Nodiff
LOC106677144	acyl-CoA desaturase-like [Halyomorpha halys]	Nodiff
LOC106679152	putative hydroxypyruvate isomerase [Halyomorpha halys]	Nodiff
LOC106680544	lipase member N-like [Halyomorpha halys]	Nodiff
LOC106677850	60S ribosomal protein L11 [Halyomorpha halys]	Nodiff
LOC106678733	ubiquitin conjugation factor E4 B isoform X1 [Halyomorpha halys]	Nodiff
LOC106680418	pancreatic triacylglycerol lipase-like [Halyomorpha halys]	Nodiff
LOC106683642	delta(3,5)-Delta(2,4)-dienoyl-CoA isomerase, mitochondrial [Halyomorpha halys]	Nodiff
COX2	cytochrome c oxidase subunit II (mitochondrion) [Halyomorpha halys]	Nodiff
LOC106685096	polyphosphoinositide phosphatase [Halyomorpha halys]	Nodiff
LOC106685310	protein extra-macrochaetae [Halyomorpha halys]	Nodiff
LOC106692493	N-acetylneuraminate lyase B isoform X1 [Halyomorpha halys]	Nodiff
LOC106692815	DNA ligase 1 [Halyomorpha halys]	Nodiff
LOC106685447	gastric triacylglycerol lipase-like isoform X1 [Halyomorpha halys]	Nodiff
LOC106684302	L-2-hydroxyglutarate dehydrogenase, mitochondrial [Halyomorpha halys]	Nodiff
LOC106688809	anaphase-promoting complex subunit 1 [Halyomorpha halys]	Nodiff
LOC106679786	lipoma-preferred partner [Halyomorpha halys]	Nodiff
LOC106689775	protein crumbs [Halyomorpha halys]	Nodiff
LOC106684628	D-erythrulose reductase [Halyomorpha halys]	Nodiff
LOC106693017	S-adenosylmethionine decarboxylase proenzyme [Halyomorpha halys]	Nodiff
LOC106688122	aldose reductase [Halyomorpha halys]	Nodiff
LOC106677167	nuclear pore complex protein Nup85 isoform X1 [Halyomorpha halys]	Nodiff
LOC106685693	nuclear pore complex protein Nup160 homolog [Halyomorpha halys]	Nodiff
LOC106688078	histone-lysine N-methyltransferase, H3 lysine-79 specific-like [Halyomorpha halys]	Nodiff
LOC106682444	cytosol aminopeptidase-like isoform X1 [Halyomorpha halys]	Nodiff
LOC106678653	glycine--tRNA ligase [Halyomorpha halys]	Nodiff
LOC106680126	40S ribosomal protein S14a [Halyomorpha halys]	Nodiff
LOC106692793	uncharacterized protein LOC106692793 [Halyomorpha halys]	Nodiff
LOC106682062	protein transport protein Sec61 subunit beta [Halyomorpha halys]	Nodiff
LOC106684013	phosphatidylcholine translocator ABCB4-like isoform X1 [Halyomorpha halys]	Nodiff
LOC106685021	fumarate hydratase, mitochondrial-like isoform X1 [Halyomorpha halys]	Nodiff
LOC106681294	TELO2-interacting protein 1 homolog [Halyomorpha halys]	Nodiff
LOC106689183	ATP-citrate synthase [Halyomorpha halys]	Nodiff
LOC106678810	asparagine synthetase [glutamine-hydrolyzing] [Halyomorpha halys]	Nodiff
ND2	NADH dehydrogenase subunit 2 (mitochondrion) [Halyomorpha halys]	Nodiff
LOC106691381	ubiquitin carboxyl-terminal hydrolase 1 isoform X1 [Halyomorpha halys]	Nodiff
LOC106684748	glutathione S-transferase S1-like [Halyomorpha halys]	Nodiff
LOC106692817	suppressor protein of bem1/bed5 double mutants-like [Halyomorpha halys]	Nodiff
LOC106692625	aminoacylase-1-like [Halyomorpha halys]	Nodiff
LOC106683078	ADP-ribosylation factor 2 [Halyomorpha halys]	Nodiff
LOC106684308	NADH dehydrogenase [ubiquinone] 1 alpha subcomplex subunit 13 [Halyomorpha halys]	Nodiff
LOC106679019	1,5-anhydro-D-fructose reductase-like [Halyomorpha halys]	Nodiff
LOC106686930	2-acylglycerol O-acyltransferase 1-like [Halyomorpha halys]	Nodiff
LOC106691704	juvenile hormone acid O-methyltransferase [Halyomorpha halys]	Nodiff
LOC106679189	alkaline phosphatase [Halyomorpha halys]	Nodiff
LOC106686842	CCR4-NOT transcription complex subunit 10 isoform X1 [Halyomorpha halys]	Nodiff
LOC106687653	proliferating cell nuclear antigen [Halyomorpha halys]	Nodiff
LOC106691291	general transcription and DNA repair factor IIH helicase subunit XPD [Halyomorpha halys]	Nodiff
LOC106678541	hepatic leukemia factor-like isoform X1 [Halyomorpha halys]	Nodiff
LOC106685648	carbohydrate sulfotransferase 11 isoform X1 [Halyomorpha halys]	Nodiff
LOC106686909	ATP-binding cassette sub-family G member 1-like [Halyomorpha halys]	Nodiff
LOC106683368	3-hydroxy-3-methylglutaryl-coenzyme A reductase [Halyomorpha halys]	Nodiff
LOC106685160	beta carbonic anhydrase 1 [Halyomorpha halys]	Nodiff
LOC106690344	NPC intracellular cholesterol transporter 2 homolog a [Halyomorpha halys]	Nodiff
LOC106691062	1,5-anhydro-D-fructose reductase-like [Halyomorpha halys]	Nodiff
LOC106680036	NADH-ubiquinone oxidoreductase 49 kDa subunit-like [Halyomorpha halys]	Nodiff
LOC106682388	multidrug resistance-associated protein 1-like [Halyomorpha halys]	Nodiff
LOC106683346	GTP-binding nuclear protein Ran [Halyomorpha halys]	Nodiff
LOC106690332	gamma-glutamyl hydrolase-like [Halyomorpha halys]	Nodiff
LOC106688666	translocation protein SEC63 homolog [Halyomorpha halys]	Nodiff
LOC106678310	histone-lysine N-methyltransferase NSD2 isoform X1 [Halyomorpha halys]	Nodiff
LOC106677748	dynein heavy chain, cytoplasmic isoform X1 [Halyomorpha halys]	Nodiff
LOC106679031	neutral alpha-glucosidase AB [Halyomorpha halys]	Nodiff
LOC106688796	DNA polymerase delta subunit 3-like [Halyomorpha halys]	Nodiff
LOC106684327	glycerophosphocholine phosphodiesterase GPCPD1 isoform X1 [Halyomorpha halys]	Nodiff
LOC106684089	V-type proton ATPase subunit G [Halyomorpha halys]	Nodiff
LOC106685774	arginine--tRNA ligase, cytoplasmic [Halyomorpha halys]	Nodiff
LOC106677396	dual 3',5'-cyclic-AMP and -GMP phosphodiesterase 11 isoform X1 [Halyomorpha halys]	Nodiff
LOC106677505	hexosaminidase D-like [Halyomorpha halys]	Nodiff
LOC106682506	diuretic hormone receptor-like isoform X1 [Halyomorpha halys]	Nodiff
LOC106679283	agrin-like isoform X1 [Halyomorpha halys]	Nodiff
LOC106688761	phospholipase D3 [Halyomorpha halys]	Nodiff
LOC106691006	cathepsin L1-like [Halyomorpha halys]	Nodiff
LOC112210634	uncharacterized protein LOC112210634 [Halyomorpha halys]	Nodiff
LOC106681183	acetyl-CoA carboxylase 1 [Halyomorpha halys]	Nodiff
LOC106685286	fatty acyl-CoA reductase 1-like [Halyomorpha halys]	Nodiff
LOC106689432	heterogeneous nuclear ribonucleoprotein K isoform X1 [Halyomorpha halys]	Nodiff
LOC106686048	4-nitrophenylphosphatase-like [Halyomorpha halys]	Nodiff
LOC106689565	glutathione S-transferase [Halyomorpha halys]	Nodiff
LOC106681576	superoxide dismutase [Mn], mitochondrial isoform X1 [Halyomorpha halys]	Nodiff
LOC106684334	probable 3-hydroxyacyl-CoA dehydrogenase B0272.3 isoform X1 [Halyomorpha halys]	Nodiff
LOC106685299	ethanolamine-phosphate cytidylyltransferase isoform X1 [Halyomorpha halys]	Nodiff
LOC106690440	leucine-rich repeat neuronal protein 2 [Halyomorpha halys]	Nodiff
LOC106684057	endoplasmic reticulum chaperone BiP [Halyomorpha halys]	Nodiff
LOC106687943	glutathione hydrolase 1 proenzyme isoform X1 [Halyomorpha halys]	Nodiff
LOC106677133	acyl-CoA desaturase-like [Halyomorpha halys]	Nodiff
LOC106677465	NADH-ubiquinone oxidoreductase 49 kDa subunit-like isoform X1 [Halyomorpha halys]	Nodiff
LOC106689445	cytochrome c oxidase subunit 6B-like [Halyomorpha halys]	Nodiff
LOC106677130	putative fatty acyl-CoA reductase CG5065 [Halyomorpha halys]	Nodiff
LOC106691597	ribonucleoside-diphosphate reductase large subunit [Halyomorpha halys]	Nodiff
LOC106678956	acylphosphatase-2 [Halyomorpha halys]	Nodiff
LOC106685369	60S ribosomal protein L23 [Halyomorpha halys]	Nodiff
LOC106680609	2-hydroxyacylsphingosine 1-beta-galactosyltransferase-like [Halyomorpha halys]	Nodiff
LOC106678635	protein disulfide-isomerase isoform X1 [Halyomorpha halys]	Nodiff
LOC106690561	S-methyl-5'-thioadenosine phosphorylase [Halyomorpha halys]	Nodiff
LOC106688242	thiamin pyrophosphokinase 1-like isoform X1 [Halyomorpha halys]	Nodiff
LOC106688922	ornithine aminotransferase, mitochondrial-like isoform X1 [Halyomorpha halys]	Nodiff
LOC106680935	uncharacterized protein LOC106680935 isoform X1 [Halyomorpha halys]	Nodiff
LOC106685557	caspase-1 [Halyomorpha halys]	Nodiff
LOC106682934	uncharacterized protein LOC106682934 [Halyomorpha halys]	Nodiff
LOC106686296	60S ribosomal protein L28 [Halyomorpha halys]	Nodiff
LOC106681154	60S ribosomal protein L10 [Halyomorpha halys]	Nodiff
LOC106679865	ATP-binding cassette sub-family G member 4-like [Halyomorpha halys]	Nodiff
LOC106681270	protein transport protein Sec24A [Halyomorpha halys]	Nodiff
LOC106685492	60S ribosomal protein L8 [Halyomorpha halys]	Nodiff
LOC106686691	translocon-associated protein subunit beta [Halyomorpha halys]	Nodiff
LOC106690936	inositol monophosphatase 2 [Halyomorpha halys]	Nodiff
LOC106684207	cytosolic endo-beta-N-acetylglucosaminidase [Halyomorpha halys]	Nodiff
LOC106684282	ecdysone receptor isoform X1 [Halyomorpha halys]	Nodiff
LOC106689518	G2/mitotic-specific cyclin-B2-like isoform X1 [Halyomorpha halys]	Nodiff
LOC106680858	DNA-3-methyladenine glycosylase [Halyomorpha halys]	Nodiff
LOC106690164	lipase member K-like [Halyomorpha halys]	Nodiff
LOC106677115	serine/threonine-protein kinase ULK2 isoform X2 [Halyomorpha halys]	Nodiff
LOC106680715	multidrug resistance protein 1-like, partial [Halyomorpha halys]	Nodiff
LOC106684829	glucose-6-phosphate isomerase [Halyomorpha halys]	Nodiff
LOC106688534	transcription factor kayak isoform X1 [Halyomorpha halys]	Nodiff
LOC106686034	dihydrolipoyllysine-residue succinyltransferase component of 2-oxoglutarate dehydrogenase complex, mitochondrial-like [Halyomorpha halys]	Nodiff
LOC106686995	casein kinase II subunit alpha [Halyomorpha halys]	Nodiff
LOC106686850	alpha-1,3-mannosyl-glycoprotein 4-beta-N-acetylglucosaminyltransferase A [Halyomorpha halys]	Nodiff
LOC106682040	laminin subunit beta-1 isoform X1 [Halyomorpha halys]	Nodiff
LOC106681087	chitinase-3-like protein 1 [Halyomorpha halys]	Nodiff
LOC106688508	alcohol dehydrogenase [NADP(+)]-like [Halyomorpha halys]	Nodiff
LOC106678638	rab11 family-interacting protein 4 isoform X1 [Halyomorpha halys]	Nodiff
LOC106684251	probable phenylalanine--tRNA ligase, mitochondrial isoform X1 [Halyomorpha halys]	Nodiff
LOC106691086	putative fatty acyl-CoA reductase CG5065 [Halyomorpha halys]	Nodiff
LOC106680009	dolichyl-diphosphooligosaccharide--protein glycosyltransferase subunit 1 [Halyomorpha halys]	Nodiff
LOC106684408	carbonic anhydrase 2 [Halyomorpha halys]	Nodiff
LOC106689101	uncharacterized protein LOC106689101 [Halyomorpha halys]	Nodiff
LOC106687594	DNA mismatch repair protein Mlh1 [Halyomorpha halys]	Nodiff
LOC106692803	cytoplasmic tRNA 2-thiolation protein 1 [Halyomorpha halys]	Nodiff
LOC106689099	alpha-(1,6)-fucosyltransferase [Halyomorpha halys]	Nodiff
LOC106677399	alpha-crystallin A chain-like [Halyomorpha halys]	Nodiff
LOC106684088	tyrosine aminotransferase [Halyomorpha halys]	Nodiff
LOC106688132	DNA ligase 3 [Halyomorpha halys]	Nodiff
LOC106681365	LOW QUALITY PROTEIN: casein kinase I [Halyomorpha halys]	Nodiff
LOC106691767	ADP-ribosylation factor GTPase-activating protein 1 isoform X1 [Halyomorpha halys]	Nodiff
LOC106683541	DNA damage-binding protein 2 [Halyomorpha halys]	Nodiff
LOC106682462	sphingosine-1-phosphate phosphatase 2 [Halyomorpha halys]	Nodiff
LOC106678429	spermine oxidase-like [Halyomorpha halys]	Nodiff
LOC106681113	NADH dehydrogenase [ubiquinone] 1 beta subcomplex subunit 2, mitochondrial [Halyomorpha halys]	Nodiff
LOC106679611	UDP-glucuronosyltransferase 1-2-like [Halyomorpha halys]	Nodiff
LOC106680176	1-phosphatidylinositol 4,5-bisphosphate phosphodiesterase gamma-1 [Halyomorpha halys]	Nodiff
LOC106681546	WD repeat domain phosphoinositide-interacting protein 2 isoform X1 [Halyomorpha halys]	Nodiff
LOC106683371	cytoplasmic polyadenylation element-binding protein isoform X1 [Halyomorpha halys]	Nodiff
LOC106689655	ATP-binding cassette sub-family G member 1 [Halyomorpha halys]	Nodiff
LOC106692691	calmodulin-like protein 4 [Halyomorpha halys]	Nodiff
LOC106686129	aminopeptidase M1 [Halyomorpha halys]	Nodiff
LOC106683757	40S ribosomal protein S10 [Halyomorpha halys]	Nodiff
LOC106677070	CDP-diacylglycerol--inositol 3-phosphatidyltransferase [Halyomorpha halys]	Nodiff
LOC106680904	pyruvate kinase isoform X1 [Halyomorpha halys]	Nodiff
LOC106683731	beta-glucuronidase-like isoform X1 [Halyomorpha halys]	Nodiff
LOC106690423	dihydrofolate reductase [Halyomorpha halys]	Nodiff
LOC106677145	acyl-CoA desaturase-like [Halyomorpha halys]	Nodiff
LOC106689033	S-adenosylhomocysteine hydrolase-like protein 1 isoform X1 [Halyomorpha halys]	Nodiff
LOC106687895	uncharacterized protein LOC106687895 [Halyomorpha halys]	Nodiff
LOC106684565	DNA repair protein RAD51 homolog 1 [Halyomorpha halys]	Nodiff
LOC112211832	enolase-like isoform X1 [Halyomorpha halys]	Nodiff
LOC106680310	60S ribosomal protein L15 [Halyomorpha halys]	Nodiff
LOC106684329	THO complex subunit 2 [Halyomorpha halys]	Nodiff
ND3	NADH dehydrogenase subunit 3 (mitochondrion) [Halyomorpha halys]	Nodiff
LOC106687043	inosine-5'-monophosphate dehydrogenase-like [Halyomorpha halys]	Nodiff
LOC106677072	glyoxylate reductase/hydroxypyruvate reductase-like [Halyomorpha halys]	Nodiff
LOC106687593	putative neutral sphingomyelinase [Halyomorpha halys]	Nodiff
LOC106692954	juvenile hormone acid O-methyltransferase-like [Halyomorpha halys]	Nodiff
LOC106677977	lipoyl synthase, mitochondrial [Halyomorpha halys]	Nodiff
LOC106680690	probable isocitrate dehydrogenase [NAD] subunit alpha, mitochondrial [Halyomorpha halys]	Nodiff
LOC106679609	asparagine--tRNA ligase, cytoplasmic [Halyomorpha halys]	Nodiff
LOC106677483	aldehyde dehydrogenase, mitochondrial-like [Halyomorpha halys]	Nodiff
LOC106685438	valine--tRNA ligase isoform X1 [Halyomorpha halys]	Nodiff
LOC106689446	dihydrolipoyl dehydrogenase, mitochondrial [Halyomorpha halys]	Nodiff
LOC106682719	mannose-1-phosphate guanyltransferase beta [Halyomorpha halys]	Nodiff
LOC106691324	inositol polyphosphate 1-phosphatase [Halyomorpha halys]	Nodiff
LOC106680468	riboflavin kinase [Halyomorpha halys]	Nodiff
LOC106690454	syntaxin-1A isoform X1 [Halyomorpha halys]	Nodiff
LOC106678171	group 3 secretory phospholipase A2, partial [Halyomorpha halys]	Nodiff
LOC106681954	40S ribosomal protein S15 [Halyomorpha halys]	Nodiff
LOC106686835	putative fatty acyl-CoA reductase CG5065 [Halyomorpha halys]	Nodiff
LOC106679847	exostosin-3 [Halyomorpha halys]	Nodiff
LOC106683981	NADH dehydrogenase [ubiquinone] 1 beta subcomplex subunit 8, mitochondrial [Halyomorpha halys]	Nodiff
LOC106683205	acyl-CoA Delta(11) desaturase [Halyomorpha halys]	Nodiff
LOC106681599	membrane-bound transcription factor site-1 protease isoform X1 [Halyomorpha halys]	Nodiff
LOC106681218	40S ribosomal protein S28 [Halyomorpha halys]	Nodiff
LOC106688990	pro-neuropeptide Y-like [Halyomorpha halys]	Nodiff
LOC106684451	low molecular weight phosphotyrosine protein phosphatase [Halyomorpha halys]	Nodiff
LOC106677161	40S ribosomal protein S25 [Halyomorpha halys]	Nodiff
LOC106684110	DNA (cytosine-5)-methyltransferase 1 [Halyomorpha halys]	Nodiff
LOC106688284	neuropeptides capa receptor-like [Halyomorpha halys]	Nodiff
LOC106683997	ran GTPase-activating protein 1 isoform X1 [Halyomorpha halys]	Nodiff
LOC106677428	diamine acetyltransferase 2 [Halyomorpha halys]	Nodiff
LOC106692202	40S ribosomal protein S18 [Halyomorpha halys]	Nodiff
LOC106678091	ubiquitin-like modifier-activating enzyme ATG7 [Halyomorpha halys]	Nodiff
LOC106678423	xanthine dehydrogenase [Halyomorpha halys]	Nodiff
LOC106685771	40S ribosomal protein S24 isoform X1 [Halyomorpha halys]	Nodiff
LOC106692538	trifunctional enzyme subunit alpha, mitochondrial [Halyomorpha halys]	Nodiff
LOC106677287	NADH dehydrogenase [ubiquinone] 1 beta subcomplex subunit 10 [Halyomorpha halys]	Nodiff
LOC106686087	fumarylacetoacetase [Halyomorpha halys]	Nodiff
LOC106687406	DNA polymerase eta isoform X1 [Halyomorpha halys]	Nodiff
LOC106680480	probable signal peptidase complex subunit 2 [Halyomorpha halys]	Nodiff
LOC106678725	NADP-dependent malic enzyme isoform X1 [Halyomorpha halys]	Nodiff
LOC106687770	NADH dehydrogenase [ubiquinone] iron-sulfur protein 4, mitochondrial-like [Halyomorpha halys]	Nodiff
LOC106686832	uncharacterized protein LOC106686832 [Halyomorpha halys]	Nodiff
LOC106692804	CCR4-NOT transcription complex subunit 3 isoform X1 [Halyomorpha halys]	Nodiff
LOC106681580	multidrug resistance-associated protein 5-like isoform X1 [Halyomorpha halys]	Nodiff
LOC106687894	dehydrodolichyl diphosphate synthase complex subunit nus1 [Halyomorpha halys]	Nodiff
LOC106685284	procollagen-lysine,2-oxoglutarate 5-dioxygenase 1 isoform X1 [Halyomorpha halys]	Nodiff
ND4	NADH dehydrogenase subunit 4 (mitochondrion) [Halyomorpha halys]	Nodiff
LOC106686931	NADH dehydrogenase [ubiquinone] 1 alpha subcomplex subunit 7-like [Halyomorpha halys]	Nodiff
LOC106691567	very long-chain specific acyl-CoA dehydrogenase, mitochondrial [Halyomorpha halys]	Nodiff
LOC106681251	lysosomal alpha-mannosidase [Halyomorpha halys]	Nodiff
LOC106679603	UDP-glucuronosyltransferase 2B9 [Halyomorpha halys]	Nodiff
LOC106678206	protein-serine O-palmitoleoyltransferase porcupine [Halyomorpha halys]	Nodiff
LOC106687028	hexosaminidase D-like isoform X1 [Halyomorpha halys]	Nodiff
LOC106691508	beta-1,4-glucuronyltransferase 1-like isoform X1 [Halyomorpha halys]	Nodiff
LOC106691338	exonuclease 1 isoform X1 [Halyomorpha halys]	Nodiff
LOC106688066	40S ribosomal protein S5 [Halyomorpha halys]	Nodiff
LOC106682880	nuclear cap-binding protein subunit 2-like [Halyomorpha halys]	Nodiff
LOC106685063	DNA excision repair protein ERCC-8-like isoform X1 [Halyomorpha halys]	Nodiff
LOC106680957	H/ACA ribonucleoprotein complex subunit 1 [Halyomorpha halys]	Nodiff
LOC106692480	probable isocitrate dehydrogenase [NAD] subunit beta, mitochondrial isoform X1 [Halyomorpha halys]	Nodiff
ND5	NADH dehydrogenase subunit 5 (mitochondrion) [Halyomorpha halys]	Nodiff
LOC106689534	LOW QUALITY PROTEIN: inositol-pentakisphosphate 2-kinase [Halyomorpha halys]	Nodiff
LOC106681016	N-acetylgalactosaminyltransferase 7 [Halyomorpha halys]	Nodiff
LOC106682873	7-methylguanosine phosphate-specific 5'-nucleotidase A-like [Halyomorpha halys]	Nodiff
LOC106677111	DNA polymerase epsilon subunit 2 [Halyomorpha halys]	Nodiff
LOC106680129	nucleolar protein 6 [Halyomorpha halys]	Nodiff
LOC112211225	DNA replication licensing factor Mcm7 [Halyomorpha halys]	Nodiff
LOC106683319	LIRP isoform X1 [Halyomorpha halys]	Nodiff
LOC106680133	serine/threonine-protein kinase/endoribonuclease IRE1 [Halyomorpha halys]	Nodiff
LOC106690746	glutamate synthase [NADH], amyloplastic isoform X1 [Halyomorpha halys]	Nodiff
LOC106683646	X-box-binding protein 1 isoform X1 [Halyomorpha halys]	Nodiff
LOC106690975	phosphoenolpyruvate carboxykinase [GTP]-like [Halyomorpha halys]	Nodiff
LOC106687502	1,4-alpha-glucan-branching enzyme [Halyomorpha halys]	Nodiff
LOC106685015	endochitinase [Halyomorpha halys]	Nodiff
LOC106684175	cytosol aminopeptidase-like [Halyomorpha halys]	Nodiff
LOC106691913	juvenile hormone epoxide hydrolase 1-like [Halyomorpha halys]	Nodiff
LOC106685323	transaldolase [Halyomorpha halys]	Nodiff
LOC106677438	optomotor-blind protein-like isoform X1 [Halyomorpha halys]	Nodiff
LOC106688128	60S ribosomal protein L21-like [Halyomorpha halys]	Nodiff
LOC106689774	platelet-activating factor acetylhydrolase IB subunit beta homolog isoform X1 [Halyomorpha halys]	Nodiff
LOC106682785	60S ribosomal protein L18 [Halyomorpha halys]	Nodiff
LOC106684937	charged multivesicular body protein 6-A [Halyomorpha halys]	Nodiff
LOC106686435	beta-1,3-galactosyltransferase 6 [Halyomorpha halys]	Nodiff
LOC106681975	peroxisome assembly protein 12 [Halyomorpha halys]	Nodiff
LOC106690021	tyrosine 3-monooxygenase [Halyomorpha halys]	Nodiff
LOC106680682	D-glucuronyl C5-epimerase B [Halyomorpha halys]	Nodiff
LOC106689416	methionine--tRNA ligase, cytoplasmic [Halyomorpha halys]	Nodiff
LOC106678867	protein spitz-like [Halyomorpha halys]	Nodiff
LOC106692624	aminoacylase-1-like [Halyomorpha halys]	Nodiff
LOC106691720	23 kDa integral membrane protein-like isoform X1 [Halyomorpha halys]	Nodiff
LOC106677358	beclin-1-like protein isoform X1 [Halyomorpha halys]	Nodiff
LOC106687124	AP-3 complex subunit delta-1 [Halyomorpha halys]	Nodiff
LOC106686465	beta-mannosidase [Halyomorpha halys]	Nodiff
LOC106690387	cGMP-specific 3',5'-cyclic phosphodiesterase isoform X1 [Halyomorpha halys]	Nodiff
LOC106689321	1-acyl-sn-glycerol-3-phosphate acyltransferase alpha-like isoform X1 [Halyomorpha halys]	Nodiff
LOC106692872	peptidoglycan recognition protein 3 [Halyomorpha halys]	Nodiff
LOC106689023	cytochrome c oxidase subunit 5A, mitochondrial [Halyomorpha halys]	Nodiff
LOC106688146	modular serine protease-like [Halyomorpha halys]	Nodiff
LOC106689628	wolframin-like [Halyomorpha halys]	Nodiff
LOC106682530	ubiquitin-40S ribosomal protein S27a [Halyomorpha halys]	Nodiff
LOC106684521	cathepsin L1 [Halyomorpha halys]	Nodiff
LOC106680520	X-ray repair cross-complementing protein 5-like [Halyomorpha halys]	Nodiff
LOC106692596	2-acylglycerol O-acyltransferase 2-like [Halyomorpha halys]	Nodiff
LOC106684306	death-associated protein kinase 1 isoform X1 [Halyomorpha halys]	Nodiff
LOC106677952	tafazzin homolog [Halyomorpha halys]	Nodiff
LOC106683812	uncharacterized protein LOC106683812 isoform X1 [Halyomorpha halys]	Nodiff
LOC106686982	protein disulfide-isomerase A6 homolog [Halyomorpha halys]	Nodiff
LOC106692653	tuberin isoform X1 [Halyomorpha halys]	Nodiff
LOC106690080	frizzled-2 [Halyomorpha halys]	Nodiff
LOC106684386	DNA polymerase epsilon catalytic subunit A [Halyomorpha halys]	Nodiff
LOC112211463	DNA repair protein RAD51 homolog 1-like [Halyomorpha halys]	Nodiff
LOC106688754	dynamin isoform X1 [Halyomorpha halys]	Nodiff
LOC106681951	40S ribosomal protein S3-like [Halyomorpha halys]	Nodiff
LOC106684926	polypeptide N-acetylgalactosaminyltransferase 1 isoform X1 [Halyomorpha halys]	Nodiff
LOC106683693	protein O-mannosyltransferase 1 [Halyomorpha halys]	Nodiff
ND1	NADH dehydrogenase subunit 1 (mitochondrion) [Halyomorpha halys]	Nodiff
LOC106680941	probable isoaspartyl peptidase/L-asparaginase GA20639 isoform X1 [Halyomorpha halys]	Nodiff
LOC106680252	WD repeat-containing protein 82 [Halyomorpha halys]	Nodiff
LOC106685087	uncharacterized protein LOC106685087 [Halyomorpha halys]	Nodiff
LOC106682081	ATP-binding cassette sub-family G member 4 [Halyomorpha halys]	Nodiff
LOC106681201	1,5-anhydro-D-fructose reductase-like [Halyomorpha halys]	Nodiff
LOC106678967	nuclear pore complex protein Nup214 [Halyomorpha halys]	Nodiff
LOC106681464	60S ribosomal protein L35a [Halyomorpha halys]	Nodiff
LOC106688402	frizzled-2 [Halyomorpha halys]	Nodiff
LOC106690500	protein 5NUC-like [Halyomorpha halys]	Nodiff
LOC106677158	beta-ureidopropionase [Halyomorpha halys]	Nodiff
LOC106685078	60S ribosomal protein L13 [Halyomorpha halys]	Nodiff
LOC106677423	DNA repair protein complementing XP-A cells homolog [Halyomorpha halys]	Nodiff
LOC106677773	pyridoxal kinase [Halyomorpha halys]	Nodiff
LOC106678009	60 kDa heat shock protein, mitochondrial isoform X1 [Halyomorpha halys]	Nodiff
LOC106678101	catalase isoform X1 [Halyomorpha halys]	Nodiff
LOC106683223	bcl-2-related ovarian killer protein homolog A isoform X1 [Halyomorpha halys]	Nodiff
LOC106681177	glutaryl-CoA dehydrogenase, mitochondrial [Halyomorpha halys]	Nodiff
LOC106687484	probable medium-chain specific acyl-CoA dehydrogenase, mitochondrial [Halyomorpha halys]	Nodiff
LOC106681254	STAM-binding protein-like [Halyomorpha halys]	Nodiff
LOC106681650	calreticulin [Halyomorpha halys]	Nodiff
LOC106684832	lysosomal aspartic protease [Halyomorpha halys]	Nodiff
LOC106679291	U6 snRNA-associated Sm-like protein LSm6 [Halyomorpha halys]	Nodiff
LOC106688670	symplekin isoform X1 [Halyomorpha halys]	Nodiff
LOC106690846	DNA-directed RNA polymerase III subunit RPC1 [Halyomorpha halys]	Nodiff
LOC106692953	protein patched [Halyomorpha halys]	Nodiff
LOC106684658	molybdenum cofactor sulfurase 3 [Halyomorpha halys]	Nodiff
LOC106681111	pepsin-2B-like isoform X1 [Halyomorpha halys]	Nodiff
LOC106690726	synaptojanin-1 [Halyomorpha halys]	Nodiff
LOC106682597	cathepsin L1 [Halyomorpha halys]	Nodiff
LOC106682625	transcription factor BTF3 homolog 4 [Halyomorpha halys]	Nodiff
LOC106687961	uncharacterized protein LOC106687961 isoform X1 [Halyomorpha halys]	Nodiff
LOC106689061	aminopeptidase N [Halyomorpha halys]	Nodiff
LOC106688605	fatty acyl-CoA reductase 1-like [Halyomorpha halys]	Nodiff
LOC106681682	arylsulfatase B-like [Halyomorpha halys]	Nodiff
LOC106689943	single-strand selective monofunctional uracil DNA glycosylase isoform X1 [Halyomorpha halys]	Nodiff
LOC106677203	protein dachsous [Halyomorpha halys]	Nodiff
LOC106684485	centromere protein X-like [Halyomorpha halys]	Nodiff
LOC106683439	gamma-aminobutyric acid receptor alpha-like [Halyomorpha halys]	Nodiff
LOC106691936	NADH dehydrogenase [ubiquinone] 1 beta subcomplex subunit 7 [Halyomorpha halys]	Nodiff
LOC106686622	retinol dehydrogenase 11-like [Halyomorpha halys]	Nodiff
LOC106683403	protein-cysteine N-palmitoyltransferase Rasp isoform X1 [Halyomorpha halys]	Nodiff
LOC106682377	28S ribosomal protein S21, mitochondrial [Halyomorpha halys]	Nodiff
LOC106683351	aminopeptidase N isoform X1 [Halyomorpha halys]	Nodiff
ND6	NADH dehydrogenase subunit 6 (mitochondrion) [Halyomorpha halys]	Nodiff
LOC106692660	splicing factor U2AF 50 kDa subunit isoform X1 [Halyomorpha halys]	Nodiff
LOC106689247	chitinase 4 [Halyomorpha halys]	Nodiff
LOC106692477	RING finger protein 37 [Halyomorpha halys]	Nodiff
LOC106684869	60S ribosomal protein L10a [Halyomorpha halys]	Nodiff
LOC106688415	glucose-6-phosphate 1-epimerase [Halyomorpha halys]	Nodiff
LOC106688414	60S acidic ribosomal protein P0 [Halyomorpha halys]	Nodiff
LOC106691497	ATP synthase subunit d, mitochondrial [Halyomorpha halys]	Nodiff
LOC106681785	transcription initiation factor IIA subunit 1 [Halyomorpha halys]	Nodiff
LOC106684411	60S ribosomal protein L14 [Halyomorpha halys]	Nodiff
LOC106678113	phosphomevalonate kinase isoform X1 [Halyomorpha halys]	Nodiff
LOC106679363	double-strand break repair protein MRE11 [Halyomorpha halys]	Nodiff
LOC106678661	D-3-phosphoglycerate dehydrogenase [Halyomorpha halys]	Nodiff
LOC106684283	trehalase [Halyomorpha halys]	Nodiff
LOC106689147	cathepsin B-like [Halyomorpha halys]	Nodiff
LOC106677759	histidine--tRNA ligase, cytoplasmic isoform X1 [Halyomorpha halys]	Nodiff
LOC106690368	glycine dehydrogenase (decarboxylating), mitochondrial [Halyomorpha halys]	Nodiff
LOC106686943	uncharacterized protein LOC106686943 [Halyomorpha halys]	Nodiff
LOC106679686	5'-3' exoribonuclease 2 homolog [Halyomorpha halys]	Nodiff
LOC106678961	alpha-L-fucosidase-like [Halyomorpha halys]	Nodiff
LOC106688765	60S ribosomal protein L5 [Halyomorpha halys]	Nodiff
LOC106678013	cation-dependent mannose-6-phosphate receptor-like [Halyomorpha halys]	Nodiff
LOC106677711	chitooligosaccharidolytic beta-N-acetylglucosaminidase [Halyomorpha halys]	Nodiff
LOC106691666	pterin-4-alpha-carbinolamine dehydratase [Halyomorpha halys]	Nodiff
LOC106681606	3-hydroxy-3-methylglutaryl-coenzyme A reductase-like isoform X1 [Halyomorpha halys]	Nodiff
LOC106680927	V-type proton ATPase subunit F 1 [Halyomorpha halys]	Nodiff
LOC106680561	Ca(2+)/calmodulin-responsive adenylate cyclase isoform X1 [Halyomorpha halys]	Nodiff
LOC106686714	40S ribosomal protein S27-like [Halyomorpha halys]	Nodiff
LOC106683150	cytosol aminopeptidase-like isoform X1 [Halyomorpha halys]	Nodiff
LOC106683711	1-acyl-sn-glycerol-3-phosphate acyltransferase beta-like [Halyomorpha halys]	Nodiff
LOC106678008	large subunit GTPase 1 homolog [Halyomorpha halys]	Nodiff
LOC106690031	arylsulfatase I-like [Halyomorpha halys]	Nodiff
LOC106684019	5-hydroxytryptamine receptor 1 isoform X1 [Halyomorpha halys]	Nodiff
LOC106683328	peroxisomal membrane protein 11C isoform X1 [Halyomorpha halys]	Nodiff
LOC106685615	GTP-binding protein SAR1b [Halyomorpha halys]	Nodiff
LOC106685468	dihydroxyacetone phosphate acyltransferase isoform X1 [Halyomorpha halys]	Nodiff
LOC106680680	acetyl-coenzyme A transporter 1 [Halyomorpha halys]	Nodiff
LOC106679824	cullin-5 [Halyomorpha halys]	Nodiff
LOC106691003	cathepsin L1-like [Halyomorpha halys]	Nodiff
LOC106692488	hyaluronidase-like [Halyomorpha halys]	Nodiff
LOC106679422	succinate dehydrogenase [ubiquinone] cytochrome b small subunit, mitochondrial [Halyomorpha halys]	Nodiff
LOC106684231	carbonic anhydrase 2-like [Halyomorpha halys]	Nodiff
LOC106679763	neuropeptide CCHamide-1 receptor-like [Halyomorpha halys]	Nodiff
LOC106681380	40S ribosomal protein S23 [Halyomorpha halys]	Nodiff
LOC106692533	retinal-specific ATP-binding cassette transporter-like isoform X1 [Halyomorpha halys]	Nodiff
LOC106684365	UDP-glucuronosyltransferase 1-9-like isoform X1 [Halyomorpha halys]	Nodiff
LOC106686834	putative fatty acyl-CoA reductase CG5065 [Halyomorpha halys]	Nodiff
LOC106691981	GATOR complex protein WDR59 [Halyomorpha halys]	Nodiff
LOC106687860	ATP-dependent RNA helicase dbp2-like isoform X1 [Halyomorpha halys]	Nodiff
LOC106679369	6-phosphofructo-2-kinase/fructose-2,6-bisphosphatase 1 isoform X1 [Halyomorpha halys]	Nodiff
LOC106682464	28S ribosomal protein S17, mitochondrial [Halyomorpha halys]	Nodiff
LOC106690971	uncharacterized protein LOC106690971, partial [Halyomorpha halys]	Nodiff
LOC106682736	ATP synthase subunit delta, mitochondrial [Halyomorpha halys]	Nodiff
LOC106680685	ribonucleases P/MRP protein subunit POP1 isoform X1 [Halyomorpha halys]	Nodiff
LOC106685282	DNA topoisomerase 2-binding protein 1 [Halyomorpha halys]	Nodiff
LOC106690342	DNA repair protein XRCC4-like [Halyomorpha halys]	Nodiff
LOC106686156	85/88 kDa calcium-independent phospholipase A2 [Halyomorpha halys]	Nodiff
LOC106684079	retinol dehydrogenase 11-like [Halyomorpha halys]	Nodiff
LOC106692150	MAGUK p55 subfamily member 5 isoform X1 [Halyomorpha halys]	Nodiff
LOC106687563	1,5-anhydro-D-fructose reductase-like [Halyomorpha halys]	Nodiff
LOC106683766	exportin-5 [Halyomorpha halys]	Nodiff
LOC106684978	histone-lysine N-methyltransferase, H3 lysine-79 specific-like [Halyomorpha halys]	Nodiff
LOC106687882	tyrosine-protein kinase transmembrane receptor Ror [Halyomorpha halys]	Nodiff
LOC106679511	V-type proton ATPase subunit D isoform X1 [Halyomorpha halys]	Nodiff
LOC106678196	UDP-glucuronosyltransferase 1-6 isoform X1 [Halyomorpha halys]	Nodiff
LOC106678737	heat shock protein 68-like [Halyomorpha halys]	Nodiff
LOC106682862	UDP-glucose:glycoprotein glucosyltransferase isoform X1 [Halyomorpha halys]	Nodiff
LOC106684073	beta-1,3-glucosyltransferase isoform X1 [Halyomorpha halys]	Nodiff
LOC106683221	tyrosine-protein phosphatase non-receptor type 11-like [Halyomorpha halys]	Nodiff
LOC106690351	alpha-crystallin A chain-like [Halyomorpha halys]	Nodiff
LOC106679967	cytochrome c oxidase subunit 6A, mitochondrial-like [Halyomorpha halys]	Nodiff
LOC106677878	frizzled-10-B-like [Halyomorpha halys]	Nodiff
LOC106681417	tyrosine-protein kinase Src42A [Halyomorpha halys]	Nodiff
LOC106680822	40S ribosomal protein S3-like [Halyomorpha halys]	Nodiff
LOC106691191	ER degradation-enhancing alpha-mannosidase-like protein 3 [Halyomorpha halys]	Nodiff
LOC106682692	ribosomal RNA small subunit methyltransferase NEP1 [Halyomorpha halys]	Nodiff
LOC106688466	phosphatidylcholine translocator ABCB4-like [Halyomorpha halys]	Nodiff
LOC106690585	NAD-dependent protein deacetylase sirtuin-2-like [Halyomorpha halys]	Nodiff
LOC106681411	succinate-semialdehyde dehydrogenase, mitochondrial isoform X1 [Halyomorpha halys]	Nodiff
LOC106691581	NADH dehydrogenase [ubiquinone] flavoprotein 1, mitochondrial [Halyomorpha halys]	Nodiff
LOC106682598	protein O-mannosyl-transferase 2 [Halyomorpha halys]	Nodiff
LOC106687707	TATA box-binding protein-like protein 1 isoform X1 [Halyomorpha halys]	Nodiff
LOC106682412	cyclin-dependent kinase 7 [Halyomorpha halys]	Nodiff
LOC112210139	39S ribosomal protein L36, mitochondrial [Halyomorpha halys]	Nodiff
LOC106682858	uncharacterized protein LOC106682858 [Halyomorpha halys]	Nodiff
LOC106689514	baculoviral IAP repeat-containing protein 5 [Halyomorpha halys]	Nodiff
LOC106678596	probable cleavage and polyadenylation specificity factor subunit 2 [Halyomorpha halys]	Nodiff
LOC106682621	E3 ubiquitin-protein ligase TRIM37-like isoform X1 [Halyomorpha halys]	Nodiff
LOC106681938	cathepsin O-like [Halyomorpha halys]	Nodiff
LOC106688138	Golgi SNAP receptor complex member 2 [Halyomorpha halys]	Nodiff
LOC106678385	3-oxoacyl-[acyl-carrier-protein] synthase, mitochondrial [Halyomorpha halys]	Nodiff
LOC106681765	DNA excision repair protein ERCC-1 isoform X1 [Halyomorpha halys]	Nodiff
LOC106683522	glucose dehydrogenase [FAD, quinone]-like [Halyomorpha halys]	Nodiff
LOC106681248	peroxisome biogenesis factor 10 [Halyomorpha halys]	Nodiff
LOC106678165	regucalcin-like [Halyomorpha halys]	Nodiff
LOC106681468	ribonuclease H2 subunit B [Halyomorpha halys]	Nodiff
LOC106691082	sorting nexin-2 isoform X1 [Halyomorpha halys]	Nodiff
LOC106687863	nucleoside diphosphate kinase 7, partial [Halyomorpha halys]	Nodiff
LOC106683359	60S ribosomal protein L6 [Halyomorpha halys]	Nodiff
LOC106687794	neuropeptide Y receptor type 2-like [Halyomorpha halys]	Nodiff
LOC106686784	axin isoform X1 [Halyomorpha halys]	Nodiff
LOC106690110	DNA polymerase delta catalytic subunit isoform X2 [Halyomorpha halys]	Nodiff
LOC106680184	importin-7 isoform X1 [Halyomorpha halys]	Nodiff
LOC106690753	40S ribosomal protein S4 isoform X1 [Halyomorpha halys]	Nodiff
LOC106692833	glycoprotein-N-acetylgalactosamine 3-beta-galactosyltransferase 1-like isoform X1 [Halyomorpha halys]	Nodiff
LOC106679683	fukutin-related protein [Halyomorpha halys]	Nodiff
LOC112211270	phosphatidylcholine translocator ABCB4-like [Halyomorpha halys]	Nodiff
LOC106683243	glycogen [starch] synthase [Halyomorpha halys]	Nodiff
LOC106689472	RNA-binding protein 28, partial [Halyomorpha halys]	Nodiff
LOC106683086	DNA replication ATP-dependent helicase/nuclease DNA2 [Halyomorpha halys]	Nodiff
LOC106688804	40S ribosomal protein S7-like isoform X1 [Halyomorpha halys]	Nodiff
LOC106677840	pre-mRNA-processing factor 40 homolog B isoform X1 [Halyomorpha halys]	Nodiff
LOC106683581	cystinosin homolog [Halyomorpha halys]	Nodiff
LOC106682521	replication factor C subunit 3 [Halyomorpha halys]	Nodiff
LOC106683097	ADP-ribosylation factor GTPase-activating protein 2 [Halyomorpha halys]	Nodiff
LOC106678646	cytochrome c oxidase assembly protein COX11, mitochondrial [Halyomorpha halys]	Nodiff
LOC106686723	alpha,alpha-trehalose-phosphate synthase [UDP-forming] [Halyomorpha halys]	Nodiff
LOC106679937	NAD-dependent protein deacetylase sirtuin-7 [Halyomorpha halys]	Nodiff
LOC106685037	eukaryotic peptide chain release factor subunit 1 [Halyomorpha halys]	Nodiff
LOC106685712	60S ribosomal protein L27a [Halyomorpha halys]	Nodiff
LOC106688712	ribosomal protein S6 kinase 2 beta isoform X1 [Halyomorpha halys]	Nodiff
LOC106689393	60S ribosomal protein L27 [Halyomorpha halys]	Nodiff
LOC106677774	nucleolar protein 58 [Halyomorpha halys]	Nodiff
LOC106678469	NHP2-like protein 1 homolog [Halyomorpha halys]	Nodiff
LOC106684956	protein groucho isoform X1 [Halyomorpha halys]	Nodiff
LOC106679557	activating transcription factor of chaperone [Halyomorpha halys]	Nodiff
LOC106690821	nicastrin [Halyomorpha halys]	Nodiff
LOC106684209	putative Dol-P-Glc:Glc(2)Man(9)GlcNAc(2)-PP-Dol alpha-1,2-glucosyltransferase [Halyomorpha halys]	Nodiff
LOC106681492	CD63 antigen [Halyomorpha halys]	Nodiff
LOC106684777	CDK-activating kinase assembly factor MAT1 [Halyomorpha halys]	Nodiff
LOC106682389	multidrug resistance-associated protein 1-like [Halyomorpha halys]	Nodiff
LOC106685706	GPI mannosyltransferase 4 [Halyomorpha halys]	Nodiff
LOC106690976	phosphoenolpyruvate carboxykinase [GTP]-like [Halyomorpha halys]	Nodiff
LOC106690350	beta-galactosidase [Halyomorpha halys]	Nodiff
LOC106687675	dual 3',5'-cyclic-AMP and -GMP phosphodiesterase 11-like, partial [Halyomorpha halys]	Nodiff
LOC106689425	polypeptide N-acetylgalactosaminyltransferase 3-like [Halyomorpha halys]	Nodiff
LOC106689865	succinyl-CoA:3-ketoacid-coenzyme A transferase, mitochondrial [Halyomorpha halys]	Nodiff
LOC106686887	DNA-directed RNA polymerase I subunit RPA1 [Halyomorpha halys]	Nodiff
LOC106687693	E3 ubiquitin-protein ligase CBL-B isoform X1 [Halyomorpha halys]	Nodiff
LOC106683511	probable enoyl-CoA hydratase, mitochondrial [Halyomorpha halys]	Nodiff
LOC106687600	N-acylneuraminate cytidylyltransferase [Halyomorpha halys]	Nodiff
LOC106684498	cathepsin L1-like [Halyomorpha halys]	Nodiff
LOC106690600	speckle-type POZ protein isoform X1 [Halyomorpha halys]	Nodiff
LOC106692895	purine nucleoside phosphorylase-like [Halyomorpha halys]	Nodiff
LOC106679842	legumain [Halyomorpha halys]	Nodiff
LOC106688645	actin-5C [Halyomorpha halys]	Nodiff
LOC106682832	endochitinase At2g43620 [Halyomorpha halys]	Nodiff
LOC106680066	adenosylhomocysteinase [Halyomorpha halys]	Nodiff
LOC106688219	cytosolic purine 5'-nucleotidase isoform X1 [Halyomorpha halys]	Nodiff
LOC106685753	WASH complex subunit 5 [Halyomorpha halys]	Nodiff
LOC106680250	cytoplasmic aconitate hydratase-like [Halyomorpha halys]	Nodiff
LOC106678000	homeobox protein engrailed-1-B-like [Halyomorpha halys]	Nodiff
LOC106680020	cytosol aminopeptidase-like [Halyomorpha halys]	Nodiff
LOC106681382	DNA mismatch repair protein Msh6 [Halyomorpha halys]	Nodiff
LOC106680813	ubiquitin-protein ligase E3C [Halyomorpha halys]	Nodiff
LOC106681057	protein decapentaplegic-like [Halyomorpha halys]	Nodiff
LOC106689874	xyloside xylosyltransferase 1 [Halyomorpha halys]	Nodiff
LOC106679907	nuclear factor NF-kappa-B p110 subunit-like isoform X1 [Halyomorpha halys]	Nodiff
LOC106681179	myc box-dependent-interacting protein 1 [Halyomorpha halys]	Nodiff
LOC106684168	major heat shock 70 kDa protein Ba [Halyomorpha halys]	Nodiff
LOC106690389	FGGY carbohydrate kinase domain-containing protein [Halyomorpha halys]	Nodiff
LOC106679946	1-phosphatidylinositol 4,5-bisphosphate phosphodiesterase epsilon-1 [Halyomorpha halys]	Nodiff
LOC106681888	pyrroline-5-carboxylate reductase [Halyomorpha halys]	Nodiff
LOC106679698	L-lactate dehydrogenase C chain-like [Halyomorpha halys]	Nodiff
LOC106684266	choline kinase alpha-like [Halyomorpha halys]	Nodiff
LOC106684592	glutathione S-transferase-like [Halyomorpha halys]	Nodiff
LOC106677182	non-lysosomal glucosylceramidase isoform X2 [Halyomorpha halys]	Nodiff
LOC106681707	trehalase isoform X1 [Halyomorpha halys]	Nodiff
LOC106686431	lipase 3-like [Halyomorpha halys]	Nodiff
LOC106687068	40S ribosomal protein S16 isoform X1 [Halyomorpha halys]	Nodiff
LOC106691111	cysteine sulfinic acid decarboxylase [Halyomorpha halys]	Nodiff
LOC106692507	prolyl 4-hydroxylase subunit alpha-2 [Halyomorpha halys]	Nodiff
LOC106683726	serine/threonine-protein phosphatase 2B catalytic subunit 3-like, partial [Halyomorpha halys]	Nodiff
LOC106688567	cullin-3-B isoform X1 [Halyomorpha halys]	Nodiff
LOC106679904	sphingolipid delta(4)-desaturase DES1 isoform X1 [Halyomorpha halys]	Nodiff
LOC106679834	adenylate cyclase type 8-like isoform X1 [Halyomorpha halys]	Nodiff
LOC112210033	glucose dehydrogenase [FAD, quinone]-like [Halyomorpha halys]	Nodiff
LOC106690764	lipase 3-like [Halyomorpha halys]	Nodiff
LOC106677677	palmitoyl-protein thioesterase 1 [Halyomorpha halys]	Nodiff
LOC106680588	60S ribosomal protein L4 [Halyomorpha halys]	Nodiff
LOC106678015	ribonuclease H1 [Halyomorpha halys]	Nodiff
LOC106679502	uncharacterized protein LOC106679502 [Halyomorpha halys]	Nodiff
LOC106682227	glutathione synthetase-like isoform X2 [Halyomorpha halys]	Nodiff
LOC106685396	AP-1 complex subunit beta-1 [Halyomorpha halys]	Nodiff
LOC106679541	small nuclear ribonucleoprotein F [Halyomorpha halys]	Nodiff
LOC106682661	3-ketoacyl-CoA thiolase, mitochondrial [Halyomorpha halys]	Nodiff
LOC106677855	WD repeat-containing protein 36 [Halyomorpha halys]	Nodiff
LOC106690698	MOB kinase activator 1B [Halyomorpha halys]	Nodiff
LOC106679841	legumain-like isoform X1 [Halyomorpha halys]	Nodiff
LOC106680606	serine/threonine-protein kinase PLK4 [Halyomorpha halys]	Nodiff
LOC106681674	CTP synthase 2 [Halyomorpha halys]	Nodiff
LOC106687297	RNA-binding protein Musashi homolog 2 isoform X2 [Halyomorpha halys]	Nodiff
LOC106691051	nucleoporin Nup37 [Halyomorpha halys]	Nodiff
LOC106689719	nuclear receptor subfamily 2 group E member 1-like [Halyomorpha halys]	Nodiff
LOC106686584	serine/threonine-protein phosphatase 2A 56 kDa regulatory subunit delta isoform-like isoform X1 [Halyomorpha halys]	Nodiff
LOC106690725	protein SEC13 homolog [Halyomorpha halys]	Nodiff
LOC106688938	UDP-glucuronosyltransferase 2A1-like [Halyomorpha halys]	Nodiff
LOC106686525	phosphatidylinositol 4-phosphate 3-kinase C2 domain-containing subunit beta isoform X1 [Halyomorpha halys]	Nodiff
LOC106688946	UDP-glucuronosyltransferase 2C1 [Halyomorpha halys]	Nodiff
LOC106692680	tubulin alpha-8 chain-like [Halyomorpha halys]	Nodiff
LOC106684795	6-phosphogluconate dehydrogenase, decarboxylating [Halyomorpha halys]	Nodiff
LOC106688343	60S acidic ribosomal protein P0-like [Halyomorpha halys]	Nodiff
LOC106691165	neuropeptide CCHamide-2 receptor-like [Halyomorpha halys]	Nodiff
LOC106682784	3-hydroxyisobutyryl-CoA hydrolase, mitochondrial-like [Halyomorpha halys]	Nodiff
LOC106678684	60S ribosomal protein L13 [Halyomorpha halys]	Nodiff
LOC106692460	V-type proton ATPase subunit d [Halyomorpha halys]	Nodiff
LOC106684429	60S ribosomal protein L13a [Halyomorpha halys]	Nodiff
LOC106677680	alanine aminotransferase 1-like [Halyomorpha halys]	Nodiff
LOC106682852	homeobox protein homothorax isoform X2 [Halyomorpha halys]	Nodiff
LOC106682912	uncharacterized protein LOC106682912 isoform X1 [Halyomorpha halys]	Nodiff
LOC106692019	V-type proton ATPase subunit H isoform X1 [Halyomorpha halys]	Nodiff
LOC106680222	enhancer of mRNA-decapping protein 4 [Halyomorpha halys]	Nodiff
LOC106679183	alkaline phosphatase-like [Halyomorpha halys]	Nodiff
LOC106677215	ATP-binding cassette sub-family A member 3-like isoform X1 [Halyomorpha halys]	Nodiff
LOC106679113	cathepsin L1-like [Halyomorpha halys]	Nodiff
LOC106688497	phosphatidate cytidylyltransferase, photoreceptor-specific [Halyomorpha halys]	Nodiff
LOC106685788	nucleotide exchange factor SIL1 isoform X1 [Halyomorpha halys]	Nodiff
LOC106677020	phosphatidylinositol 3-kinase catalytic subunit type 3-like, partial [Halyomorpha halys]	Nodiff
LOC106691840	raf homolog serine/threonine-protein kinase phl [Halyomorpha halys]	Nodiff
LOC106685828	follicle-stimulating hormone receptor-like [Halyomorpha halys]	Nodiff
LOC106692687	serine/threonine-protein phosphatase rdgC [Halyomorpha halys]	Nodiff
LOC106681074	cytochrome c1, heme protein, mitochondrial [Halyomorpha halys]	Nodiff
LOC106690593	F-box/WD repeat-containing protein 7-like [Halyomorpha halys]	Nodiff
LOC106686846	U4/U6.U5 tri-snRNP-associated protein 2 [Halyomorpha halys]	Nodiff
LOC106681766	peroxiredoxin-2 [Halyomorpha halys]	Nodiff
LOC106681327	palmitoyltransferase ZDHHC9 isoform X1 [Halyomorpha halys]	Nodiff
LOC106692642	pancreatic triacylglycerol lipase-like [Halyomorpha halys]	Nodiff
LOC106679867	serine/threonine-protein phosphatase alpha-2 isoform [Halyomorpha halys]	Nodiff
LOC106686144	dolichyl-diphosphooligosaccharide--protein glycosyltransferase subunit STT3B isoform X1 [Halyomorpha halys]	Nodiff
LOC106689462	60S acidic ribosomal protein P2 [Halyomorpha halys]	Nodiff
LOC106681375	ADP-ribose pyrophosphatase, mitochondrial isoform X1 [Halyomorpha halys]	Nodiff
LOC106685846	signal peptidase complex catalytic subunit SEC11A [Halyomorpha halys]	Nodiff
LOC106680960	inhibin beta E chain [Halyomorpha halys]	Nodiff
LOC106688162	ubiquinone biosynthesis O-methyltransferase, mitochondrial [Halyomorpha halys]	Nodiff
LOC106685394	xanthine dehydrogenase/oxidase-like isoform X1 [Halyomorpha halys]	Nodiff
LOC106679267	multidrug resistance-associated protein 1-like [Halyomorpha halys]	Nodiff
LOC106679883	40S ribosomal protein S19-like [Halyomorpha halys]	Nodiff
LOC106686836	putative fatty acyl-CoA reductase CG5065 isoform X1 [Halyomorpha halys]	Nodiff
LOC106691746	Bloom syndrome protein homolog isoform X1 [Halyomorpha halys]	Nodiff
LOC106677858	elongin-B [Halyomorpha halys]	Nodiff
LOC106689993	soluble guanylate cyclase 89Da-like [Halyomorpha halys]	Nodiff
LOC106688827	uncharacterized protein LOC106688827 [Halyomorpha halys]	Nodiff
LOC106686681	U6 snRNA-associated Sm-like protein LSm2 [Halyomorpha halys]	Nodiff
LOC106683553	ETS homologous factor-like [Halyomorpha halys]	Nodiff
LOC106687201	UDP-glucuronosyltransferase 2C1 [Halyomorpha halys]	Nodiff
LOC106681984	60S ribosomal protein L24 [Halyomorpha halys]	Nodiff
LOC106687984	14-3-3 protein zeta isoform X1 [Halyomorpha halys]	Nodiff
LOC106692473	dolichyl-diphosphooligosaccharide--protein glycosyltransferase subunit 2 [Halyomorpha halys]	Nodiff
LOC106686526	protein sel-1 homolog 1 isoform X1 [Halyomorpha halys]	Nodiff
LOC106686932	exportin-4 [Halyomorpha halys]	Nodiff
LOC106685985	prolactin regulatory element-binding protein [Halyomorpha halys]	Nodiff
LOC106677827	retinal rod rhodopsin-sensitive cGMP 3',5'-cyclic phosphodiesterase subunit delta [Halyomorpha halys]	Nodiff
LOC106685016	cyclin-H [Halyomorpha halys]	Nodiff
LOC106682955	F-actin-capping protein subunit beta [Halyomorpha halys]	Nodiff
LOC106690455	dolichyl pyrophosphate Man9GlcNAc2 alpha-1,3-glucosyltransferase isoform X1 [Halyomorpha halys]	Nodiff
LOC106684800	calcium/calmodulin-dependent 3',5'-cyclic nucleotide phosphodiesterase 1-like isoform X1 [Halyomorpha halys]	Nodiff
LOC112211850	protein jagged-1b-like [Halyomorpha halys]	Nodiff
LOC106687859	probable ATP-dependent RNA helicase DDX5 [Halyomorpha halys]	Nodiff
LOC106679259	1,5-anhydro-D-fructose reductase-like [Halyomorpha halys]	Nodiff
LOC106679783	probable E3 ubiquitin-protein ligase HERC4 isoform X1 [Halyomorpha halys]	Nodiff
LOC106680882	60S ribosomal protein L3 [Halyomorpha halys]	Nodiff
LOC106680560	calcium homeostasis endoplasmic reticulum protein [Halyomorpha halys]	Nodiff
LOC106684277	G protein-coupled receptor kinase 2 isoform X1 [Halyomorpha halys]	Nodiff
LOC106687656	ethanolamine-phosphate phospho-lyase [Halyomorpha halys]	Nodiff
LOC106687253	uricase [Halyomorpha halys]	Nodiff
LOC106686578	protein BTG3 isoform X1 [Halyomorpha halys]	Nodiff
LOC106689303	1,5-anhydro-D-fructose reductase [Halyomorpha halys]	Nodiff
LOC106681769	syntaxin-18 [Halyomorpha halys]	Nodiff
LOC106691866	UDP-glucuronosyltransferase 1-9 [Halyomorpha halys]	Nodiff
LOC106677365	mpv17-like protein [Halyomorpha halys]	Nodiff
LOC106690274	DNA-directed RNA polymerase III subunit RPC4 isoform X1 [Halyomorpha halys]	Nodiff
LOC106677799	PAN2-PAN3 deadenylation complex catalytic subunit PAN2 [Halyomorpha halys]	Nodiff
LOC106680988	1,2-dihydroxy-3-keto-5-methylthiopentene dioxygenase [Halyomorpha halys]	Nodiff
LOC106677610	60S ribosomal protein L36 [Halyomorpha halys]	Nodiff
LOC106692677	phosphatidylinositol 3-kinase regulatory subunit alpha [Halyomorpha halys]	Nodiff
LOC106677256	40S ribosomal protein S13 [Halyomorpha halys]	Nodiff
LOC106682072	nuclear pore complex protein Nup93-like [Halyomorpha halys]	Nodiff
LOC106680948	histone deacetylase complex subunit SAP18 [Halyomorpha halys]	Nodiff
LOC106689358	torso-like protein [Halyomorpha halys]	Nodiff
LOC106680790	BEL1-like homeodomain protein 2 [Halyomorpha halys]	Nodiff
LOC106686702	60S ribosomal protein L12 [Halyomorpha halys]	Nodiff
LOC106687493	DEAD-box helicase Dbp80-like [Halyomorpha halys]	Nodiff
LOC106691198	peroxisome biogenesis factor 1 isoform X1 [Halyomorpha halys]	Nodiff
LOC106677776	uncharacterized protein LOC106677776 isoform X1 [Halyomorpha halys]	Nodiff
LOC106685870	lysophosphatidylcholine acyltransferase [Halyomorpha halys]	Nodiff
LOC106680052	ribonuclease H2 subunit C [Halyomorpha halys]	Nodiff
LOC106677398	40S ribosomal protein S2-like [Halyomorpha halys]	Nodiff
LOC106679570	2-aminoethanethiol dioxygenase [Halyomorpha halys]	Nodiff
LOC106686238	60 kDa heat shock protein, mitochondrial-like [Halyomorpha halys]	Nodiff
LOC112210062	L-aminoadipate-semialdehyde dehydrogenase-phosphopantetheinyl transferase [Halyomorpha halys]	Nodiff
LOC106679991	3-ketodihydrosphingosine reductase [Halyomorpha halys]	Nodiff
LOC106681660	kelch-like ECH-associated protein 1 isoform X1 [Halyomorpha halys]	Nodiff
LOC106691315	NADH-ubiquinone oxidoreductase 75 kDa subunit, mitochondrial [Halyomorpha halys]	Nodiff
LOC106677524	importin subunit alpha-1 [Halyomorpha halys]	Nodiff
LOC106677847	CCR4-NOT transcription complex subunit 6 [Halyomorpha halys]	Nodiff
LOC106688253	glucosidase 2 subunit beta-like [Halyomorpha halys]	Nodiff
LOC106685143	E3 SUMO-protein ligase RanBP2 isoform X1 [Halyomorpha halys]	Nodiff
LOC106677490	tyrosine-protein kinase shark isoform X1 [Halyomorpha halys]	Nodiff
LOC106688195	phosphatidylserine synthase 1 isoform X1 [Halyomorpha halys]	Nodiff
LOC106684899	presenilin homolog [Halyomorpha halys]	Nodiff
LOC106687699	aladin-like [Halyomorpha halys]	Nodiff
LOC106691072	phospholipase A-2-activating protein-like [Halyomorpha halys]	Nodiff
LOC106682259	tubulin alpha-1 chain [Halyomorpha halys]	Nodiff
LOC106685102	nucleoporin Nup43 [Halyomorpha halys]	Nodiff
LOC106686768	glutaminase liver isoform, mitochondrial-like isoform X1 [Halyomorpha halys]	Nodiff
LOC106692960	40S ribosomal protein S7 [Halyomorpha halys]	Nodiff
LOC106687623	clathrin heavy chain [Halyomorpha halys]	Nodiff
LOC106685559	60S ribosomal protein L9 [Halyomorpha halys]	Nodiff
LOC106687531	alpha-methylacyl-CoA racemase isoform X1 [Halyomorpha halys]	Nodiff
LOC106683116	39S ribosomal protein L13, mitochondrial [Halyomorpha halys]	Nodiff
LOC106688646	apyrase [Halyomorpha halys]	Nodiff
LOC106686508	NADH dehydrogenase [ubiquinone] 1 beta subcomplex subunit 9-like isoform X1 [Halyomorpha halys]	Nodiff
LOC106688422	putative cystathionine gamma-lyase 2 [Halyomorpha halys]	Nodiff
LOC106686381	synaptic vesicle glycoprotein 2B isoform X1 [Halyomorpha halys]	Nodiff
LOC106688580	eukaryotic peptide chain release factor GTP-binding subunit ERF3A isoform X1 [Halyomorpha halys]	Nodiff
LOC106681413	E3 ubiquitin-protein ligase SIAH1 isoform X1 [Halyomorpha halys]	Nodiff
LOC106689155	cathepsin B-like cysteine proteinase 4 [Halyomorpha halys]	Nodiff
LOC106691418	actin-related protein 2/3 complex subunit 1A [Halyomorpha halys]	Nodiff
LOC106677404	alanine--tRNA ligase, cytoplasmic isoform X1 [Halyomorpha halys]	Nodiff
LOC106680349	probable cysteine--tRNA ligase, mitochondrial [Halyomorpha halys]	Nodiff
LOC106688262	importin-5 [Halyomorpha halys]	Nodiff
LOC106686126	mitochondrial fission 1 protein [Halyomorpha halys]	Nodiff
LOC106678723	Golgi-specific brefeldin A-resistance guanine nucleotide exchange factor 1 isoform X1 [Halyomorpha halys]	Nodiff
LOC106677663	fanconi-associated nuclease 1-like [Halyomorpha halys]	Nodiff
LOC106690558	anaphase-promoting complex subunit 5 [Halyomorpha halys]	Nodiff
LOC106681393	dnaJ homolog subfamily C member 10-like [Halyomorpha halys]	Nodiff
LOC106690354	dihydroorotate dehydrogenase (quinone), mitochondrial isoform X1 [Halyomorpha halys]	Nodiff
LOC106684016	WASH complex subunit 4-like [Halyomorpha halys]	Nodiff
LOC106692469	ketohexokinase isoform X1 [Halyomorpha halys]	Nodiff
LOC106680999	rapamycin-insensitive companion of mTOR isoform X1 [Halyomorpha halys]	Nodiff
LOC106679798	transformer-2 protein homolog beta-like isoform X1 [Halyomorpha halys]	Nodiff
LOC106685233	60S ribosomal protein L7 [Halyomorpha halys]	Nodiff
LOC106680216	tubulin beta-1 chain-like isoform X1 [Halyomorpha halys]	Nodiff
LOC106681620	probable asparagine--tRNA ligase, mitochondrial [Halyomorpha halys]	Nodiff
LOC106680618	neogenin isoform X1 [Halyomorpha halys]	Nodiff
LOC106688721	NADH dehydrogenase [ubiquinone] 1 alpha subcomplex subunit 9, mitochondrial-like [Halyomorpha halys]	Nodiff
LOC106691817	transcription factor AP-1-like [Halyomorpha halys]	Nodiff
LOC106684514	membrane-bound transcription factor site-2 protease [Halyomorpha halys]	Nodiff
LOC112210980	uncharacterized protein LOC112210980 [Halyomorpha halys]	Nodiff
LOC106684354	uncharacterized protein LOC106684354 [Halyomorpha halys]	Nodiff
LOC106678210	phosphatidylinositol 4-kinase type 2-alpha [Halyomorpha halys]	Nodiff
LOC106683699	DNA replication licensing factor mcm5 [Halyomorpha halys]	Nodiff
LOC106688720	ubiquitin-conjugating enzyme E2 G1 isoform X1 [Halyomorpha halys]	Nodiff
LOC106683392	U4/U6.U5 small nuclear ribonucleoprotein 27 kDa protein-like [Halyomorpha halys]	Nodiff
LOC106686814	cytochrome P450 306a1 isoform X1 [Halyomorpha halys]	Nodiff
LOC106678316	mevalonate kinase [Halyomorpha halys]	Nodiff
LOC106681718	beta-1,3-galactosyltransferase 1 isoform X1 [Halyomorpha halys]	Nodiff
LOC106684782	nucleoporin-like protein 2 [Halyomorpha halys]	Nodiff
LOC106690370	multivesicular body subunit 12B [Halyomorpha halys]	Nodiff
LOC106679667	40S ribosomal protein S27 [Halyomorpha halys]	Nodiff
LOC106689324	60S ribosomal protein L7a [Halyomorpha halys]	Nodiff
LOC106682641	serine palmitoyltransferase 2 [Halyomorpha halys]	Nodiff
LOC106679862	protein Wnt-5b-like [Halyomorpha halys]	Nodiff
LOC106677122	lipase 3 [Halyomorpha halys]	Nodiff
LOC106686664	CDP-diacylglycerol--glycerol-3-phosphate 3-phosphatidyltransferase, mitochondrial isoform X1 [Halyomorpha halys]	Nodiff
LOC106684064	E3 ubiquitin-protein ligase TRIP12 isoform X1 [Halyomorpha halys]	Nodiff
LOC106687421	arrestin homolog [Halyomorpha halys]	Nodiff
LOC106690956	catenin delta-2 [Halyomorpha halys]	Nodiff
LOC106688884	tyrosine-protein kinase Dnt isoform X1 [Halyomorpha halys]	Nodiff
LOC106690855	mannosyl-oligosaccharide glucosidase [Halyomorpha halys]	Nodiff
LOC106689781	protein smoothened isoform X1 [Halyomorpha halys]	Nodiff
LOC106677338	kinase suppressor of Ras 2 isoform X1 [Halyomorpha halys]	Nodiff
LOC106682624	beta-1,4-galactosyltransferase 7 [Halyomorpha halys]	Nodiff
LOC106689418	probable RNA 3'-terminal phosphate cyclase-like protein [Halyomorpha halys]	Nodiff
LOC106678148	AP-1 complex subunit gamma-1 isoform X1 [Halyomorpha halys]	Nodiff
LOC106683198	chitinase-3-like protein 2 [Halyomorpha halys]	Nodiff
LOC106684764	peroxisomal biogenesis factor 19 [Halyomorpha halys]	Nodiff
LOC106692008	homocysteine S-methyltransferase 1-like [Halyomorpha halys]	Nodiff
LOC106690224	AP-1 complex subunit mu-1 [Halyomorpha halys]	Nodiff
LOC106688440	dolichyldiphosphatase 1 isoform X1 [Halyomorpha halys]	Nodiff
LOC106685415	probable medium-chain specific acyl-CoA dehydrogenase, mitochondrial [Halyomorpha halys]	Nodiff
LOC106691061	1,5-anhydro-D-fructose reductase [Halyomorpha halys]	Nodiff
LOC106692308	exosome complex component rrp45 [Halyomorpha halys]	Nodiff
LOC106682174	cell division cycle 5-like protein [Halyomorpha halys]	Nodiff
LOC106685390	glycoprotein 3-alpha-L-fucosyltransferase A isoform X1 [Halyomorpha halys]	Nodiff
LOC106679849	NADH-ubiquinone oxidoreductase subunit 8 [Halyomorpha halys]	Nodiff
LOC106677697	cleavage and polyadenylation specificity factor subunit 5 isoform X1 [Halyomorpha halys]	Nodiff
LOC106677979	translocator protein [Halyomorpha halys]	Nodiff
LOC106683163	39S ribosomal protein L22, mitochondrial [Halyomorpha halys]	Nodiff
LOC106679598	lipase 1-like isoform X1 [Halyomorpha halys]	Nodiff
LOC106689317	ubiquitin-conjugating enzyme E2-22 kDa [Halyomorpha halys]	Nodiff
LOC106690012	tubulin beta chain [Halyomorpha halys]	Nodiff
LOC106689130	E3 ubiquitin-protein ligase NRDP1 [Halyomorpha halys]	Nodiff
LOC106692619	dnaJ homolog subfamily C member 5 isoform X1 [Halyomorpha halys]	Nodiff
LOC106680714	serine/threonine-protein kinase mig-15 isoform X1 [Halyomorpha halys]	Nodiff
LOC106684599	dnaJ homolog subfamily A member 2-like [Halyomorpha halys]	Nodiff
LOC106678146	60S acidic ribosomal protein P0 [Halyomorpha halys]	Nodiff
LOC106686563	mpv17-like protein 2 [Halyomorpha halys]	Nodiff
LOC106680863	1,5-anhydro-D-fructose reductase-like isoform X1 [Halyomorpha halys]	Nodiff
LOC106678324	retinoblastoma-like protein 1 [Halyomorpha halys]	Nodiff
LOC106683436	gamma-aminobutyric acid receptor subunit beta-like isoform X1 [Halyomorpha halys]	Nodiff
LOC106682651	60S ribosomal protein L34 [Halyomorpha halys]	Nodiff
LOC106686912	trehalase-like [Halyomorpha halys]	Nodiff
LOC106692903	putative fatty acyl-CoA reductase CG5065 [Halyomorpha halys]	Nodiff
LOC106681939	adenylosuccinate synthetase isoform X1 [Halyomorpha halys]	Nodiff
LOC106686197	U3 small nucleolar RNA-associated protein 4 homolog [Halyomorpha halys]	Nodiff
LOC106680357	1-phosphatidylinositol 4,5-bisphosphate phosphodiesterase classes I and II isoform X1 [Halyomorpha halys]	Nodiff
LOC106686998	60S ribosomal protein L19 [Halyomorpha halys]	Nodiff
LOC106688150	cAMP-dependent protein kinase catalytic subunit [Halyomorpha halys]	Nodiff
LOC106691090	uncharacterized protein LOC106691090 isoform X1 [Halyomorpha halys]	Nodiff
LOC106684763	U3 small nucleolar RNA-associated protein 14 homolog A-like [Halyomorpha halys]	Nodiff
LOC106680883	probable DNA-directed RNA polymerase III subunit RPC6 [Halyomorpha halys]	Nodiff
LOC106689470	high affinity cGMP-specific 3',5'-cyclic phosphodiesterase 9A, partial [Halyomorpha halys]	Nodiff
LOC106689508	inositol 1,4,5-trisphosphate receptor [Halyomorpha halys]	Nodiff
LOC106678502	histone-lysine N-methyltransferase trithorax [Halyomorpha halys]	Nodiff
LOC106689423	60S ribosomal protein L37a [Halyomorpha halys]	Nodiff
LOC112209999	cAMP-dependent protein kinase catalytic subunit alpha-like [Halyomorpha halys]	Nodiff
LOC106687494	uncharacterized protein LOC106687494 [Halyomorpha halys]	Nodiff
LOC106688251	hexosaminidase D-like isoform X1 [Halyomorpha halys]	Nodiff
LOC106692517	60S ribosomal protein L22 [Halyomorpha halys]	Nodiff
LOC106683533	phosphatidylinositol 3-kinase catalytic subunit type 3 [Halyomorpha halys]	Nodiff
LOC106692665	signal recognition particle subunit SRP68 [Halyomorpha halys]	Nodiff
LOC106682647	exosome complex component RRP42 [Halyomorpha halys]	Nodiff
LOC106686894	QRFP-like peptide receptor isoform X1 [Halyomorpha halys]	Nodiff
LOC106685445	lysine--tRNA ligase isoform X1 [Halyomorpha halys]	Nodiff
LOC106679190	alkaline phosphatase-like [Halyomorpha halys]	Nodiff
LOC106677251	periodic tryptophan protein 2 homolog [Halyomorpha halys]	Nodiff
LOC106689191	protein spire [Halyomorpha halys]	Nodiff
LOC106681026	carbonyl reductase [NADPH] 3-like [Halyomorpha halys]	Nodiff
LOC106684889	armadillo segment polarity protein-like isoform X1 [Halyomorpha halys]	Nodiff
LOC106680716	phosphatidylcholine translocator ABCB4-like, partial [Halyomorpha halys]	Nodiff
LOC106681302	mRNA export factor-like isoform X1 [Halyomorpha halys]	Nodiff
LOC106680946	60S ribosomal protein L18a [Halyomorpha halys]	Nodiff
LOC106679843	xanthine dehydrogenase-like isoform X1 [Halyomorpha halys]	Nodiff
LOC106682950	pyridoxine-5'-phosphate oxidase-like [Halyomorpha halys]	Nodiff
LOC106677268	DNA topoisomerase 3-alpha [Halyomorpha halys]	Nodiff
LOC106687589	peroxisomal N(1)-acetyl-spermine/spermidine oxidase [Halyomorpha halys]	Nodiff
LOC106686142	succinate--CoA ligase [ADP/GDP-forming] subunit alpha, mitochondrial isoform X1 [Halyomorpha halys]	Nodiff
LOC106692570	39S ribosomal protein L15, mitochondrial [Halyomorpha halys]	Nodiff
LOC106679112	cathepsin L1-like [Halyomorpha halys]	Nodiff
LOC106689150	GPI ethanolamine phosphate transferase 1-like [Halyomorpha halys]	Nodiff
LOC106680169	importin-4-like [Halyomorpha halys]	Nodiff
LOC106690203	replication protein A 32 kDa subunit isoform X1 [Halyomorpha halys]	Nodiff
LOC106685843	acyl-CoA synthetase family member 3, mitochondrial isoform X1 [Halyomorpha halys]	Nodiff
LOC106682555	39S ribosomal protein L10, mitochondrial [Halyomorpha halys]	Nodiff
LOC106682245	single-stranded DNA-binding protein, mitochondrial [Halyomorpha halys]	Nodiff
LOC106691609	ribonuclease P protein subunit p20-like [Halyomorpha halys]	Nodiff
LOC106684263	neither inactivation nor afterpotential protein C [Halyomorpha halys]	Nodiff
LOC106682219	lipopolysaccharide-induced tumor necrosis factor-alpha factor homolog [Halyomorpha halys]	Nodiff
LOC106683264	selenide, water dikinase-like [Halyomorpha halys]	Nodiff
LOC106682802	phosphatidylinositol glycan anchor biosynthesis class U protein [Halyomorpha halys]	Nodiff
LOC106686337	tyrosine-protein kinase transmembrane receptor Ror-like [Halyomorpha halys]	Nodiff
LOC106693032	histone-lysine N-methyltransferase PRDM9-like, partial [Halyomorpha halys]	Nodiff
LOC106678760	carnitine O-palmitoyltransferase 2, mitochondrial-like [Halyomorpha halys]	Nodiff
LOC106678779	esterase FE4-like [Halyomorpha halys]	Nodiff
LOC106681631	neuronal acetylcholine receptor subunit alpha-5-like [Halyomorpha halys]	Nodiff
LOC106678145	septin-2 isoform X1 [Halyomorpha halys]	Nodiff
LOC106682943	NPC intracellular cholesterol transporter 1 isoform X1 [Halyomorpha halys]	Nodiff
LOC106688245	transient-receptor-potential-like protein isoform X1 [Halyomorpha halys]	Nodiff
LOC106686478	bis(5'-nucleosyl)-tetraphosphatase [asymmetrical] [Halyomorpha halys]	Nodiff
LOC106684823	gonadotropin-releasing hormone receptor isoform X1 [Halyomorpha halys]	Nodiff
LOC106678468	exosome complex component RRP46 [Halyomorpha halys]	Nodiff
LOC106678743	glycerate kinase [Halyomorpha halys]	Nodiff
LOC106685780	CCR4-NOT transcription complex subunit 10-like isoform X1 [Halyomorpha halys]	Nodiff
LOC106692091	adenosine kinase-like isoform X1 [Halyomorpha halys]	Nodiff
LOC106680034	iduronate 2-sulfatase [Halyomorpha halys]	Nodiff
LOC106684274	uroporphyrinogen-III synthase-like [Halyomorpha halys]	Nodiff
LOC106683832	inositol-tetrakisphosphate 1-kinase-like [Halyomorpha halys]	Nodiff
LOC106683793	NADH dehydrogenase [ubiquinone] 1 alpha subcomplex subunit 6 [Halyomorpha halys]	Nodiff
LOC106686103	mannose-6-phosphate isomerase-like [Halyomorpha halys]	Nodiff
LOC106685207	NADH dehydrogenase [ubiquinone] 1 alpha subcomplex subunit 8 [Halyomorpha halys]	Nodiff
LOC106685203	thrombospondin type-1 domain-containing protein 4 isoform X1 [Halyomorpha halys]	Nodiff
LOC106683259	probable aspartate aminotransferase, cytoplasmic [Halyomorpha halys]	Nodiff
LOC106679517	2-oxoisovalerate dehydrogenase subunit alpha, mitochondrial [Halyomorpha halys]	Nodiff
LOC106691098	U3 small nucleolar ribonucleoprotein protein IMP4 [Halyomorpha halys]	Nodiff
LOC106682848	V-type proton ATPase subunit C [Halyomorpha halys]	Nodiff
LOC106682704	mucin-2-like [Halyomorpha halys]	Nodiff
LOC106677100	60 kDa heat shock protein, mitochondrial [Halyomorpha halys]	Nodiff
LOC106681516	peroxisomal membrane protein PMP34 [Halyomorpha halys]	Nodiff
LOC106678320	protein bride of sevenless [Halyomorpha halys]	Nodiff
LOC106677832	hydroxyacyl-coenzyme A dehydrogenase, mitochondrial-like [Halyomorpha halys]	Nodiff
LOC106691622	ribosomal protein S6 kinase beta-1-like [Halyomorpha halys]	Nodiff
LOC106677342	dehydrodolichyl diphosphate synthase complex subunit DHDDS [Halyomorpha halys]	Nodiff
LOC106677078	U6 snRNA-associated Sm-like protein LSm7 isoform X1 [Halyomorpha halys]	Nodiff
LOC106678750	U3 small nucleolar RNA-associated protein 15 homolog [Halyomorpha halys]	Nodiff
LOC112211865	delta(3,5)-Delta(2,4)-dienoyl-CoA isomerase, mitochondrial-like [Halyomorpha halys]	Nodiff
LOC106687977	glutathione hydrolase 1 proenzyme-like isoform X1 [Halyomorpha halys]	Nodiff
LOC106686282	methylthioribulose-1-phosphate dehydratase isoform X1 [Halyomorpha halys]	Nodiff
LOC106680218	aromatic-L-amino-acid decarboxylase [Halyomorpha halys]	Nodiff
LOC106679566	probable NADH dehydrogenase [ubiquinone] flavoprotein 2, mitochondrial [Halyomorpha halys]	Nodiff
LOC106688246	transient receptor potential protein-like [Halyomorpha halys]	Nodiff
LOC112210050	autophagy-related protein 16-1-like [Halyomorpha halys]	Nodiff
LOC106678265	dihydropteridine reductase-like [Halyomorpha halys]	Nodiff
LOC106686309	V-type proton ATPase 116 kDa subunit a-like [Halyomorpha halys]	Nodiff
LOC106686731	nuclear RNA export factor 1 isoform X1 [Halyomorpha halys]	Nodiff
LOC106685627	DNA-directed RNA polymerase III subunit RPC10 [Halyomorpha halys]	Nodiff
LOC106680931	mitogen-activated protein kinase kinase kinase 4 isoform X1 [Halyomorpha halys]	Nodiff
LOC106678228	LOW QUALITY PROTEIN: nitric oxide synthase, salivary gland [Halyomorpha halys]	Nodiff
LOC106677807	ATP synthase subunit gamma, mitochondrial [Halyomorpha halys]	Nodiff
LOC106677131	stearoyl-CoA desaturase 5 [Halyomorpha halys]	Nodiff
LOC106684505	zinc finger FYVE domain-containing protein 16 isoform X1 [Halyomorpha halys]	Nodiff
LOC106680740	synaptic vesicle glycoprotein 2B-like isoform X1 [Halyomorpha halys]	Nodiff
LOC106680090	V-type proton ATPase 16 kDa proteolipid subunit [Halyomorpha halys]	Nodiff
LOC106687285	ecdysone-induced protein 74EF isoform X1 [Halyomorpha halys]	Nodiff
LOC106682875	acetylcholinesterase-like [Halyomorpha halys]	Nodiff
LOC106683258	ruvB-like helicase 1 [Halyomorpha halys]	Nodiff
LOC106690078	phenylalanine--tRNA ligase alpha subunit [Halyomorpha halys]	Nodiff
LOC106689225	diacylglycerol O-acyltransferase 1 [Halyomorpha halys]	Nodiff
LOC106680341	uncharacterized protein LOC106680341 [Halyomorpha halys]	Nodiff
LOC106680929	ATP synthase lipid-binding protein, mitochondrial [Halyomorpha halys]	Nodiff
LOC106691945	juvenile hormone epoxide hydrolase 2 isoform X1 [Halyomorpha halys]	Nodiff
LOC106680708	SUMO-activating enzyme subunit 1 [Halyomorpha halys]	Nodiff
LOC106684165	uncharacterized protein LOC106684165 [Halyomorpha halys]	Nodiff
LOC106683720	beta-glucuronidase-like [Halyomorpha halys]	Nodiff
LOC106688118	aldose reductase [Halyomorpha halys]	Nodiff
LOC106685353	probable low-specificity L-threonine aldolase 1 [Halyomorpha halys]	Nodiff
LOC106680379	succinate dehydrogenase cytochrome b560 subunit-like [Halyomorpha halys]	Nodiff
LOC106684496	endoplasmic reticulum mannosyl-oligosaccharide 1,2-alpha-mannosidase [Halyomorpha halys]	Nodiff
LOC106681510	ADP-ribosylation factor-binding protein GGA3 [Halyomorpha halys]	Nodiff
LOC106690143	juvenile hormone acid O-methyltransferase-like [Halyomorpha halys]	Nodiff
LOC106686382	dual specificity mitogen-activated protein kinase kinase dSOR1 [Halyomorpha halys]	Nodiff
LOC112211377	epidermal growth factor receptor substrate 15-like 1 [Halyomorpha halys]	Nodiff
LOC106689637	DNA repair endonuclease XPF [Halyomorpha halys]	Nodiff
LOC106683389	ragulator complex protein LAMTOR3 [Halyomorpha halys]	Nodiff
LOC106682626	nicotinamide/nicotinic acid mononucleotide adenylyltransferase 1 isoform X1 [Halyomorpha halys]	Nodiff
LOC106678412	uncharacterized protein F54F2.9 [Halyomorpha halys]	Nodiff
LOC106689287	acyl-CoA Delta(11) desaturase-like [Halyomorpha halys]	Nodiff
LOC106682533	pyruvate kinase-like [Halyomorpha halys]	Nodiff
LOC106683549	serine/threonine-protein phosphatase alpha-3 isoform-like [Halyomorpha halys]	Nodiff
LOC106689484	alkaline phosphatase-like isoform X1 [Halyomorpha halys]	Nodiff
LOC106688202	DNA replication licensing factor MCM4-like [Halyomorpha halys]	Nodiff
LOC106682775	U1 small nuclear ribonucleoprotein C [Halyomorpha halys]	Nodiff
LOC106685301	nucleoprotein TPR isoform X1 [Halyomorpha halys]	Nodiff
LOC106689377	splicing factor 3B subunit 3 isoform X1 [Halyomorpha halys]	Nodiff
LOC106687912	ragulator complex protein LAMTOR1-like [Halyomorpha halys]	Nodiff
LOC106679524	40S ribosomal protein S2 [Halyomorpha halys]	Nodiff
LOC106690362	breast cancer type 2 susceptibility protein [Halyomorpha halys]	Nodiff
LOC106685506	suppressor of hairless protein isoform X1 [Halyomorpha halys]	Nodiff
LOC106680610	piwi-like protein Siwi [Halyomorpha halys]	Nodiff
LOC106680346	guanine nucleotide-binding protein subunit beta-2 [Halyomorpha halys]	Nodiff
LOC106677495	survival of motor neuron-related-splicing factor 30 [Halyomorpha halys]	Nodiff
LOC106690954	IQ motif and SEC7 domain-containing protein 1 [Halyomorpha halys]	Nodiff
LOC106683778	signal peptidase complex subunit 3 [Halyomorpha halys]	Nodiff
LOC106686041	alpha-L-iduronidase, partial [Halyomorpha halys]	Nodiff
LOC106677060	serine/threonine-protein kinase STK11 [Halyomorpha halys]	Nodiff
LOC106678089	rabenosyn-5 [Halyomorpha halys]	Nodiff
LOC106688910	60S ribosomal protein L32 [Halyomorpha halys]	Nodiff
LOC106692961	orexin receptor type 1-like [Halyomorpha halys]	Nodiff
LOC106679666	mitochondrial inner membrane protease subunit 1 [Halyomorpha halys]	Nodiff
LOC106691593	serine/arginine-rich splicing factor 7-like [Halyomorpha halys]	Nodiff
LOC112210016	BMP and activin membrane-bound inhibitor homolog [Halyomorpha halys]	Nodiff
LOC106684509	circadian locomoter output cycles protein kaput isoform X1 [Halyomorpha halys]	Nodiff
LOC106682023	short-chain specific acyl-CoA dehydrogenase, mitochondrial [Halyomorpha halys]	Nodiff
LOC106682782	receptor-type guanylate cyclase Gyc76C-like isoform X1 [Halyomorpha halys]	Nodiff
LOC106677221	LIM domain-containing protein jub isoform X1 [Halyomorpha halys]	Nodiff
LOC106677323	amidophosphoribosyltransferase-like [Halyomorpha halys]	Nodiff
LOC106686604	neutral ceramidase isoform X1 [Halyomorpha halys]	Nodiff
LOC106679340	dolichyl-diphosphooligosaccharide--protein glycosyltransferase 48 kDa subunit [Halyomorpha halys]	Nodiff
LOC106688486	protein suppressor of forked isoform X1 [Halyomorpha halys]	Nodiff
LOC106677672	mothers against decapentaplegic homolog 4-like isoform X1 [Halyomorpha halys]	Nodiff
LOC106687128	neurogenic locus Notch protein isoform X1 [Halyomorpha halys]	Nodiff
LOC106688434	ubiquitin carboxyl-terminal hydrolase 7 isoform X1 [Halyomorpha halys]	Nodiff
LOC106683681	merlin [Halyomorpha halys]	Nodiff
LOC106688660	regulator of nonsense transcripts 2 isoform X1 [Halyomorpha halys]	Nodiff
LOC106681259	homogentisate 1,2-dioxygenase [Halyomorpha halys]	Nodiff
LOC106680623	4-coumarate--CoA ligase 1 [Halyomorpha halys]	Nodiff
LOC106679175	sorting nexin-4 [Halyomorpha halys]	Nodiff
LOC106683780	choline-phosphate cytidylyltransferase A-like isoform X1 [Halyomorpha halys]	Nodiff
LOC106685678	3'(2'),5'-bisphosphate nucleotidase 1 isoform X1 [Halyomorpha halys]	Nodiff
LOC106692767	GDP-L-fucose synthase [Halyomorpha halys]	Nodiff
LOC106691997	5-hydroxytryptamine receptor-like [Halyomorpha halys]	Nodiff
LOC106677077	replication factor C subunit 1 isoform X1 [Halyomorpha halys]	Nodiff
LOC106683171	probable E3 ubiquitin-protein ligase HERC1 [Halyomorpha halys]	Nodiff
LOC106688270	cystathionine gamma-lyase-like [Halyomorpha halys]	Nodiff
LOC106692407	inhibin beta chain, partial [Halyomorpha halys]	Nodiff
LOC106690864	hydroxyacylglutathione hydrolase, mitochondrial isoform X1 [Halyomorpha halys]	Nodiff
LOC106685202	mannose-1-phosphate guanyltransferase alpha-A [Halyomorpha halys]	Nodiff
LOC106677498	40S ribosomal protein S26 [Halyomorpha halys]	Nodiff
LOC106687564	neuropeptide F receptor-like [Halyomorpha halys]	Nodiff
LOC106685278	autophagy-related protein 9A isoform X1 [Halyomorpha halys]	Nodiff
LOC106680521	cysteine dioxygenase type 1 [Halyomorpha halys]	Nodiff
LOC106687412	H/ACA ribonucleoprotein complex subunit 4 [Halyomorpha halys]	Nodiff
LOC106683138	DNA-directed RNA polymerases I, II, and III subunit RPABC5 [Halyomorpha halys]	Nodiff
LOC106689316	ribose-phosphate pyrophosphokinase 1 isoform X1 [Halyomorpha halys]	Nodiff
LOC106682761	cytochrome P450 302a1, mitochondrial [Halyomorpha halys]	Nodiff
LOC106685558	39S ribosomal protein L4, mitochondrial [Halyomorpha halys]	Nodiff
LOC106685372	myotubularin-related protein 14 [Halyomorpha halys]	Nodiff
LOC106685639	scavenger receptor class B member 1-like [Halyomorpha halys]	Nodiff
LOC106677684	DEAD-box ATP-dependent RNA helicase 20-like isoform X1 [Halyomorpha halys]	Nodiff
LOC106681921	calcineurin subunit B type 2 isoform X1 [Halyomorpha halys]	Nodiff
LOC106682041	uncharacterized protein LOC106682041 [Halyomorpha halys]	Nodiff
LOC106685757	TAF6-like RNA polymerase II p300/CBP-associated factor-associated factor 65 kDa subunit 6L [Halyomorpha halys]	Nodiff
LOC106684904	hexokinase-2-like isoform X1 [Halyomorpha halys]	Nodiff
LOC106678623	DNA-directed RNA polymerase II subunit RPB9 [Halyomorpha halys]	Nodiff
LOC106689487	UDP-GalNAc:beta-1,3-N-acetylgalactosaminyltransferase 2-like [Halyomorpha halys]	Nodiff
LOC106687113	cathepsin L1-like isoform X1 [Halyomorpha halys]	Nodiff
LOC106689972	GPI mannosyltransferase 1 [Halyomorpha halys]	Nodiff
LOC106678323	casein kinase I-like [Halyomorpha halys]	Nodiff
LOC106692861	WD repeat-containing protein 75 [Halyomorpha halys]	Nodiff
LOC106690450	V-type proton ATPase subunit E-like [Halyomorpha halys]	Nodiff
LOC106682755	ATP-binding cassette sub-family C member Sur [Halyomorpha halys]	Nodiff
LOC106692013	scavenger receptor class B member 1 [Halyomorpha halys]	Nodiff
LOC106689458	CCR4-NOT transcription complex subunit 2 isoform X1 [Halyomorpha halys]	Nodiff
LOC106683189	nucleoside diphosphate kinase 6 isoform X1 [Halyomorpha halys]	Nodiff
LOC106681944	probable cardiolipin synthase (CMP-forming) [Halyomorpha halys]	Nodiff
LOC106680092	ras-related protein Rab-35 [Halyomorpha halys]	Nodiff
LOC106691961	juvenile hormone epoxide hydrolase 1-like [Halyomorpha halys]	Nodiff
LOC106685267	disheveled-associated activator of morphogenesis 1 isoform X1 [Halyomorpha halys]	Nodiff
LOC106683478	alpha-1,3/1,6-mannosyltransferase ALG2 [Halyomorpha halys]	Nodiff
LOC106684711	maltase A1 [Halyomorpha halys]	Nodiff
LOC106686376	scavenger receptor class B member 1, partial [Halyomorpha halys]	Nodiff
LOC106688729	serine/threonine-protein kinase TBK1 [Halyomorpha halys]	Nodiff
LOC106688266	ragulator complex protein LAMTOR4 [Halyomorpha halys]	Nodiff
LOC106677289	ornithine aminotransferase, mitochondrial [Halyomorpha halys]	Nodiff
LOC106689744	26S proteasome non-ATPase regulatory subunit 9 [Halyomorpha halys]	Nodiff
LOC106681106	uncharacterized protein LOC106681106 [Halyomorpha halys]	Nodiff
LOC106688959	nuclear valosin-containing protein-like [Halyomorpha halys]	Nodiff
LOC106684188	peroxiredoxin-5, mitochondrial [Halyomorpha halys]	Nodiff
LOC106677607	exosome complex component RRP41 [Halyomorpha halys]	Nodiff
LOC106683134	60S acidic ribosomal protein P1 [Halyomorpha halys]	Nodiff
LOC106680225	phosphoglycerate mutase 2 [Halyomorpha halys]	Nodiff
LOC106680974	calmodulin-like isoform X1 [Halyomorpha halys]	Nodiff
LOC106679784	mitogen-activated protein kinase kinase kinase 7 [Halyomorpha halys]	Nodiff
LOC106687000	alkaline phosphatase-like [Halyomorpha halys]	Nodiff
LOC106679930	putative ATP synthase subunit f, mitochondrial [Halyomorpha halys]	Nodiff
LOC106682136	low-density lipoprotein receptor-related protein 6 [Halyomorpha halys]	Nodiff
LOC106688628	eukaryotic translation initiation factor 2-alpha kinase 1-like [Halyomorpha halys]	Nodiff
LOC106682481	protein enhancer of sevenless 2B [Halyomorpha halys]	Nodiff
LOC106685149	fringe glycosyltransferase [Halyomorpha halys]	Nodiff
LOC106685084	eukaryotic translation initiation factor 4E-binding protein 2 [Halyomorpha halys]	Nodiff
LOC106684842	probable arginine--tRNA ligase, mitochondrial [Halyomorpha halys]	Nodiff
LOC106685965	succinate--CoA ligase [ADP-forming] subunit beta, mitochondrial [Halyomorpha halys]	Nodiff
LOC106690291	DNA repair protein RAD50 isoform X1 [Halyomorpha halys]	Nodiff
LOC106678589	cyclic AMP-dependent transcription factor ATF-6 alpha isoform X1 [Halyomorpha halys]	Nodiff
LOC106691383	glycogen phosphorylase [Halyomorpha halys]	Nodiff
LOC106682660	trehalase isoform X1 [Halyomorpha halys]	Nodiff
LOC106683864	nuclear pore complex protein Nup50 [Halyomorpha halys]	Nodiff
LOC106686738	phosphorylated adapter RNA export protein isoform X1 [Halyomorpha halys]	Nodiff
LOC106683942	glyceraldehyde-3-phosphate dehydrogenase 2-like [Halyomorpha halys]	Nodiff
LOC106686454	2-hydroxyacyl-CoA lyase 1 isoform X1 [Halyomorpha halys]	Nodiff
LOC106689392	phosphatidylinositol 4,5-bisphosphate 3-kinase catalytic subunit delta isoform [Halyomorpha halys]	Nodiff
LOC106679110	cathepsin L1-like isoform X1 [Halyomorpha halys]	Nodiff
LOC106679215	alkaline ceramidase 3-like [Halyomorpha halys]	Nodiff
LOC106682113	U6 snRNA-associated Sm-like protein LSm4 [Halyomorpha halys]	Nodiff
LOC106677820	mismatch repair endonuclease PMS2 [Halyomorpha halys]	Nodiff
LOC106684442	derlin-1 [Halyomorpha halys]	Nodiff
LOC106680783	ubiquitin-conjugating enzyme E2 R2 isoform X1 [Halyomorpha halys]	Nodiff
LOC106678792	60 kDa heat shock protein, mitochondrial [Halyomorpha halys]	Nodiff
LOC106679665	60S ribosomal protein L12-like [Halyomorpha halys]	Nodiff
LOC106689645	protein stunted isoform X1 [Halyomorpha halys]	Nodiff
LOC106686983	ras-related GTP-binding protein C [Halyomorpha halys]	Nodiff
LOC106679508	proteasome subunit alpha type-5 [Halyomorpha halys]	Nodiff
LOC106688366	40S ribosomal protein S9 [Halyomorpha halys]	Nodiff
LOC106678503	V-type proton ATPase catalytic subunit A [Halyomorpha halys]	Nodiff
LOC106690763	lipase 3-like [Halyomorpha halys]	Nodiff
LOC106677951	mitogen-activated protein kinase 14A [Halyomorpha halys]	Nodiff
LOC106681523	60S ribosomal protein L31 [Halyomorpha halys]	Nodiff
LOC106681696	estradiol 17-beta-dehydrogenase 8 isoform X1 [Halyomorpha halys]	Nodiff
LOC106685122	39S ribosomal protein L14, mitochondrial [Halyomorpha halys]	Nodiff
LOC106685927	DNA-(apurinic or apyrimidinic site) lyase [Halyomorpha halys]	Nodiff
LOC106678682	protein espinas-like isoform X1 [Halyomorpha halys]	Nodiff
LOC106691313	deoxyribose-phosphate aldolase [Halyomorpha halys]	Nodiff
LOC106684410	catalase-like [Halyomorpha halys]	Nodiff
LOC106689644	CCR4-NOT transcription complex subunit 1 isoform X1 [Halyomorpha halys]	Nodiff
LOC106684693	activin receptor type-1 [Halyomorpha halys]	Nodiff
LOC106684946	uncharacterized protein LOC106684946 [Halyomorpha halys]	Nodiff
LOC106678217	NADH dehydrogenase [ubiquinone] 1 alpha subcomplex subunit 11 [Halyomorpha halys]	Nodiff
LOC106692613	cdc42 homolog [Halyomorpha halys]	Nodiff
LOC106688342	putative cystathionine gamma-lyase 2 [Halyomorpha halys]	Nodiff
LOC106682702	target of rapamycin complex subunit lst8 [Halyomorpha halys]	Nodiff
LOC106690460	fatty acid synthase-like [Halyomorpha halys]	Nodiff
LOC106685984	lipoamide acyltransferase component of branched-chain alpha-keto acid dehydrogenase complex, mitochondrial [Halyomorpha halys]	Nodiff
LOC106690539	kynurenine--oxoglutarate transaminase 3 [Halyomorpha halys]	Nodiff
LOC106692899	purine nucleoside phosphorylase-like [Halyomorpha halys]	Nodiff
LOC106684987	vacuolar protein sorting-associated protein 37A-like [Halyomorpha halys]	Nodiff
LOC106683484	superoxide dismutase [Cu-Zn] [Halyomorpha halys]	Nodiff
LOC106692568	protein phosphatase PP2A 55 kDa regulatory subunit isoform X1 [Halyomorpha halys]	Nodiff
LOC106684847	ATP synthase subunit b, mitochondrial [Halyomorpha halys]	Nodiff
LOC106689678	ubiquitin-conjugating enzyme E2 Q2 isoform X1 [Halyomorpha halys]	Nodiff
LOC106689002	farnesyl pyrophosphate synthase-like [Halyomorpha halys]	Nodiff
LOC106680908	probable phosphoserine aminotransferase isoform X1 [Halyomorpha halys]	Nodiff
LOC106684404	acyl-CoA desaturase-like [Halyomorpha halys]	Nodiff
LOC106688826	DNA-directed RNA polymerase II subunit RPB11 [Halyomorpha halys]	Nodiff
LOC106685475	ubiquitin-conjugating enzyme E2 Q2 [Halyomorpha halys]	Nodiff
LOC106689539	ragulator complex protein LAMTOR2 [Halyomorpha halys]	Nodiff
LOC106678851	chondroitin sulfate synthase 1 isoform X1 [Halyomorpha halys]	Nodiff
LOC106692417	protein son of sevenless [Halyomorpha halys]	Nodiff
LOC106687847	signal recognition particle subunit SRP72 [Halyomorpha halys]	Nodiff
LOC106683079	exosome component 10 [Halyomorpha halys]	Nodiff
LOC106677821	cytosol aminopeptidase isoform X1 [Halyomorpha halys]	Nodiff
LOC106677171	ethanolaminephosphotransferase 1 [Halyomorpha halys]	Nodiff
LOC106689132	adenosine receptor A2a [Halyomorpha halys]	Nodiff
LOC106681038	AP-3 complex subunit beta-1 [Halyomorpha halys]	Nodiff
LOC106680125	3-hydroxyisobutyryl-CoA hydrolase, mitochondrial [Halyomorpha halys]	Nodiff
LOC106682211	1-acyl-sn-glycerol-3-phosphate acyltransferase alpha-like [Halyomorpha halys]	Nodiff
LOC106687006	GPI ethanolamine phosphate transferase 1-like [Halyomorpha halys]	Nodiff
LOC106686618	lysosomal acid phosphatase-like [Halyomorpha halys]	Nodiff
LOC106686084	protein transport protein Sec24C [Halyomorpha halys]	Nodiff
LOC106687519	UDP-glucuronosyltransferase 2B9-like [Halyomorpha halys]	Nodiff
LOC106686699	ATP synthase subunit g, mitochondrial isoform X1 [Halyomorpha halys]	Nodiff
LOC106680499	probable chitinase 2 [Halyomorpha halys]	Nodiff
LOC106684185	sn1-specific diacylglycerol lipase alpha [Halyomorpha halys]	Nodiff
LOC106677502	phospholysine phosphohistidine inorganic pyrophosphate phosphatase [Halyomorpha halys]	Nodiff
LOC106685696	tubulin alpha-1 chain-like [Halyomorpha halys]	Nodiff
LOC106685343	serine/threonine-protein phosphatase 2A regulatory subunit B'' subunit gamma-like isoform X1 [Halyomorpha halys]	Nodiff
LOC106687524	2-hydroxyacylsphingosine 1-beta-galactosyltransferase [Halyomorpha halys]	Nodiff
LOC106681827	probable NADH dehydrogenase [ubiquinone] 1 alpha subcomplex subunit 5 [Halyomorpha halys]	Nodiff
LOC106692441	cytochrome P450 307a1 [Halyomorpha halys]	Nodiff
LOC106679583	glutamyl-tRNA(Gln) amidotransferase subunit A, mitochondrial [Halyomorpha halys]	Nodiff
LOC106684930	platelet-activating factor acetylhydrolase isoform X1 [Halyomorpha halys]	Nodiff
LOC106677163	epsin-2 isoform X1 [Halyomorpha halys]	Nodiff
LOC106678044	protein tramtrack, alpha isoform isoform X1 [Halyomorpha halys]	Nodiff
LOC106685715	splicing factor 3B subunit 6-like protein [Halyomorpha halys]	Nodiff
LOC106687374	protein kibra [Halyomorpha halys]	Nodiff
LOC106684895	venom carboxylesterase-6-like [Halyomorpha halys]	Nodiff
LOC106681771	exostosin-1-like [Halyomorpha halys]	Nodiff
LOC112211108	cytochrome c oxidase subunit 5B, mitochondrial-like [Halyomorpha halys]	Nodiff
LOC106681006	beta,beta-carotene 9',10'-oxygenase-like [Halyomorpha halys]	Nodiff
LOC106690851	putative cystathionine gamma-lyase 2 [Halyomorpha halys]	Nodiff
LOC112210468	muscarinic acetylcholine receptor DM1 [Halyomorpha halys]	Nodiff
LOC106686059	arginine-glutamic acid dipeptide repeats protein isoform X1 [Halyomorpha halys]	Nodiff
LOC106692541	transcription initiation factor TFIID subunit 5 [Halyomorpha halys]	Nodiff
LOC106677854	glycerol-3-phosphate acyltransferase 3 [Halyomorpha halys]	Nodiff
LOC112211317	uncharacterized protein LOC112211317, partial [Halyomorpha halys]	Nodiff
LOC106685955	3-hydroxyacyl-CoA dehydrogenase type-2 [Halyomorpha halys]	Nodiff
LOC106682794	beta-glucuronidase-like isoform X1 [Halyomorpha halys]	Nodiff
LOC106679134	NADP-dependent malic enzyme-like isoform X1 [Halyomorpha halys]	Nodiff
LOC106687816	G-protein coupled receptor GRL101-like [Halyomorpha halys]	Nodiff
LOC106686671	defensin-2-like [Halyomorpha halys]	Nodiff
LOC106678745	replication protein A 70 kDa DNA-binding subunit [Halyomorpha halys]	Nodiff
LOC106687528	GDP-fucose protein O-fucosyltransferase 1 isoform X1 [Halyomorpha halys]	Nodiff
LOC106679103	tyrosine--tRNA ligase, cytoplasmic [Halyomorpha halys]	Nodiff
LOC106686925	cell division cycle protein 20 homolog isoform X1 [Halyomorpha halys]	Nodiff
LOC106684447	apoptotic protease-activating factor 1 [Halyomorpha halys]	Nodiff
LOC106686507	uncharacterized protein LOC106686507 isoform X1 [Halyomorpha halys]	Nodiff
LOC106687828	probable very-long-chain enoyl-CoA reductase art-1 [Halyomorpha halys]	Nodiff
LOC106682638	39S ribosomal protein L34, mitochondrial [Halyomorpha halys]	Nodiff
LOC106678346	V-type proton ATPase subunit B [Halyomorpha halys]	Nodiff
LOC106692629	aminoacylase-1-like [Halyomorpha halys]	Nodiff
LOC106691800	1,5-anhydro-D-fructose reductase [Halyomorpha halys]	Nodiff
LOC106678363	NADH dehydrogenase [ubiquinone] 1 alpha subcomplex subunit 9, mitochondrial [Halyomorpha halys]	Nodiff
LOC106680358	DNA replication licensing factor Mcm2 [Halyomorpha halys]	Nodiff
LOC106685062	39S ribosomal protein L11, mitochondrial [Halyomorpha halys]	Nodiff
LOC106689687	5-hydroxyisourate hydrolase [Halyomorpha halys]	Nodiff
LOC106685254	ATP-binding cassette sub-family B member 7, mitochondrial [Halyomorpha halys]	Nodiff
LOC106689636	diphosphomevalonate decarboxylase isoform X1 [Halyomorpha halys]	Nodiff
LOC106687265	farnesol dehydrogenase-like [Halyomorpha halys]	Nodiff
LOC106692361	lipase 3-like isoform X1 [Halyomorpha halys]	Nodiff
LOC106685713	U5 small nuclear ribonucleoprotein 40 kDa protein [Halyomorpha halys]	Nodiff
LOC106677039	GDP-fucose protein O-fucosyltransferase 2 [Halyomorpha halys]	Nodiff
LOC106682788	ubiquitin-conjugating enzyme E2 W isoform X1 [Halyomorpha halys]	Nodiff
LOC106690530	melatonin receptor type 1A-like [Halyomorpha halys]	Nodiff
LOC106679204	NAD-dependent deacetylase sir2A [Halyomorpha halys]	Nodiff
LOC106679652	N(4)-(Beta-N-acetylglucosaminyl)-L-asparaginase-like [Halyomorpha halys]	Nodiff
LOC106683663	NADH dehydrogenase [ubiquinone] 1 beta subcomplex subunit 11, mitochondrial [Halyomorpha halys]	Nodiff
LOC106688743	transcription factor SPT20 homolog isoform X1 [Halyomorpha halys]	Nodiff
LOC106682087	acetyl-coenzyme A synthetase [Halyomorpha halys]	Nodiff
LOC106683222	ubiquitin-like-conjugating enzyme ATG3 isoform X1 [Halyomorpha halys]	Nodiff
LOC106687686	glycerol kinase-like [Halyomorpha halys]	Nodiff
LOC106682239	ribosomal RNA-processing protein 7 homolog A [Halyomorpha halys]	Nodiff
LOC106680245	60S ribosomal protein L38 [Halyomorpha halys]	Nodiff
LOC106683056	phytanoyl-CoA dioxygenase, peroxisomal-like [Halyomorpha halys]	Nodiff
LOC106685701	ras-related protein Rab-1B-like [Halyomorpha halys]	Nodiff
LOC106678695	acyl-CoA synthetase short-chain family member 3, mitochondrial [Halyomorpha halys]	Nodiff
LOC106680563	corepressor interacting with RBPJ 1-like isoform X1 [Halyomorpha halys]	Nodiff
LOC106681751	PH and SEC7 domain-containing protein 2 isoform X1 [Halyomorpha halys]	Nodiff
LOC106678117	tyrosine-protein kinase Btk29A [Halyomorpha halys]	Nodiff
LOC106685214	alpha-1,3-mannosyl-glycoprotein 2-beta-N-acetylglucosaminyltransferase [Halyomorpha halys]	Nodiff
LOC106685971	galactokinase-like isoform X1 [Halyomorpha halys]	Nodiff
LOC106687873	SUMO-activating enzyme subunit 2 [Halyomorpha halys]	Nodiff
LOC106679853	elongation of very long chain fatty acids protein AAEL008004-like isoform X1 [Halyomorpha halys]	Nodiff
LOC106683717	hemicentin-1 [Halyomorpha halys]	Nodiff
LOC106679510	galactosylgalactosylxylosylprotein 3-beta-glucuronosyltransferase 1-like [Halyomorpha halys]	Nodiff
LOC106678486	DNA-directed RNA polymerase II subunit RPB7 isoform X1 [Halyomorpha halys]	Nodiff
LOC106682992	ras-like GTP-binding protein Rho1 [Halyomorpha halys]	Nodiff
LOC106691788	pyruvate dehydrogenase E1 component subunit alpha, mitochondrial isoform X1 [Halyomorpha halys]	Nodiff
LOC106682167	phosphatidylcholine:ceramide cholinephosphotransferase 2-like isoform X1 [Halyomorpha halys]	Nodiff
LOC106684892	pre-piRNA 3'-exonuclease trimmer-like [Halyomorpha halys]	Nodiff
LOC106681708	aspartate--tRNA ligase, cytoplasmic [Halyomorpha halys]	Nodiff
ND4L	NADH dehydrogenase subunit 4L (mitochondrion) [Halyomorpha halys]	Nodiff
LOC106689720	importin-13 [Halyomorpha halys]	Nodiff
LOC106688853	ethylmalonyl-CoA decarboxylase-like [Halyomorpha halys]	Nodiff
LOC106681167	piwi-like protein Ago3 [Halyomorpha halys]	Nodiff
LOC106686871	charged multivesicular body protein 2a [Halyomorpha halys]	Nodiff
LOC106678887	regulator of nonsense transcripts 1 isoform X1 [Halyomorpha halys]	Nodiff
LOC106680743	39S ribosomal protein L2, mitochondrial [Halyomorpha halys]	Nodiff
LOC106689547	transducin beta-like protein 3 [Halyomorpha halys]	Nodiff
LOC106686205	F-box/WD repeat-containing protein 7-like isoform X1 [Halyomorpha halys]	Nodiff
LOC106690232	lysosomal aspartic protease-like [Halyomorpha halys]	Nodiff
LOC106682236	WW domain-binding protein 11 [Halyomorpha halys]	Nodiff
LOC106680500	probable nucleoporin Nup58 [Halyomorpha halys]	Nodiff
LOC106684157	pre-mRNA-processing factor 6 [Halyomorpha halys]	Nodiff
LOC106692964	peroxisomal membrane protein PEX13 [Halyomorpha halys]	Nodiff
LOC106682856	eye-specific diacylglycerol kinase isoform X1 [Halyomorpha halys]	Nodiff
LOC106692371	fructose-1,6-bisphosphatase 1-like [Halyomorpha halys]	Nodiff
LOC106690114	glycerol-3-phosphate phosphatase-like [Halyomorpha halys]	Nodiff
LOC106679213	alkaline ceramidase 3-like [Halyomorpha halys]	Nodiff
LOC106678938	bifunctional 3'-phosphoadenosine 5'-phosphosulfate synthase isoform X1 [Halyomorpha halys]	Nodiff
LOC106681835	acylglycerol kinase, mitochondrial-like isoform X1 [Halyomorpha halys]	Nodiff
LOC106685172	replication factor C subunit 2 [Halyomorpha halys]	Nodiff
LOC106684679	non-specific lipid-transfer protein [Halyomorpha halys]	Nodiff
LOC106679789	cytochrome c [Halyomorpha halys]	Nodiff
LOC106687520	UDP-glucuronosyltransferase 2B31-like [Halyomorpha halys]	Nodiff
LOC106686673	defensin-2-like [Halyomorpha halys]	Nodiff
LOC106686765	UDP-glucuronosyltransferase 2B16-like isoform X1 [Halyomorpha halys]	Nodiff
LOC106683196	segment polarity protein dishevelled homolog DVL-3 isoform X1 [Halyomorpha halys]	Nodiff
LOC106691450	60S ribosomal protein L44 isoform X1 [Halyomorpha halys]	Nodiff
LOC106677793	DNA-directed RNA polymerase I subunit RPA43 [Halyomorpha halys]	Nodiff
LOC106677460	dolichol-phosphate mannosyltransferase subunit 1 isoform X1 [Halyomorpha halys]	Nodiff
LOC106685604	lactoylglutathione lyase [Halyomorpha halys]	Nodiff
LOC106678617	glutathione S-transferase [Halyomorpha halys]	Nodiff
LOC106686188	N-acetylgalactosamine kinase isoform X1 [Halyomorpha halys]	Nodiff
LOC106687331	39S ribosomal protein L17, mitochondrial [Halyomorpha halys]	Nodiff
LOC106692729	ornithine decarboxylase-like [Halyomorpha halys]	Nodiff
LOC106677679	alanine aminotransferase 1-like [Halyomorpha halys]	Nodiff
LOC106681334	spermine synthase isoform X1 [Halyomorpha halys]	Nodiff
LOC106683706	1-acyl-sn-glycerol-3-phosphate acyltransferase beta-like isoform X1 [Halyomorpha halys]	Nodiff
LOC106684737	uncharacterized protein LOC106684737 [Halyomorpha halys]	Nodiff
LOC106679472	UDP-N-acetylglucosamine--dolichyl-phosphate N-acetylglucosaminephosphotransferase [Halyomorpha halys]	Nodiff
LOC106685561	syntaxin-5 [Halyomorpha halys]	Nodiff
LOC106683764	arginine kinase isoform X1 [Halyomorpha halys]	Nodiff
LOC106679832	selenium-binding protein 1 isoform X1 [Halyomorpha halys]	Nodiff
LOC106677292	beta-TrCP isoform X1 [Halyomorpha halys]	Nodiff
LOC106681555	40S ribosomal protein S11-like [Halyomorpha halys]	Nodiff
LOC106686388	rRNA 2'-O-methyltransferase fibrillarin isoform X1 [Halyomorpha halys]	Nodiff
LOC106681421	ubiquitin-protein ligase E3C [Halyomorpha halys]	Nodiff
LOC106692331	beclin 1-associated autophagy-related key regulator [Halyomorpha halys]	Nodiff
LOC106688550	pyridoxal phosphate phosphatase-like [Halyomorpha halys]	Nodiff
LOC106688396	E3 ubiquitin-protein ligase synoviolin A-like [Halyomorpha halys]	Nodiff
LOC106690646	splicing factor 3A subunit 2 [Halyomorpha halys]	Nodiff
LOC106689517	actin-related protein 2/3 complex subunit 4 [Halyomorpha halys]	Nodiff
LOC106685103	histone-lysine N-methyltransferase ash1 isoform X1 [Halyomorpha halys]	Nodiff
LOC106684137	glycerol-3-phosphate acyltransferase 1, mitochondrial isoform X1 [Halyomorpha halys]	Nodiff
LOC106678677	uncharacterized protein LOC106678677 [Halyomorpha halys]	Nodiff
LOC106681656	ATP-binding cassette sub-family G member 5 isoform X1 [Halyomorpha halys]	Nodiff
LOC106685924	histone-lysine N-methyltransferase EHMT2 isoform X1 [Halyomorpha halys]	Nodiff
LOC106685170	probable DNA primase large subunit isoform X1 [Halyomorpha halys]	Nodiff
LOC112210652	UDP-glucuronosyltransferase 2C1-like [Halyomorpha halys]	Nodiff
LOC106684788	uncharacterized protein LOC106684788 [Halyomorpha halys]	Nodiff
LOC106689811	1-acyl-sn-glycerol-3-phosphate acyltransferase gamma-like [Halyomorpha halys]	Nodiff
LOC106682868	E3 ubiquitin-protein ligase UBR5 isoform X1 [Halyomorpha halys]	Nodiff
LOC106680437	probable multidrug resistance-associated protein lethal(2)03659 [Halyomorpha halys]	Nodiff
LOC106684406	gamma-aminobutyric acid receptor subunit beta isoform X1 [Halyomorpha halys]	Nodiff
LOC106691789	probable pyruvate dehydrogenase E1 component subunit alpha, mitochondrial [Halyomorpha halys]	Nodiff
LOC106678118	NPC intracellular cholesterol transporter 2 homolog a-like [Halyomorpha halys]	Nodiff
LOC106680170	mitochondrial inner membrane protein OXA1L isoform X1 [Halyomorpha halys]	Nodiff
LOC106685756	small nuclear ribonucleoprotein Sm D3-like [Halyomorpha halys]	Nodiff
LOC106683987	GPI mannosyltransferase 3 [Halyomorpha halys]	Nodiff
LOC106682284	ribonuclease 3 [Halyomorpha halys]	Nodiff
LOC106688296	guanine deaminase isoform X1 [Halyomorpha halys]	Nodiff
LOC106691703	uncharacterized protein LOC106691703 [Halyomorpha halys]	Nodiff
LOC106684770	dolichyl-diphosphooligosaccharide--protein glycosyltransferase subunit DAD1 [Halyomorpha halys]	Nodiff
LOC106683668	actin-related protein 2/3 complex subunit 5 [Halyomorpha halys]	Nodiff
LOC106677127	malonyl-CoA decarboxylase, mitochondrial [Halyomorpha halys]	Nodiff
LOC106688649	39S ribosomal protein L12, mitochondrial [Halyomorpha halys]	Nodiff
LOC106681791	40S ribosomal protein S3-like [Halyomorpha halys]	Nodiff
LOC106678852	heterogeneous nuclear ribonucleoprotein 27C isoform X1 [Halyomorpha halys]	Nodiff
LOC106679460	Fanconi anemia group M protein [Halyomorpha halys]	Nodiff
LOC106683638	glutamate--cysteine ligase regulatory subunit [Halyomorpha halys]	Nodiff
LOC106678826	acyl-CoA wax alcohol acyltransferase 2-like [Halyomorpha halys]	Nodiff
LOC106682164	succinate dehydrogenase [ubiquinone] flavoprotein subunit, mitochondrial-like [Halyomorpha halys]	Nodiff
LOC106689730	ubiquitin-protein ligase E3B [Halyomorpha halys]	Nodiff
LOC106685005	GRB2-associated-binding protein 1 [Halyomorpha halys]	Nodiff
LOC112210043	lipase 1-like [Halyomorpha halys]	Nodiff
LOC106684457	40S ribosomal protein S20 [Halyomorpha halys]	Nodiff
LOC112210701	uncharacterized protein LOC112210701 [Halyomorpha halys]	Nodiff
LOC106683185	prostatic acid phosphatase-like isoform X1 [Halyomorpha halys]	Nodiff
LOC106687344	U4/U6.U5 tri-snRNP-associated protein 1 [Halyomorpha halys]	Nodiff
LOC106691499	histone deacetylase Rpd3 [Halyomorpha halys]	Nodiff
LOC106685198	cathepsin B-like [Halyomorpha halys]	Nodiff
LOC106679805	cathepsin L1 isoform X1 [Halyomorpha halys]	Nodiff
LOC106691744	choline/ethanolamine kinase-like isoform X1 [Halyomorpha halys]	Nodiff
LOC106686243	cell division cycle protein 23 homolog [Halyomorpha halys]	Nodiff
LOC106689815	aspartic proteinase oryzasin-1-like isoform X1 [Halyomorpha halys]	Nodiff
LOC106687361	vesicle-associated membrane protein 7 [Halyomorpha halys]	Nodiff
LOC106686083	mitogen-activated protein kinase kinase kinase 15 isoform X1 [Halyomorpha halys]	Nodiff
LOC106678950	charged multivesicular body protein 1b [Halyomorpha halys]	Nodiff
LOC106680913	multidrug resistance-associated protein 1 isoform X1 [Halyomorpha halys]	Nodiff
LOC106680570	UDP-glucuronosyltransferase 2B7-like [Halyomorpha halys]	Nodiff
LOC106683814	serine/threonine-protein phosphatase 2A regulatory subunit B'' subunit beta-like isoform X1 [Halyomorpha halys]	Nodiff
LOC106689988	diacylglycerol kinase epsilon isoform X1 [Halyomorpha halys]	Nodiff
LOC106683202	acyl-CoA Delta(11) desaturase isoform X1 [Halyomorpha halys]	Nodiff
LOC106681886	phosphatidylcholine-sterol acyltransferase-like [Halyomorpha halys]	Nodiff
LOC106689205	LOW QUALITY PROTEIN: kinesin heavy chain, partial [Halyomorpha halys]	Nodiff
LOC106686344	importin subunit alpha-7 [Halyomorpha halys]	Nodiff
LOC106684455	long-chain-fatty-acid--CoA ligase 4 isoform X1 [Halyomorpha halys]	Nodiff
LOC106688945	UDP-glucuronosyltransferase 1-1 [Halyomorpha halys]	Nodiff
LOC106690258	ubiquitin-60S ribosomal protein L40 [Halyomorpha halys]	Nodiff
LOC106683521	CREB-binding protein isoform X1 [Halyomorpha halys]	Nodiff
LOC106679407	28S ribosomal protein S7, mitochondrial [Halyomorpha halys]	Nodiff
LOC106685324	ras-related protein Rab-1A [Halyomorpha halys]	Nodiff
LOC106685417	heat shock protein 83 [Halyomorpha halys]	Nodiff
LOC106685474	protein SMG5 [Halyomorpha halys]	Nodiff
LOC106684008	ATP synthase-coupling factor 6, mitochondrial [Halyomorpha halys]	Nodiff
LOC106680881	5-aminolevulinate synthase, erythroid-specific, mitochondrial [Halyomorpha halys]	Nodiff
LOC106688467	neurogenic locus protein delta [Halyomorpha halys]	Nodiff
LOC106679347	pre-mRNA-splicing factor SLU7 [Halyomorpha halys]	Nodiff
LOC106690573	peroxisome biogenesis factor 2 [Halyomorpha halys]	Nodiff
LOC106692610	snurportin-1 [Halyomorpha halys]	Nodiff
LOC106682669	DNA mismatch repair protein Msh2 [Halyomorpha halys]	Nodiff
LOC106684255	ubiquitin carboxyl-terminal hydrolase CYLD isoform X1 [Halyomorpha halys]	Nodiff
LOC106680728	delta-1-pyrroline-5-carboxylate dehydrogenase, mitochondrial [Halyomorpha halys]	Nodiff
LOC106680305	ATP-binding cassette sub-family A member 3-like isoform X1 [Halyomorpha halys]	Nodiff
LOC106682065	uncharacterized protein LOC106682065 isoform X1 [Halyomorpha halys]	Nodiff
LOC106680524	nuclear pore complex protein Nup88 [Halyomorpha halys]	Nodiff
LOC106687345	polypeptide N-acetylgalactosaminyltransferase 11 [Halyomorpha halys]	Nodiff
LOC106689718	5'-3' exoribonuclease 1 [Halyomorpha halys]	Nodiff
LOC106690760	nuclear pore complex protein Nup98-Nup96 isoform X1 [Halyomorpha halys]	Nodiff
LOC106678134	lysophospholipase D GDPD1-like isoform X1 [Halyomorpha halys]	Nodiff
LOC106692269	brefeldin A-inhibited guanine nucleotide-exchange protein 1 isoform X1 [Halyomorpha halys]	Nodiff
LOC106686247	dehydrogenase/reductase SDR family member 4 [Halyomorpha halys]	Nodiff
LOC106689149	probable 28S ribosomal protein S6, mitochondrial [Halyomorpha halys]	Nodiff
LOC106686318	UDP-glucose 4-epimerase-like [Halyomorpha halys]	Nodiff
LOC106690039	thiamin pyrophosphokinase 1-like [Halyomorpha halys]	Nodiff
LOC106680280	acetyl-CoA acetyltransferase, mitochondrial [Halyomorpha halys]	Nodiff
LOC106689459	V-type proton ATPase subunit E [Halyomorpha halys]	Nodiff
LOC106681324	midasin [Halyomorpha halys]	Nodiff
LOC106678049	very-long-chain (3R)-3-hydroxyacyl-CoA dehydratase hpo-8 [Halyomorpha halys]	Nodiff
LOC106679106	NPC intracellular cholesterol transporter 1 homolog 1b-like [Halyomorpha halys]	Nodiff
LOC106682209	60S ribosomal export protein NMD3 [Halyomorpha halys]	Nodiff
LOC106685620	glutathione S-transferase-like [Halyomorpha halys]	Nodiff
LOC106678158	sn1-specific diacylglycerol lipase beta-like isoform X1 [Halyomorpha halys]	Nodiff
LOC106679073	ubiquitin-conjugating enzyme E2 R2-like, partial [Halyomorpha halys]	Nodiff
LOC106684104	transient receptor potential-gamma protein isoform X1 [Halyomorpha halys]	Nodiff
LOC106684331	heat shock 70 kDa protein cognate 4 [Halyomorpha halys]	Nodiff
LOC106681815	tryptophan--tRNA ligase, cytoplasmic [Halyomorpha halys]	Nodiff
LOC106677932	thymidine kinase, cytosolic-like isoform X1 [Halyomorpha halys]	Nodiff
LOC106681429	F-box-like/WD repeat-containing protein TBL1XR1 isoform X1 [Halyomorpha halys]	Nodiff
LOC106683647	delta(3,5)-Delta(2,4)-dienoyl-CoA isomerase, mitochondrial-like, partial [Halyomorpha halys]	Nodiff
LOC106684838	E3 ubiquitin-protein ligase HERC2 isoform X1 [Halyomorpha halys]	Nodiff
LOC106680039	heat shock-related 70 kDa protein 2 [Halyomorpha halys]	Nodiff
LOC106682544	apoptotic chromatin condensation inducer in the nucleus isoform X1 [Halyomorpha halys]	Nodiff
LOC106682800	pre-mRNA-splicing factor ATP-dependent RNA helicase PRP16 [Halyomorpha halys]	Nodiff
LOC106677810	mannosyl-oligosaccharide 1,2-alpha-mannosidase IA isoform X1 [Halyomorpha halys]	Nodiff
LOC106689009	uncharacterized protein LOC106689009 [Halyomorpha halys]	Nodiff
LOC106687342	phosphoglucomutase-2 [Halyomorpha halys]	Nodiff
LOC106686433	AP-3 complex subunit mu-1 [Halyomorpha halys]	Nodiff
LOC106680824	vacuolar protein sorting-associated protein 28 homolog [Halyomorpha halys]	Nodiff
LOC106682233	nuclear pore complex protein Nup107 [Halyomorpha halys]	Nodiff
LOC106680551	hexosaminidase D-like isoform X1 [Halyomorpha halys]	Nodiff
LOC106690904	transcriptional coactivator YAP1-like isoform X1 [Halyomorpha halys]	Nodiff
LOC106684698	STIP1 homology and U box-containing protein 1 [Halyomorpha halys]	Nodiff
LOC106688309	chitooligosaccharidolytic beta-N-acetylglucosaminidase-like isoform X1 [Halyomorpha halys]	Nodiff
LOC106679936	glycerol kinase [Halyomorpha halys]	Nodiff
LOC106684399	actin-related protein 3 isoform X1 [Halyomorpha halys]	Nodiff
LOC106680259	DNA-directed RNA polymerase I subunit RPA12 [Halyomorpha halys]	Nodiff
LOC106680953	CUGBP Elav-like family member 2 isoform X1 [Halyomorpha halys]	Nodiff
LOC106684431	atrial natriuretic peptide receptor 1 [Halyomorpha halys]	Nodiff
LOC106691799	alcohol dehydrogenase [NADP(+)]-like isoform X1 [Halyomorpha halys]	Nodiff
LOC106688462	phosphatidylinositide phosphatase SAC1-like [Halyomorpha halys]	Nodiff
LOC106691350	adenylate cyclase type 2 isoform X1 [Halyomorpha halys]	Nodiff
LOC106681377	serine-arginine protein 55 isoform X1 [Halyomorpha halys]	Nodiff
LOC106677409	LOW QUALITY PROTEIN: serine/threonine-protein kinase NLK [Halyomorpha halys]	Nodiff
LOC106683460	probable maleylacetoacetate isomerase 2 [Halyomorpha halys]	Nodiff
LOC106682026	tubulin beta-1 chain isoform X1 [Halyomorpha halys]	Nodiff
LOC106688312	HD domain-containing protein 2 isoform X1 [Halyomorpha halys]	Nodiff
LOC106684035	DNA-directed RNA polymerases I, II, and III subunit RPABC3 [Halyomorpha halys]	Nodiff
LOC106681770	ubiquitin-conjugating enzyme E2-17 kDa [Halyomorpha halys]	Nodiff
LOC106682386	multidrug resistance-associated protein 1 [Halyomorpha halys]	Nodiff
LOC106679342	ADP-ribosylation factor 1 [Halyomorpha halys]	Nodiff
LOC106691214	GATOR complex protein NPRL3 [Halyomorpha halys]	Nodiff
LOC106680074	AP-2 complex subunit alpha [Halyomorpha halys]	Nodiff
LOC106680862	phospholipase D1 isoform X1 [Halyomorpha halys]	Nodiff
LOC106684260	protein wingless isoform X1 [Halyomorpha halys]	Nodiff
LOC106680812	DNA polymerase zeta catalytic subunit isoform X1 [Halyomorpha halys]	Nodiff
LOC106684299	RNA-binding protein squid isoform X1 [Halyomorpha halys]	Nodiff
LOC106678822	insulin receptor-like [Halyomorpha halys]	Nodiff
LOC106682887	protein farnesyltransferase subunit beta [Halyomorpha halys]	Nodiff
LOC106692882	glutamine synthetase isoform X1 [Halyomorpha halys]	Nodiff
LOC106686013	pre-mRNA-splicing factor SYF2 [Halyomorpha halys]	Nodiff
LOC106681593	ras-related protein Rab-13-like [Halyomorpha halys]	Nodiff
LOC106691659	putative polypeptide N-acetylgalactosaminyltransferase 9 isoform X5 [Halyomorpha halys]	Nodiff
LOC106691420	DNA polymerase delta subunit 2 [Halyomorpha halys]	Nodiff
LOC106690800	cleavage and polyadenylation specificity factor subunit CG7185 [Halyomorpha halys]	Nodiff
LOC106677361	partitioning defective 3 homolog B [Halyomorpha halys]	Nodiff
LOC106677426	60S ribosomal protein L35 [Halyomorpha halys]	Nodiff
LOC106681416	protein Wnt-1-like [Halyomorpha halys]	Nodiff
LOC106681303	nucleolar protein 56 [Halyomorpha halys]	Nodiff
LOC106684536	DNA primase large subunit-like [Halyomorpha halys]	Nodiff
LOC106684928	pyrokinin-1 receptor-like [Halyomorpha halys]	Nodiff
LOC106690461	fatty acid synthase-like [Halyomorpha halys]	Nodiff
LOC106678597	elongin-C [Halyomorpha halys]	Nodiff
LOC106682440	polyprenol reductase [Halyomorpha halys]	Nodiff
LOC106679816	elongation of very long chain fatty acids protein 7-like [Halyomorpha halys]	Nodiff
LOC106686248	U3 small nucleolar RNA-associated protein 6 homolog [Halyomorpha halys]	Nodiff
LOC106679221	uncharacterized protein LOC106679221 [Halyomorpha halys]	Nodiff
LOC106692375	uncharacterized protein LOC106692375 isoform X1 [Halyomorpha halys]	Nodiff
LOC106684710	maltase A1-like [Halyomorpha halys]	Nodiff
LOC106681892	group XV phospholipase A2-like [Halyomorpha halys]	Nodiff
LOC106689313	protein henna isoform X1 [Halyomorpha halys]	Nodiff
LOC106686566	eukaryotic initiation factor 4A-III [Halyomorpha halys]	Nodiff
LOC106687088	cAMP-dependent protein kinase catalytic subunit beta [Halyomorpha halys]	Nodiff
LOC106683516	transcription elongation regulator 1 isoform X1 [Halyomorpha halys]	Nodiff
LOC106683053	GATOR complex protein NPRL2 [Halyomorpha halys]	Nodiff
LOC106692735	NADH dehydrogenase [ubiquinone] 1 beta subcomplex subunit 9 [Halyomorpha halys]	Nodiff
LOC106691636	transitional endoplasmic reticulum ATPase TER94 [Halyomorpha halys]	Nodiff
LOC106681108	putative H/ACA ribonucleoprotein complex subunit 3 [Halyomorpha halys]	Nodiff
LOC106686456	vesicle transport through interaction with t-SNAREs homolog 1A-like isoform X1 [Halyomorpha halys]	Nodiff
LOC106680465	transcription initiation factor TFIID subunit 6 isoform X1 [Halyomorpha halys]	Nodiff
LOC106680585	uncharacterized protein LOC106680585 isoform X1 [Halyomorpha halys]	Nodiff
LOC106677664	cleavage and polyadenylation specificity factor subunit 5-like isoform X1 [Halyomorpha halys]	Nodiff
LOC106690261	UBX domain-containing protein 1 [Halyomorpha halys]	Nodiff
LOC106688442	uncharacterized protein LOC106688442 [Halyomorpha halys]	Nodiff
LOC106683266	general transcription factor IIH subunit 3 isoform X1 [Halyomorpha halys]	Nodiff
LOC106682396	multidrug resistance-associated protein 1-like, partial [Halyomorpha halys]	Nodiff
LOC106691149	NTF2-related export protein isoform X1 [Halyomorpha halys]	Nodiff
LOC106683954	THO complex subunit 1 isoform X1 [Halyomorpha halys]	Nodiff
LOC106688937	cAMP-specific 3',5'-cyclic phosphodiesterase [Halyomorpha halys]	Nodiff
LOC106679589	serine protease HTRA2, mitochondrial isoform X1 [Halyomorpha halys]	Nodiff
LOC106683529	alkyldihydroxyacetonephosphate synthase isoform X1 [Halyomorpha halys]	Nodiff
LOC106691531	ubiquitin-conjugating enzyme E2 J1 [Halyomorpha halys]	Nodiff
LOC106683710	LOW QUALITY PROTEIN: 1-acyl-sn-glycerol-3-phosphate acyltransferase beta-like [Halyomorpha halys]	Nodiff
LOC106677953	gonadotropin-releasing hormone II receptor [Halyomorpha halys]	Nodiff
LOC106685988	importin subunit beta-1 isoform X1 [Halyomorpha halys]	Nodiff
LOC106691810	uridine 5'-monophosphate synthase [Halyomorpha halys]	Nodiff
LOC106679530	transcription initiation factor TFIID subunit 13 [Halyomorpha halys]	Nodiff
LOC106682656	enoyl-[acyl-carrier-protein] reductase, mitochondrial [Halyomorpha halys]	Nodiff
LOC106684602	pre-mRNA-splicing factor ATP-dependent RNA helicase DHX16 [Halyomorpha halys]	Nodiff
LOC106691367	hsp70-binding protein 1 isoform X1 [Halyomorpha halys]	Nodiff
LOC106688111	alcohol dehydrogenase [NADP(+)]-like isoform X1 [Halyomorpha halys]	Nodiff
LOC106684741	TAR DNA-binding protein 43 isoform X1 [Halyomorpha halys]	Nodiff
LOC106680576	60S ribosomal protein L26 [Halyomorpha halys]	Nodiff
LOC106679374	phosphoinositide 3-kinase regulatory subunit 4 [Halyomorpha halys]	Nodiff
LOC106682845	proline dehydrogenase 1, mitochondrial isoform X1 [Halyomorpha halys]	Nodiff
LOC106681602	battenin [Halyomorpha halys]	Nodiff
LOC106681093	2-oxoglutarate dehydrogenase-like, mitochondrial [Halyomorpha halys]	Nodiff
LOC106685904	epidermal growth factor receptor [Halyomorpha halys]	Nodiff
LOC106685410	lipase 3-like [Halyomorpha halys]	Nodiff
LOC106686591	protein lethal(2) giant larvae isoform X1 [Halyomorpha halys]	Nodiff
LOC106687676	protein arginine N-methyltransferase 1-like [Halyomorpha halys]	Nodiff
LOC106688613	bifunctional purine biosynthesis protein PURH [Halyomorpha halys]	Nodiff
LOC106678744	pituitary homeobox homolog Ptx1 isoform X1 [Halyomorpha halys]	Nodiff
LOC106680075	dihydropyrimidine dehydrogenase [NADP(+)] [Halyomorpha halys]	Nodiff
LOC106682283	cytochrome b-c1 complex subunit 9 [Halyomorpha halys]	Nodiff
LOC106684338	xylulose kinase [Halyomorpha halys]	Nodiff
LOC106688741	N-acetylglucosamine-6-sulfatase-like [Halyomorpha halys]	Nodiff
LOC106685382	uncharacterized protein LOC106685382 [Halyomorpha halys]	Nodiff
LOC106688624	NADH-cytochrome b5 reductase-like [Halyomorpha halys]	Nodiff
LOC106678978	nuclear factor interleukin-3-regulated protein isoform X1 [Halyomorpha halys]	Nodiff
LOC106684988	DNA repair protein REV1 [Halyomorpha halys]	Nodiff
LOC106684660	transcription initiation factor TFIID subunit 7 [Halyomorpha halys]	Nodiff
LOC106690639	aldose reductase-related protein 2-like isoform X1 [Halyomorpha halys]	Nodiff
LOC106679637	transcription initiation factor TFIID subunit 3 [Halyomorpha halys]	Nodiff
LOC106690250	spermine oxidase [Halyomorpha halys]	Nodiff
LOC106683412	ethanolamine kinase 1 isoform X1 [Halyomorpha halys]	Nodiff
LOC106678001	UBX domain-containing protein 4 isoform X1 [Halyomorpha halys]	Nodiff
LOC106686391	uncharacterized protein LOC106686391 [Halyomorpha halys]	Nodiff
LOC106683408	eIF-2-alpha kinase GCN2 [Halyomorpha halys]	Nodiff
LOC106686253	chitobiosyldiphosphodolichol beta-mannosyltransferase [Halyomorpha halys]	Nodiff
LOC106677434	uncharacterized protein LOC106677434 [Halyomorpha halys]	Nodiff
LOC106685164	40S ribosomal protein S21 [Halyomorpha halys]	Nodiff
LOC106686672	defensin-2-like isoform X1 [Halyomorpha halys]	Nodiff
LOC106680329	succinate--CoA ligase [GDP-forming] subunit beta, mitochondrial [Halyomorpha halys]	Nodiff
LOC106680287	beta-galactosidase-like [Halyomorpha halys]	Nodiff
LOC106678975	exostosin-2 [Halyomorpha halys]	Nodiff
LOC106682149	39S ribosomal protein L21, mitochondrial [Halyomorpha halys]	Nodiff
LOC106689390	small ubiquitin-related modifier-like [Halyomorpha halys]	Nodiff
LOC106679684	peptide-N(4)-(N-acetyl-beta-glucosaminyl)asparagine amidase [Halyomorpha halys]	Nodiff
LOC106692430	putative fatty acyl-CoA reductase CG5065 [Halyomorpha halys]	Nodiff
LOC106690660	dynamin-1-like protein [Halyomorpha halys]	Nodiff
LOC106683678	lysosomal thioesterase PPT2 homolog isoform X1 [Halyomorpha halys]	Nodiff
LOC106680624	atypical protein kinase C isoform X1 [Halyomorpha halys]	Nodiff
LOC106679132	transportin-3 [Halyomorpha halys]	Nodiff
LOC106683313	hypoxia-inducible factor 1-alpha [Halyomorpha halys]	Nodiff
LOC106679166	pre-mRNA 3'-end-processing factor FIP1 isoform X1 [Halyomorpha halys]	Nodiff
LOC106687082	exportin-2 [Halyomorpha halys]	Nodiff
LOC106682694	28S ribosomal protein S15, mitochondrial [Halyomorpha halys]	Nodiff
LOC106683220	run domain Beclin-1-interacting and cysteine-rich domain-containing protein isoform X1 [Halyomorpha halys]	Nodiff
LOC106691492	exosome complex component RRP40 [Halyomorpha halys]	Nodiff
LOC106683373	polyadenylate-binding protein 2 [Halyomorpha halys]	Nodiff
LOC106683365	WASH complex subunit 1 [Halyomorpha halys]	Nodiff
LOC106690775	putative transcription factor capicua isoform X1 [Halyomorpha halys]	Nodiff
LOC106691487	ATP-dependent RNA helicase dbp2-like isoform X1 [Halyomorpha halys]	Nodiff
LOC106690426	ubiquitin-conjugating enzyme E2 L3-like [Halyomorpha halys]	Nodiff
LOC106688746	myotubularin-related protein 6 isoform X1 [Halyomorpha halys]	Nodiff
LOC106678884	signal peptidase complex subunit 1 [Halyomorpha halys]	Nodiff
LOC106690531	tumor susceptibility gene 101 protein [Halyomorpha halys]	Nodiff
LOC106679869	vacuolar protein sorting-associated protein 37C-like [Halyomorpha halys]	Nodiff
LOC106687803	alpha-1,6-mannosyl-glycoprotein 2-beta-N-acetylglucosaminyltransferase-like isoform X1 [Halyomorpha halys]	Nodiff
LOC106680033	39S ribosomal protein L23, mitochondrial [Halyomorpha halys]	Nodiff
LOC112211386	von Hippel-Lindau disease tumor suppressor [Halyomorpha halys]	Nodiff
LOC106680495	serine--tRNA ligase, cytoplasmic [Halyomorpha halys]	Nodiff
LOC106691453	RNA-binding protein 8A [Halyomorpha halys]	Nodiff
LOC106682732	ATP-binding cassette sub-family G member 5 [Halyomorpha halys]	Nodiff
LOC106684234	U2 small nuclear ribonucleoprotein A' [Halyomorpha halys]	Nodiff
LOC106692287	peptidyl-prolyl cis-trans isomerase isoform X1 [Halyomorpha halys]	Nodiff
LOC106680044	E3 ubiquitin-protein ligase RFWD2-like isoform X1 [Halyomorpha halys]	Nodiff
LOC106681873	nuclear pore complex protein Nup153-like [Halyomorpha halys]	Nodiff
LOC106683952	probable small nuclear ribonucleoprotein E [Halyomorpha halys]	Nodiff
LOC106689858	THO complex subunit 5 homolog [Halyomorpha halys]	Nodiff
LOC106691599	superoxide dismutase [Cu-Zn] [Halyomorpha halys]	Nodiff
LOC106689575	ets DNA-binding protein pokkuri [Halyomorpha halys]	Nodiff
LOC106682417	retinol dehydrogenase 11-like [Halyomorpha halys]	Nodiff
LOC106679739	cleavage stimulation factor subunit 1 [Halyomorpha halys]	Nodiff
LOC106682872	7-methylguanosine phosphate-specific 5'-nucleotidase A-like [Halyomorpha halys]	Nodiff
LOC106678802	carnitine O-palmitoyltransferase 1, liver isoform isoform X1 [Halyomorpha halys]	Nodiff
LOC106687546	cleavage and polyadenylation specificity factor subunit 1 [Halyomorpha halys]	Nodiff
LOC106688587	uncharacterized protein LOC106688587 [Halyomorpha halys]	Nodiff
LOC106679746	synaptobrevin homolog YKT6 [Halyomorpha halys]	Nodiff
LOC106679214	39S ribosomal protein L1, mitochondrial [Halyomorpha halys]	Nodiff
LOC106692482	cytochrome b-c1 complex subunit 6, mitochondrial-like [Halyomorpha halys]	Nodiff
LOC106681768	methylcrotonoyl-CoA carboxylase subunit alpha, mitochondrial [Halyomorpha halys]	Nodiff
LOC106680376	serine/threonine-protein phosphatase 2A 65 kDa regulatory subunit A alpha isoform [Halyomorpha halys]	Nodiff
LOC106679136	serine/threonine-protein phosphatase 2A 56 kDa regulatory subunit epsilon isoform-like [Halyomorpha halys]	Nodiff
LOC106681666	mothers against decapentaplegic homolog 3 isoform X1 [Halyomorpha halys]	Nodiff
LOC106688423	LOW QUALITY PROTEIN: putative cystathionine gamma-lyase 2 [Halyomorpha halys]	Nodiff
LOC106688828	restin homolog isoform X1 [Halyomorpha halys]	Nodiff
LOC106682990	ras-like GTP-binding protein Rho1 [Halyomorpha halys]	Nodiff
LOC106692373	protein giant-lens [Halyomorpha halys]	Nodiff
LOC106679910	ras-related protein Rab-10-like [Halyomorpha halys]	Nodiff
LOC106683345	protoheme IX farnesyltransferase, mitochondrial [Halyomorpha halys]	Nodiff
LOC106681107	guanine nucleotide-binding protein G(q) subunit alpha isoform X7 [Halyomorpha halys]	Nodiff
LOC106683674	NAD-dependent protein deacylase-like isoform X1 [Halyomorpha halys]	Nodiff
LOC106682133	probable 39S ribosomal protein L24, mitochondrial [Halyomorpha halys]	Nodiff
LOC106682828	dual specificity mitogen-activated protein kinase kinase 7 isoform X1 [Halyomorpha halys]	Nodiff
LOC106677559	transcription initiation factor TFIID subunit 4 isoform X1 [Halyomorpha halys]	Nodiff
LOC106683924	syntaxin-16 [Halyomorpha halys]	Nodiff
LOC106685665	sorting nexin-6 [Halyomorpha halys]	Nodiff
LOC106685345	beta-1,4-mannosyltransferase egh isoform X1 [Halyomorpha halys]	Nodiff
LOC106677833	isopentenyl-diphosphate Delta-isomerase 1 [Halyomorpha halys]	Nodiff
LOC106687077	EGF domain-specific O-linked N-acetylglucosamine transferase isoform X1 [Halyomorpha halys]	Nodiff
LOC106688300	dnaJ homolog subfamily A member 1 [Halyomorpha halys]	Nodiff
LOC106690032	DNA replication licensing factor Mcm3 [Halyomorpha halys]	Nodiff
LOC106678927	trypsin isoform X1 [Halyomorpha halys]	Nodiff
LOC106685770	NAD-dependent protein deacetylase sirtuin-1 isoform X1 [Halyomorpha halys]	Nodiff
LOC106688862	probable peroxisomal acyl-coenzyme A oxidase 1 [Halyomorpha halys]	Nodiff
LOC106689816	short transient receptor potential channel 3-like isoform X1 [Halyomorpha halys]	Nodiff
LOC106690017	general transcription factor IIE subunit 2 [Halyomorpha halys]	Nodiff
LOC106684661	L-seryl-tRNA(Sec) kinase [Halyomorpha halys]	Nodiff
LOC106689143	protein spaetzle 5 [Halyomorpha halys]	Nodiff
LOC106684043	28S ribosomal protein S18a, mitochondrial [Halyomorpha halys]	Nodiff
LOC106692812	ubiquitin-like modifier-activating enzyme 1 [Halyomorpha halys]	Nodiff
LOC106686876	alcohol dehydrogenase class-3 [Halyomorpha halys]	Nodiff
LOC106690513	type 2 phosphatidylinositol 4,5-bisphosphate 4-phosphatase [Halyomorpha halys]	Nodiff
LOC106679038	mitochondrial inner membrane protease subunit 2 [Halyomorpha halys]	Nodiff
LOC106686270	ADP-dependent glucokinase [Halyomorpha halys]	Nodiff
LOC112211732	histidine decarboxylase-like [Halyomorpha halys]	Nodiff
LOC106689777	glutamate [NMDA] receptor subunit 1 [Halyomorpha halys]	Nodiff
LOC106680015	heterogeneous nuclear ribonucleoprotein A1, A2/B1 homolog [Halyomorpha halys]	Nodiff
LOC106688548	4-nitrophenylphosphatase-like, partial [Halyomorpha halys]	Nodiff
LOC106683709	1-acyl-sn-glycerol-3-phosphate acyltransferase beta-like [Halyomorpha halys]	Nodiff
LOC106690654	ER degradation-enhancing alpha-mannosidase-like protein 2 [Halyomorpha halys]	Nodiff
LOC106679659	DNA repair protein complementing XP-C cells [Halyomorpha halys]	Nodiff
LOC106679527	FAS-associated factor 1-like isoform X1 [Halyomorpha halys]	Nodiff
LOC106690036	cathepsin B [Halyomorpha halys]	Nodiff
LOC106688355	suppressor of fused homolog [Halyomorpha halys]	Nodiff
LOC106678660	E3 ubiquitin-protein ligase SIAH1 [Halyomorpha halys]	Nodiff
LOC106678659	phosphatidylinositol N-acetylglucosaminyltransferase subunit A [Halyomorpha halys]	Nodiff
LOC106682266	transportin-1 [Halyomorpha halys]	Nodiff
LOC106692429	vacuolar protein sorting-associated protein 45 [Halyomorpha halys]	Nodiff
LOC106681438	V-type proton ATPase subunit E [Halyomorpha halys]	Nodiff
LOC106683855	importin subunit alpha-5-like [Halyomorpha halys]	Nodiff
LOC106687815	malate dehydrogenase, mitochondrial-like isoform X1 [Halyomorpha halys]	Nodiff
LOC106682846	14-3-3 protein epsilon [Halyomorpha halys]	Nodiff
LOC106685847	synaptic vesicle glycoprotein 2B [Halyomorpha halys]	Nodiff
LOC106682060	glutathione hydrolase 1 proenzyme isoform X1 [Halyomorpha halys]	Nodiff
LOC106688502	1,5-anhydro-D-fructose reductase [Halyomorpha halys]	Nodiff
LOC106692470	casein kinase I-like isoform X1 [Halyomorpha halys]	Nodiff
LOC106683386	chondroitin sulfate synthase 2 [Halyomorpha halys]	Nodiff
LOC112210654	UDP-glucuronosyltransferase 2B7-like [Halyomorpha halys]	Nodiff
ATP8	ATP synthase F0 subunit 8 (mitochondrion) [Halyomorpha halys]	Nodiff
LOC106687121	U1 small nuclear ribonucleoprotein A [Halyomorpha halys]	Nodiff
LOC106678177	indole-3-acetaldehyde oxidase-like isoform X1 [Halyomorpha halys]	Nodiff
LOC106680392	multidrug resistance-associated protein 4-like isoform X1 [Halyomorpha halys]	Nodiff
LOC106679413	pyrimidodiazepine synthase-like isoform X1 [Halyomorpha halys]	Nodiff
LOC106685863	type I inositol 1,4,5-trisphosphate 5-phosphatase [Halyomorpha halys]	Nodiff
LOC106683122	UDP-glucose 4-epimerase isoform X1 [Halyomorpha halys]	Nodiff
LOC106689535	DNA-directed RNA polymerase II subunit RPB2 [Halyomorpha halys]	Nodiff
LOC106682142	transcription initiation factor TFIID subunit 1 isoform X1 [Halyomorpha halys]	Nodiff
LOC106680820	E3 ubiquitin-protein ligase parkin [Halyomorpha halys]	Nodiff
LOC106692317	serine/threonine-protein kinase fused isoform X1 [Halyomorpha halys]	Nodiff
LOC106683356	U4/U6 small nuclear ribonucleoprotein Prp31 [Halyomorpha halys]	Nodiff
LOC106686663	histone-lysine N-methyltransferase SETD1 [Halyomorpha halys]	Nodiff
LOC106680781	ATP-binding cassette sub-family G member 4 isoform X1 [Halyomorpha halys]	Nodiff
LOC106682678	metallophosphoesterase 1 [Halyomorpha halys]	Nodiff
LOC106687300	hepatocyte growth factor-regulated tyrosine kinase substrate isoform X1 [Halyomorpha halys]	Nodiff
LOC106690594	uncharacterized protein LOC106690594 [Halyomorpha halys]	Nodiff
LOC106687508	TBC1 domain family member 15 [Halyomorpha halys]	Nodiff
LOC106677132	acyl-CoA desaturase 4-like [Halyomorpha halys]	Nodiff
LOC106682809	cytochrome b5 reductase 4 [Halyomorpha halys]	Nodiff
LOC106690687	uroporphyrinogen decarboxylase [Halyomorpha halys]	Nodiff
LOC106677408	DNA-directed RNA polymerases I, II, and III subunit RPABC2 [Halyomorpha halys]	Nodiff
LOC106684633	aromatic-L-amino-acid decarboxylase [Halyomorpha halys]	Nodiff
LOC106680512	bone morphogenetic protein receptor type-2 isoform X1 [Halyomorpha halys]	Nodiff
LOC106681442	dual specificity mitogen-activated protein kinase kinase 7-like isoform X1 [Halyomorpha halys]	Nodiff
LOC106690638	aldose reductase-related protein 2-like [Halyomorpha halys]	Nodiff
LOC106692398	LOW QUALITY PROTEIN: 40S ribosomal protein S16-like [Halyomorpha halys]	Nodiff
LOC106690180	ubiquitin-conjugating enzyme E2 N [Halyomorpha halys]	Nodiff
LOC106692893	RNA-binding protein NOB1 isoform X1 [Halyomorpha halys]	Nodiff
LOC106684335	hydroxyacyl-coenzyme A dehydrogenase, mitochondrial-like [Halyomorpha halys]	Nodiff
LOC106684218	39S ribosomal protein L30, mitochondrial [Halyomorpha halys]	Nodiff
LOC106691791	uncharacterized protein LOC106691791 isoform X1 [Halyomorpha halys]	Nodiff
LOC106683103	60S ribosomal protein L30 [Halyomorpha halys]	Nodiff
LOC106678746	group XIIA secretory phospholipase A2 [Halyomorpha halys]	Nodiff
LOC106684906	proteasome inhibitor PI31 subunit [Halyomorpha halys]	Nodiff
LOC106681632	ADP-ribosylation factor 6 [Halyomorpha halys]	Nodiff
LOC106687791	pyrokinin-1 receptor isoform X1 [Halyomorpha halys]	Nodiff
LOC106683545	protein lap4 isoform X1 [Halyomorpha halys]	Nodiff
LOC106682161	5-formyltetrahydrofolate cyclo-ligase isoform X1 [Halyomorpha halys]	Nodiff
LOC106689123	thioredoxin reductase 2, mitochondrial isoform X1 [Halyomorpha halys]	Nodiff
LOC106682933	uncharacterized protein LOC106682933 [Halyomorpha halys]	Nodiff
LOC106686019	peptidyl-prolyl cis-trans isomerase-like 2 [Halyomorpha halys]	Nodiff
LOC106685215	sulfide:quinone oxidoreductase, mitochondrial [Halyomorpha halys]	Nodiff
LOC106680459	phosphoglycolate phosphatase 2-like, partial [Halyomorpha halys]	Nodiff
LOC106680843	regulatory-associated protein of mTOR isoform X1 [Halyomorpha halys]	Nodiff
LOC106683698	peroxiredoxin-6 [Halyomorpha halys]	Nodiff
LOC106693025	26S proteasome non-ATPase regulatory subunit 13 [Halyomorpha halys]	Nodiff
LOC106685744	basic phospholipase A2 PA-12C [Halyomorpha halys]	Nodiff
LOC106686611	ATP-binding cassette sub-family G member 4 [Halyomorpha halys]	Nodiff
LOC106682091	anaphase-promoting complex subunit 13 [Halyomorpha halys]	Nodiff
LOC106679612	protein mago nashi [Halyomorpha halys]	Nodiff
LOC106677088	glyoxylate reductase/hydroxypyruvate reductase-like [Halyomorpha halys]	Nodiff
LOC106688058	probable small nuclear ribonucleoprotein Sm D1 [Halyomorpha halys]	Nodiff
LOC106682390	multidrug resistance-associated protein 1 isoform X1 [Halyomorpha halys]	Nodiff
LOC106679348	signal recognition particle receptor subunit beta [Halyomorpha halys]	Nodiff
LOC106680653	GPI ethanolamine phosphate transferase 2 [Halyomorpha halys]	Nodiff
LOC112211745	histidine decarboxylase-like [Halyomorpha halys]	Nodiff
LOC106679724	mucin-2-like isoform X1 [Halyomorpha halys]	Nodiff
LOC106687328	serine/threonine-protein phosphatase PP1-beta catalytic subunit [Halyomorpha halys]	Nodiff
LOC112210046	pyruvate kinase-like [Halyomorpha halys]	Nodiff
LOC106685622	glutathione S-transferase isoform X1 [Halyomorpha halys]	Nodiff
LOC106679006	BET1 homolog isoform X1 [Halyomorpha halys]	Nodiff
LOC106690627	flap endonuclease 1 [Halyomorpha halys]	Nodiff
LOC106684244	pre-mRNA-splicing factor ISY1 homolog [Halyomorpha halys]	Nodiff
LOC106678765	UDP-D-xylose:ribitol-5-phosphate beta1,4-xylosyltransferase-like isoform X1 [Halyomorpha halys]	Nodiff
LOC106690418	tyrosine decarboxylase-like [Halyomorpha halys]	Nodiff
LOC106691356	40S ribosomal protein S17 [Halyomorpha halys]	Nodiff
LOC106687678	splicing factor 3B subunit 1 isoform X1 [Halyomorpha halys]	Nodiff
LOC106683064	nuclear protein localization protein 4 homolog [Halyomorpha halys]	Nodiff
LOC106692726	protein CASC3-like isoform X1 [Halyomorpha halys]	Nodiff
LOC106688576	tyrosine--tRNA ligase, mitochondrial [Halyomorpha halys]	Nodiff
LOC106679026	THO complex subunit 3 [Halyomorpha halys]	Nodiff
LOC112211031	protein spitz-like [Halyomorpha halys]	Nodiff
LOC106680683	ragulator complex protein LAMTOR1 [Halyomorpha halys]	Nodiff
LOC106679442	E3 ubiquitin-protein ligase synoviolin A-like [Halyomorpha halys]	Nodiff
LOC106691586	pyruvate dehydrogenase E1 component subunit beta, mitochondrial [Halyomorpha halys]	Nodiff
LOC106686256	26S proteasome regulatory subunit 4 [Halyomorpha halys]	Nodiff
LOC106678236	ceramide glucosyltransferase [Halyomorpha halys]	Nodiff
LOC106688004	cleavage stimulation factor subunit 2 tau variant [Halyomorpha halys]	Nodiff
LOC106689712	probable cysteine desulfurase, mitochondrial [Halyomorpha halys]	Nodiff
LOC106692120	uncharacterized protein LOC106692120 [Halyomorpha halys]	Nodiff
LOC106685256	decaprenyl-diphosphate synthase subunit 2 [Halyomorpha halys]	Nodiff
LOC106679439	calcium/calmodulin-dependent protein kinase kinase 2 isoform X1 [Halyomorpha halys]	Nodiff
LOC106682795	uncharacterized exonuclease C637.09 isoform X1 [Halyomorpha halys]	Nodiff
LOC106682750	1-acyl-sn-glycerol-3-phosphate acyltransferase beta-like, partial [Halyomorpha halys]	Nodiff
LOC106678703	oxygen-dependent coproporphyrinogen-III oxidase [Halyomorpha halys]	Nodiff
LOC106685716	anaphase-promoting complex subunit 4 isoform X1 [Halyomorpha halys]	Nodiff
LOC106679381	serine/arginine-rich splicing factor 2 isoform X2 [Halyomorpha halys]	Nodiff
LOC106687810	derlin-2 [Halyomorpha halys]	Nodiff
LOC106678515	protoporphyrinogen oxidase [Halyomorpha halys]	Nodiff
LOC106684890	armadillo segment polarity protein isoform X1 [Halyomorpha halys]	Nodiff
LOC106677588	phosphatidylinositol-glycan biosynthesis class X protein [Halyomorpha halys]	Nodiff
LOC106689780	intron-binding protein aquarius [Halyomorpha halys]	Nodiff
LOC106683715	formin-2 isoform X1 [Halyomorpha halys]	Nodiff
LOC106690066	glutaminase kidney isoform, mitochondrial isoform X1 [Halyomorpha halys]	Nodiff
LOC106677667	alanine--glyoxylate aminotransferase 2, mitochondrial isoform X1 [Halyomorpha halys]	Nodiff
LOC106688661	protein crooked neck [Halyomorpha halys]	Nodiff
LOC106682397	multidrug resistance-associated protein 1-like [Halyomorpha halys]	Nodiff
LOC106687515	2-hydroxyacylsphingosine 1-beta-galactosyltransferase [Halyomorpha halys]	Nodiff
LOC106686380	profilin [Halyomorpha halys]	Nodiff
LOC106687545	UV radiation resistance associated protein [Halyomorpha halys]	Nodiff
LOC106680939	elongation of very long chain fatty acids protein 6 [Halyomorpha halys]	Nodiff
LOC106692591	2-acylglycerol O-acyltransferase 2 isoform X1 [Halyomorpha halys]	Nodiff
LOC106687780	casein kinase II subunit alpha isoform X1 [Halyomorpha halys]	Nodiff
LOC106685013	charged multivesicular body protein 4b [Halyomorpha halys]	Nodiff
LOC106682451	U6 snRNA-associated Sm-like protein LSm8 [Halyomorpha halys]	Nodiff
LOC106683335	acyl carrier protein, mitochondrial isoform X1 [Halyomorpha halys]	Nodiff
LOC106688170	procollagen-lysine,2-oxoglutarate 5-dioxygenase 1-like [Halyomorpha halys]	Nodiff
[truncated: 1,091 more rows]
